# Supplementary material for: Paraburkholderia phytofirmans PsJN triggers local and systemic transcriptional reprogramming in Arabidopsis thaliana and increases resistance against Botrytis cinerea
Source: Front Plant Sci. 2025 Jun 3;16:1554036. doi: 10.3389/fpls.2025.1554036 (PMC12170591; doi:10.3389/fpls.2025.1554036)
Supplement: Supplementary file 3 [file Table1.xls]

## Sheet: PNI_LvsCNI_L_deg
gene_id	PNI_L	CNI_L	log2FoldChange	pvalue	padj	gene_name
828228	4765.46	1493.12	1.67394	2.52675e-62	4.57797e-58	AT4G01870
816499	9131.84	2861.77	1.67317	9.53545e-55	8.63817e-51	MIOX2
826473	5129.08	1262.56	2.02187	3.60997e-54	2.18018e-50	EXO
827226	14690.4	5796.64	1.34139	2.09505e-51	9.48951e-48	PPDK
824919	54974.2	25872.7	1.08725	1.08748e-50	3.94058e-47	SIP2
837385	2586.2	752.525	1.77876	5.95402e-49	1.79792e-45	THA1
816084	5577.93	1838.7	1.60076	5.35624e-47	1.38635e-43	AT2G15880
838362	17815	6658.1	1.41962	1.86645e-45	4.22704e-42	MCCA
832145	25069.4	7878.77	1.66958	1.81688e-44	3.65758e-41	BCB
834436	6472.67	3153.1	1.03734	7.09083e-40	1.28472e-36	FLA13
835789	21721	9687.41	1.16479	1.74505e-37	2.87426e-34	BGAL4
840399	3662.2	1091.04	1.74672	2.39086e-37	3.44457e-34	PHI-1
821309	7462.4	3014.06	1.30829	2.47155e-37	3.44457e-34	HIR2
837168	4144.76	1922.35	1.10801	2.97873e-35	3.60874e-32	PDS1
837414	16107.2	8785.49	0.874655	2.98769e-35	3.60874e-32	ERD6
837543	5200.55	1877.97	1.46832	6.45124e-34	7.30522e-31	BCAT-2
838151	16093.1	30499.1	-0.922264	7.52164e-32	8.0163e-29	LHCB6
820547	6673.3	3194.97	1.06208	5.37152e-31	5.40673e-28	DIN4
820768	4179.28	1675.64	1.31843	7.85414e-31	7.48955e-28	AT3G15356
832147	104342	54101.8	0.947551	2.5274e-30	2.28957e-27	DIN10
838739	11646.2	5590.93	1.05848	3.72696e-30	3.21548e-27	AT1G21400
818941	3280.93	1637.5	1.00183	7.14818e-30	5.88685e-27	ETFQO
830556	3685.12	1660.86	1.14831	1.04785e-29	8.25434e-27	CIPK15
823668	7626.39	3158.56	1.2709	3.00689e-29	2.26995e-26	IVD
816579	673.38	1732.49	-1.36452	1.99922e-28	1.44888e-25	GPRI1
828919	1691.63	717.221	1.23559	2.882e-28	2.00831e-25	UMAMIT33
830635	11494.6	5654.82	1.02303	6.49301e-28	4.35705e-25	GDH2
826551	2985.04	5835.75	-0.966782	4.69708e-27	3.03935e-24	ATPD
823667	1744	635.374	1.45559	7.22585e-27	4.51441e-24	MLO3
828524	7416.94	3562.98	1.05778	2.05328e-26	1.24005e-23	ACBP3
842403	4461.75	2361.31	0.917171	1.75304e-25	1.02457e-22	AT1G61100
839515	4248.71	1859.51	1.19232	2.52471e-25	1.42946e-22	GSTF6
819869	3880.1	1846.16	1.07072	3.01696e-25	1.6564e-22	BCE2
817197	7488.14	3622.5	1.04805	8.19554e-25	4.36726e-22	PLA2A
822833	35293.7	15110.4	1.22368	1.20272e-24	6.22368e-22	ERD5
837667	84620.2	46895	0.851549	1.23663e-24	6.22368e-22	STP1
832596	1460.59	684.041	1.09324	1.67754e-24	8.21449e-22	FLOT1
829118	6522.25	3745.62	0.800446	1.90811e-24	9.09766e-22	AT4G29950
825388	4172.61	2150.67	0.95604	3.10381e-24	1.44192e-21	ABCB21
826964	13533.6	6163.25	1.13476	1.06015e-23	4.80196e-21	LRX3
827238	2156.85	851.574	1.33911	1.47455e-23	6.51605e-21	AT4G15610
827356	1602.07	490.216	1.70482	1.7362e-23	7.48964e-21	AT4G16563
828053	5696.17	2919.18	0.964246	4.58596e-23	1.92877e-20	SAG21
835494	4416.52	2389.36	0.88557	4.68405e-23	1.92877e-20	HGO
825278	8524.34	4447.88	0.938718	4.90568e-23	1.97514e-20	PP2-A13
815903	8506.2	4900.83	0.795139	1.10976e-22	4.32183e-20	ALDH6B2
820639	19215.3	42061.1	-1.13026	1.12113e-22	4.32183e-20	ESM1
817738	12656.4	7317.31	0.790316	1.65707e-22	6.25477e-20	AT2G31810
829549	6988.26	3634.53	0.942395	3.2826e-22	1.21376e-19	MCCB
841849	8289.73	4872.63	0.7662	3.68041e-22	1.33363e-19	ALDH7B4
818709	11769.8	5142.92	1.19465	4.24518e-22	1.50812e-19	TCH3
834996	63409.6	35823.5	0.823713	1.04288e-21	3.63364e-19	BXL1
829452	4189.8	1666.25	1.329	2.24972e-21	7.69063e-19	AT4G33150
837596	401.083	84.7221	2.24299	4.37697e-21	1.46856e-18	XTH33
837452	2312.22	4969.56	-1.10371	4.53969e-21	1.49545e-18	AT1G09310
816384	1920.94	973.796	0.980967	4.99483e-21	1.61601e-18	AT2G18690
822391	340.114	979.285	-1.52353	5.25387e-21	1.66999e-18	LHCB2.3
841653	2991.31	6681.39	-1.15911	7.80119e-21	2.40936e-18	PSAH2
837777	10267.7	5807.36	0.822185	7.84591e-21	2.40936e-18	ATBETAFRUCT4
838407	6178.49	3486.21	0.824884	1.36046e-20	4.10814e-18	AT1G18270
838400	6117.18	11946.6	-0.965493	1.48769e-20	4.40412e-18	PSAD-2
839130	2760.04	5679.68	-1.04176	1.50709e-20	4.40412e-18	BBX15
821934	2922.83	1253.96	1.22296	1.53917e-20	4.42645e-18	AT3G23550
836237	2168.21	824.827	1.39583	2.52567e-20	7.15e-18	AACT1
839531	481.998	1174.92	-1.28388	2.69083e-20	7.50037e-18	DBE1
841915	4003.38	2195.4	0.866019	1.56854e-19	4.30588e-17	AT1G54740
5008139	2549.87	5188.51	-1.02446	2.1934e-19	5.93134e-17	AT4G13495
836884	11415	5873.68	0.958268	2.39881e-19	6.39142e-17	BT4
836865	4374.03	2302.73	0.925261	2.83895e-19	7.45451e-17	MYBR1
839843	906.304	1848.4	-1.02856	3.01536e-19	7.80462e-17	AT1G29660
818470	1680.01	826.423	1.02428	3.85275e-19	9.83156e-17	YLS5
835664	2607.55	1423.21	0.87293	3.99625e-19	1.00561e-16	BAM4
831498	7453.57	4239.05	0.813994	6.48715e-19	1.61006e-16	AAE5
824212	4992.09	2560.23	0.963024	7.32649e-19	1.7938e-16	HR4
816394	823.37	1627.5	-0.9833	1.29919e-18	3.13849e-16	PHYB
822168	1258.59	2475.88	-0.975595	1.4429e-18	3.4398e-16	AOC2
843320	2436.11	1402.47	0.795432	1.65727e-18	3.89953e-16	AT1G69840
825104	6826.34	3776.35	0.853518	1.70923e-18	3.97024e-16	AT3G59350
818858	6097.8	3407.51	0.839057	1.7622e-18	4.04147e-16	TTL3
829383	5622.42	2830.67	0.989534	2.01069e-18	4.55372e-16	AT4G32480
835229	7356.44	3533.28	1.05739	3.1869e-18	7.12842e-16	EXL3
828418	818.091	379.514	1.10997	3.70044e-18	8.17617e-16	CRK11
839591	10598.1	6734.95	0.654256	6.38891e-18	1.39463e-15	AT1G27020
841998	1063.77	534.869	0.990632	6.47959e-18	1.39759e-15	BCDH_BETA1
821586	3342.61	2064.44	0.694918	9.53372e-18	2.03214e-15	CPK9
819386	3087.41	1840.13	0.746841	1.33961e-17	2.82222e-15	GSTF8
842774	2605.22	1236.05	1.07345	1.39329e-17	2.90156e-15	MGL
840475	3481.03	1670.88	1.05984	1.68067e-17	3.46026e-15	AT1G35710
830120	2759.97	1457.77	0.921264	2.11791e-17	4.3115e-15	AGT2
844356	263.275	76.9556	1.77355	2.89945e-17	5.83692e-15	GLYI7
819057	2448.9	1223.19	1.00159	3.45564e-17	6.88014e-15	AT2G44500
843694	449.626	1132.94	-1.33052	3.57556e-17	7.04152e-15	AT1G73600
839126	2136.05	1011.81	1.079	4.00238e-17	7.79732e-15	AT1G25400
831262	25925.1	15086.6	0.781075	5.25937e-17	1.01372e-14	AT5G14120
843625	540.604	216.729	1.31843	6.44117e-17	1.22843e-14	AT1G72940
835526	4188.82	2035.15	1.04051	7.51569e-17	1.41843e-14	THE1
827526	1575.46	802.871	0.970209	8.7754e-17	1.6391e-14	IP5PII
820728	10836.1	6123.23	0.823204	9.01368e-17	1.66643e-14	DJ1A
823650	2504.87	4996.96	-0.996488	1.24408e-16	2.27679e-14	LOX2
823888	58284.6	17496.2	1.73601	1.28705e-16	2.33189e-14	ASN1
843683	933.049	1680.14	-0.848442	1.65708e-16	2.97257e-14	AT1G73480
828776	4355.89	2161.97	1.00973	1.81818e-16	3.22958e-14	SHV3
837680	1379.67	698.539	0.983479	1.88408e-16	3.31416e-14	AT1G11380
818402	5003.96	3150.34	0.667558	2.73102e-16	4.75775e-14	PDX1.1
839168	4691.94	2969.18	0.66056	2.82299e-16	4.87113e-14	AT1G26270
838069	188.824	34.1944	2.43982	4.22676e-16	7.22457e-14	GAT1_2.1
823740	3827.72	1851.63	1.04627	5.42763e-16	9.19045e-14	EXLA1
842031	2315.58	1149.52	1.00871	6.7619e-16	1.13437e-13	UKL3
829277	10031.8	6331.25	0.663965	9.36827e-16	1.5572e-13	CYP83B1
3766651	1329.94	666.764	0.99439	9.50638e-16	1.56579e-13	AT1G03580
827575	371.004	892.496	-1.26601	1.21136e-15	1.97724e-13	AT4G18440
821768	928.032	434.187	1.09598	1.36106e-15	2.20176e-13	AT3G22060
835560	1391.74	678.937	1.03797	1.5093e-15	2.41995e-13	AT5G54710
842909	245.407	70.5886	1.79695	1.73192e-15	2.75254e-13	TPX2
829112	5635.42	3429.03	0.716303	1.9563e-15	3.08211e-13	ACA10
838540	473.78	185.761	1.34446	2.52927e-15	3.95046e-13	AT1G19530
2745879	5518.94	3403.05	0.696995	2.74263e-15	4.2471e-13	SAG20
828836	895.005	401.279	1.15931	3.38251e-15	5.19358e-13	AT4G27280
835515	27277.3	41921.6	-0.619935	3.52818e-15	5.37172e-13	LHCB3
831935	11507	7234.06	0.669412	5.88077e-15	8.87898e-13	GDH1
835921	2996.91	1771.52	0.75774	7.32269e-15	1.09647e-12	AT5G58090
827654	10226.3	6081.61	0.749868	8.24816e-15	1.22492e-12	AT4G19160
842545	10700.3	6528.17	0.712485	8.47523e-15	1.24841e-12	AT1G62480
827695	5264.71	3441.19	0.613237	8.59392e-15	1.25568e-12	AT4G19530
832875	1949.46	1152.49	0.757597	8.99592e-15	1.3039e-12	AT5G28050
818853	626.885	1351.29	-1.10651	9.15454e-15	1.31636e-12	COR15B
827580	2820.7	4311.3	-0.611957	9.43183e-15	1.34556e-12	CHLI1
829730	42865.4	24421	0.811598	9.73302e-15	1.37768e-12	SEN1
824264	3625.3	2374.84	0.610197	1.04603e-14	1.46915e-12	AT3G51000
820043	20682.3	31420.7	-0.603253	1.0962e-14	1.52776e-12	LHCB4.2
839952	1069.36	451.156	1.2413	2.0067e-14	2.77537e-12	AT1G30720
836149	777.492	402.223	0.951709	2.5449e-14	3.49307e-12	AT5G60270
829308	859.534	325.905	1.39779	2.63366e-14	3.58771e-12	WRKY18
843948	7313.59	4309.83	0.762457	2.79762e-14	3.78263e-12	sks5
839549	968.865	540.483	0.84142	2.8865e-14	3.8739e-12	ERS2
825513	772.995	355.385	1.11789	2.97324e-14	3.96097e-12	AT3G63380
838894	1360.76	663.583	1.03456	3.01641e-14	3.98915e-12	AT1G22882
826884	1077.1	582.623	0.887578	3.36078e-14	4.41236e-12	NUDT7
837358	19708.8	31185	-0.661953	3.88067e-14	5.05827e-12	PSAO
824922	1704.49	1064.88	0.678652	4.02065e-14	5.20329e-12	AGK2
843575	2711.44	1432.28	0.921555	4.09222e-14	5.25835e-12	AT1G72430
825044	3016.64	1981.48	0.605765	4.24209e-14	5.41255e-12	CSY2
835860	11614.4	3759.02	1.62741	4.80712e-14	6.09059e-12	TCH4
835480	771.151	396.135	0.960543	4.84095e-14	6.09086e-12	TAT7
837537	2593.69	1466.17	0.821529	6.41985e-14	8.02171e-12	AT1G10020
842166	4655.64	2928.37	0.669388	7.31929e-14	9.08294e-12	PUP18
818542	16777	11140.4	0.590479	7.46207e-14	9.19713e-12	ACR9
838859	7532.17	4386.61	0.779498	1.05993e-13	1.29755e-11	PATL2
816228	2464.42	1345.81	0.871406	1.1065e-13	1.33895e-11	EXL5
818421	4001	2523.13	0.664819	1.10853e-13	1.33895e-11	AGT3
838709	17393.7	10716.5	0.698981	1.19707e-13	1.43632e-11	IGMT4
843882	1261.65	2241.58	-0.827865	1.2704e-13	1.51428e-11	AT1G75460
836578	3692.79	2037.08	0.856761	1.56205e-13	1.84975e-11	XYL4
835180	14465.7	9803.37	0.561197	1.67669e-13	1.97261e-11	ERD1
829571	1065.67	1831.75	-0.780873	1.72558e-13	2.01704e-11	AT4G34220
843006	1682.78	886.554	0.927344	2.30498e-13	2.67703e-11	AT1G66880
829150	13385.7	4206.46	1.66985	2.67266e-13	3.08428e-11	XTH24
825446	1369.25	821.049	0.737204	2.75566e-13	3.15994e-11	XT1
837504	3725.36	5832.34	-0.647034	4.04676e-13	4.59858e-11	AT1G09750
829458	1335.38	2342.32	-0.810603	4.07315e-13	4.59858e-11	PME44
833829	14055.5	21381.6	-0.605209	4.08638e-13	4.59858e-11	RBCS2B
825754	3772.46	5741.74	-0.605853	4.32781e-13	4.84021e-11	AT4G04340
838824	4277.42	2600.7	0.717458	4.70033e-13	5.22458e-11	AT1G22190
839295	2369.95	1291.6	0.875482	4.79981e-13	5.30262e-11	GSTF7
821333	11055.6	18536.3	-0.745548	4.94251e-13	5.42718e-11	BGLU44
832943	1892.67	3080.05	-0.702126	5.0882e-13	5.5535e-11	AT5G28500
818693	5166.32	3468.44	0.574592	5.64682e-13	6.12629e-11	ERS1
829936	1384.53	2627.52	-0.925426	5.78049e-13	6.23398e-11	XTH7
828183	17737.8	27789.2	-0.647603	5.83648e-13	6.25712e-11	PSAD-1
819088	502.672	244.91	1.03765	6.01348e-13	6.39927e-11	UCC2
830088	327.029	775.172	-1.24408	6.03971e-13	6.39927e-11	CAD9
2746202	352.064	132.644	1.40799	6.25287e-13	6.5866e-11	AT5G48657
832043	527.738	248.279	1.08346	6.42075e-13	6.69374e-11	AT5G19230
827081	367.612	141.859	1.37276	6.42848e-13	6.69374e-11	AT4G14370
817081	3922.25	2365.95	0.72853	6.6513e-13	6.88618e-11	AT2G25430
828255	113.005	12.0088	3.19356	6.74036e-13	6.93875e-11	NRT1.8
824900	3429.22	2143.77	0.678674	7.14908e-13	7.31791e-11	ACA11
831255	964.541	1589.08	-0.720689	8.21715e-13	8.36395e-11	CARAB-AK-LYS
838541	509.681	216.849	1.22589	8.97962e-13	9.08898e-11	AT1G19540
841550	1244.43	670.988	0.89312	1.05434e-12	1.06125e-10	AT1G51270
829876	254.931	64.9993	1.95751	1.1563e-12	1.15745e-10	AT4G37220
821589	355.718	788.386	-1.14904	1.17174e-12	1.15907e-10	EMB2729
837215	3878.31	2597.56	0.577876	1.17423e-12	1.15907e-10	AT1G07040
839030	1577.48	884.428	0.832901	1.17711e-12	1.15907e-10	LGT9
843546	54579	38826.7	0.491312	1.28816e-12	1.26156e-10	PATL1
843940	3043.39	4659.91	-0.613941	1.34848e-12	1.31353e-10	CDSP32
827655	1220.78	4214.94	-1.78743	1.60647e-12	1.55647e-10	NCED4
832385	3649.53	2203.77	0.72739	1.6887e-12	1.62744e-10	SCPL34
825068	94.6524	287.787	-1.60569	2.01584e-12	1.93244e-10	IPMI1
819969	5442.2	3419.13	0.670245	2.04456e-12	1.94965e-10	OBE1
821182	315.019	94.2736	1.72773	2.22478e-12	2.1104e-10	TMAC2
843185	9284.13	14458.2	-0.639186	2.346e-12	2.21379e-10	XYL1
835824	362.968	711.784	-0.969586	2.73318e-12	2.56579e-10	CIA2
827018	1200.8	1997.36	-0.733287	2.95427e-12	2.75905e-10	AT4G13840
838846	749.175	349.805	1.09721	3.40142e-12	3.16035e-10	UGT85A1
844353	627.326	1349.04	-1.10448	3.44775e-12	3.18706e-10	AT1G80130
817746	2963.08	1880.53	0.657156	3.62316e-12	3.32434e-10	SOBIR1
817444	973.475	1603.95	-0.719434	3.63296e-12	3.32434e-10	EXPA6
838136	1718.2	1054.99	0.705329	3.92225e-12	3.57103e-10	AT1G15670
3767624	1514.3	879.117	0.782905	4.03435e-12	3.65471e-10	AT1G63860
821578	456.966	164.248	1.46946	4.2271e-12	3.81028e-10	AT3G20340
842933	5466.68	3304.6	0.725992	4.39454e-12	3.93548e-10	AT1G66180
818579	289.065	585.352	-1.01808	4.40944e-12	3.93548e-10	AT2G39920
829826	3105.38	1958.02	0.664714	4.93977e-12	4.38719e-10	GBF1
843345	1720.46	951.459	0.853308	4.99462e-12	4.41427e-10	LGT8
831720	1438.41	796.238	0.850197	5.63665e-12	4.95752e-10	FER1
3767724	20134.6	13231	0.605736	5.99697e-12	5.24894e-10	AT1G79245
834273	1443.74	2486.14	-0.78421	7.10608e-12	6.17599e-10	AOS
832253	8886.99	6005.79	0.56506	7.12431e-12	6.17599e-10	PAA2
829125	2053.4	3382.41	-0.719785	7.6649e-12	6.61299e-10	AT4G30020
831900	256.755	519.866	-1.01872	9.08881e-12	7.80432e-10	AT5G03230
834871	2737.27	1729.3	0.661075	9.59982e-12	8.20423e-10	NSP5
817644	5014.49	3143.2	0.673082	1.04674e-11	8.90371e-10	AT2G30930
832595	387.596	170.775	1.17706	1.13414e-11	9.60205e-10	AT5G25240
828884	701.792	1309.08	-0.897887	1.19981e-11	1.01108e-09	AT4G27700
820815	77.7256	233.496	-1.58501	1.25299e-11	1.051e-09	AT3G15720
818656	811.355	1697.2	-1.06412	1.26965e-11	1.06007e-09	EXPA8
827011	1575.26	2850.28	-0.855862	1.28688e-11	1.06953e-09	CYP83A1
828686	826.402	114.991	2.84108	1.39902e-11	1.15742e-09	XTR6
829188	819.976	1519.41	-0.889708	1.40602e-11	1.15792e-09	AT4G30650
840471	1028.21	547.772	0.906646	1.56556e-11	1.28348e-09	CDPK2
818640	144.722	376.122	-1.37748	1.75327e-11	1.43089e-09	AT2G40460
838911	2176	1407.69	0.628715	1.98116e-11	1.60963e-09	AT1G23030
837857	1086.84	588.67	0.881519	2.45807e-11	1.98818e-09	AT1G12990
834701	1230.3	1860.35	-0.595947	2.52277e-11	2.03144e-09	AT5G46580
835341	201.52	64.1112	1.65418	2.63182e-11	2.10988e-09	HSP90.1
843173	1157.63	705.669	0.714935	2.7365e-11	2.18414e-09	AT1G68440
834764	961.17	556.077	0.78737	2.816e-11	2.23635e-09	AT5G47180
821871	2111.56	3308.77	-0.648015	2.82661e-11	2.23635e-09	AT3G22970
828580	608.666	1139.01	-0.903954	2.91746e-11	2.2982e-09	AT4G24780
836281	2045.81	1106.7	0.887998	2.98391e-11	2.34037e-09	ERF104
820933	192.623	419.425	-1.12307	3.10337e-11	2.42357e-09	AT3G16800
837953	8860.23	14208.9	-0.681192	3.19418e-11	2.48378e-09	AT1G13930
816845	644.966	282.036	1.18989	3.32977e-11	2.57815e-09	AGP17
824336	8289.16	5542.75	0.580147	3.45556e-11	2.66417e-09	AT3G51730
839103	838.912	439.634	0.930637	3.64047e-11	2.79483e-09	ASB1
816877	1721.25	1087	0.663619	4.56296e-11	3.48826e-09	AT2G23450
843750	1304.69	742.013	0.813654	4.86684e-11	3.70493e-09	SOT16
837986	433.569	797.215	-0.879415	5.06565e-11	3.84015e-09	AT1G14250
824009	838.531	1422.3	-0.761845	5.13205e-11	3.87427e-09	PDE312
837531	8570.39	5705.95	0.586631	5.29562e-11	3.98116e-09	LRR_XI-23
844057	5001.71	3325.49	0.589328	5.47927e-11	4.10221e-09	STP14
818029	732.956	1286.45	-0.810826	5.50662e-11	4.10572e-09	PTAC12
822232	184.537	467.32	-1.3366	5.82817e-11	4.32765e-09	CYP71B26
820019	816.363	470.491	0.794455	5.86777e-11	4.33927e-09	S6K2
843419	1869.43	3197.13	-0.773161	6.35295e-11	4.67897e-09	AT1G70820
827188	758.231	420.24	0.850756	6.84114e-11	5.01813e-09	ABCG42
814673	2656.2	1777.95	0.578877	7.25069e-11	5.2971e-09	MPK17
827255	2214.13	1382.46	0.678922	7.83573e-11	5.70152e-09	MO1
838107	816.923	401.938	1.0192	8.05821e-11	5.83995e-09	GLYI4
838138	41878.2	27983.5	0.581681	8.58029e-11	6.19353e-09	AVP1
815058	2121.87	8097.78	-1.93206	9.09566e-11	6.53949e-09	LHCB2.1
820845	1590.37	2445.39	-0.619717	9.35422e-11	6.6988e-09	MFP1
831207	6248.36	9680.32	-0.631581	9.64789e-11	6.88191e-09	GUN5
820940	3851.86	2690.54	0.517675	9.73729e-11	6.91844e-09	RR1
838608	1381.72	2148.26	-0.636689	1.01247e-10	7.16558e-09	EXPA11
829167	5906.71	4086.43	0.531161	1.02445e-10	7.22217e-09	GAE1
841652	1683.94	2613.9	-0.634574	1.10371e-10	7.75075e-09	AT1G52220
832714	2226.35	1383.34	0.684682	1.161e-10	8.12159e-09	AT5G26740
830350	2374.68	1521.69	0.64266	1.17816e-10	8.20995e-09	ADR1-L2
818411	2076.54	1167.09	0.83306	1.20114e-10	8.33805e-09	PYL4
821292	1909.88	2874.06	-0.589223	1.25988e-10	8.71243e-09	MTO1
818635	1950.27	1295.39	0.590491	1.34543e-10	9.26862e-09	AT2G40420
838182	624.102	303.038	1.04209	1.40722e-10	9.65758e-09	WAKL2
821473	293.441	95.5443	1.60725	1.47846e-10	1.01082e-08	AT3G19390
843288	1345.39	2329.06	-0.791269	1.60826e-10	1.09543e-08	EXPA1
835222	147.137	39.2272	1.8939	1.619e-10	1.09862e-08	SKS2
827938	1476.84	716.933	1.04357	1.8393e-10	1.24033e-08	DFL2
840510	1101.9	672.768	0.713043	1.84154e-10	1.24033e-08	AT1G36060
827080	1340.36	733.486	0.867353	1.90751e-10	1.28001e-08	XBAT34
829144	4433.24	3094.4	0.518503	2.01867e-10	1.34961e-08	ATR2
828842	240.275	460.582	-0.938461	2.25691e-10	1.50333e-08	AT4G27340
838039	5242.68	3668.89	0.514976	2.37251e-10	1.57377e-08	TTA1
831454	4171.38	7112.8	-0.769987	2.38002e-10	1.57377e-08	KIN2
823911	1318.27	826.979	0.673739	2.4631e-10	1.62278e-08	AT3G47570
842144	6207.32	3929.95	0.658973	2.9643e-10	1.94591e-08	Cand1
841029	877.842	1564.38	-0.832343	3.13814e-10	2.05259e-08	CH1
837801	4974.52	3468.76	0.520038	3.74037e-10	2.4377e-08	AT1G12440
833710	725.781	1163.33	-0.679792	3.86954e-10	2.51284e-08	AT5G37360
827919	1609.88	888.533	0.855437	4.09232e-10	2.64802e-08	AT4G02540
826851	6946.02	4740.74	0.550623	4.11633e-10	2.65408e-08	SKU5
820884	4161.72	5870.54	-0.496474	4.43464e-10	2.84918e-08	AT3G16370
832243	7100.41	4894.72	0.536297	4.80503e-10	3.07624e-08	AKINBETA1
822298	683.336	291.268	1.22865	4.95187e-10	3.15909e-08	PAD3
817515	861.243	1627.49	-0.916546	5.03901e-10	3.2034e-08	PHT4%3B1
815822	55580.5	39652.1	0.487208	5.11985e-10	3.2434e-08	AGT
836753	1825.13	1192.12	0.612815	5.18128e-10	3.27089e-08	CPK28
841737	113.104	269.249	-1.25149	5.45114e-10	3.42929e-08	AT1G53035
829361	226.822	446.179	-0.976102	5.54182e-10	3.47428e-08	IAA29
836625	2555.14	3987.84	-0.642099	5.84358e-10	3.65083e-08	ASN2
831981	3742.47	2573.38	0.53971	6.28063e-10	3.91039e-08	AT5G18630
815862	1492.68	932.553	0.677987	6.6667e-10	4.13655e-08	SERK4
833749	1151.28	660.82	0.798756	7.03257e-10	4.34867e-08	AT5G37710
837940	2179.5	1352.94	0.687225	7.58381e-10	4.67359e-08	BXL2
838301	5641	4079.48	0.467749	8.38907e-10	5.15231e-08	AlaAT1
835437	3609.1	2470.82	0.546428	8.49328e-10	5.19869e-08	YSL3
818042	1474.33	832.604	0.823771	8.62607e-10	5.26219e-08	FAH1
829338	914.624	569.054	0.685546	8.74261e-10	5.31539e-08	Phox4
834633	764.787	1170.28	-0.613648	8.77668e-10	5.31826e-08	CHLI2
826841	577.893	1177.7	-1.02522	8.89271e-10	5.37061e-08	CYP706A6
818854	989.559	1543.11	-0.640962	9.2648e-10	5.57673e-08	COR15A
839384	4194.05	2949.14	0.507834	9.4231e-10	5.65237e-08	FLA9
835538	4074.23	2933.29	0.473938	9.45285e-10	5.65237e-08	FQR1
819639	1223.12	1800.63	-0.557147	9.93481e-10	5.92101e-08	EMB3119
822051	2973.8	2078.81	0.516907	1.00709e-09	5.98247e-08	PERK1
842185	3373.09	2227.48	0.598499	1.04367e-09	6.17948e-08	BCA6
833002	9372.7	6675.68	0.489651	1.13414e-09	6.69327e-08	GME
830003	12713.4	7606.12	0.741114	1.14166e-09	6.71577e-08	STY46
840454	4283.15	3030.84	0.498603	1.19645e-09	7.01532e-08	CINV1
831326	28285.4	19681	0.523278	1.31815e-09	7.70396e-08	CA2
839009	1726.38	2575.71	-0.576333	1.34904e-09	7.85912e-08	POR_C
831984	408.152	771.506	-0.919899	1.37859e-09	8.00557e-08	PCB2
835871	28571.4	19807.5	0.528375	1.3858e-09	8.02172e-08	AT5G57655
819229	9997.6	7126.7	0.488294	1.39487e-09	8.04847e-08	AT2G46220
834684	1580.14	1029.38	0.617135	1.42055e-09	8.17065e-08	SSP4
819956	4741.78	3257.99	0.540927	1.42651e-09	8.17898e-08	COL9
819611	2426.64	3401.54	-0.487016	1.50754e-09	8.61626e-08	AT3G04550
836579	571.001	1003.05	-0.811554	1.58822e-09	9.04884e-08	EMB3144
837466	4977.45	3372.59	0.561072	1.7249e-09	9.79678e-08	ACLA-3
842104	2022.07	1374.38	0.557712	1.749e-09	9.9026e-08	WRR4
830427	2289.66	1225.59	0.903366	1.76798e-09	9.97891e-08	PYL5
827568	537.131	1018.54	-0.920678	1.81789e-09	1.02123e-07	TCP2
836054	46.9722	143.459	-1.60837	1.82061e-09	1.02123e-07	AT5G59350
827870	477.41	821.768	-0.783527	1.98208e-09	1.10838e-07	AT4G21215
824646	1923.52	1100.11	0.807038	2.01405e-09	1.12279e-07	BME3
817358	1133.77	638.715	0.824555	2.0757e-09	1.1536e-07	AT2G28120
831880	2200.05	1480.02	0.57204	2.09236e-09	1.15931e-07	NAK
838350	3265.79	2242.05	0.542584	2.09969e-09	1.15982e-07	NET1D
820732	597.911	987.003	-0.723605	2.12619e-09	1.17089e-07	TCP4
831344	26885.5	20107.9	0.419022	2.13631e-09	1.1729e-07	AT5G14920
827230	5223.81	7727.14	-0.564619	2.1982e-09	1.20323e-07	CLA1
815055	3024.88	8728.49	-1.52876	2.23522e-09	1.21981e-07	LHCB2.2
839345	15107.3	10681.4	0.500092	2.33479e-09	1.27032e-07	EFE
830803	2490.14	1437.28	0.791314	2.36325e-09	1.28196e-07	EXL4
825837	1032.35	644.218	0.682277	2.43919e-09	1.31529e-07	AT4G04960
6240929	148.79	377.525	-1.33871	2.43921e-09	1.31529e-07	MIR850
820907	3022.53	2100.06	0.524679	2.66166e-09	1.43098e-07	RALF23
843321	3108.6	2091	0.572297	2.75656e-09	1.47761e-07	NRT1_2
28720476	61.1513	173.564	-1.50666	3.04675e-09	1.62835e-07	AT5G02515
836099	259.158	477.055	-0.877567	3.05678e-09	1.6289e-07	MYB59
839869	50251.4	75283.5	-0.583146	3.09929e-09	1.64671e-07	CAB3
830724	3519.35	5118.2	-0.540402	3.20096e-09	1.69576e-07	HEMC
829435	130.326	306.106	-1.22853	3.28126e-09	1.73323e-07	ATH1
833954	393.92	140.002	1.48493	3.42907e-09	1.80605e-07	AT5G39580
816864	2086.92	1373.95	0.603617	3.61154e-09	1.89663e-07	WRKY15
828768	2190.63	1514.77	0.531984	3.84691e-09	2.0144e-07	D6PKL1
824358	2241.33	3271.85	-0.545689	3.92302e-09	2.04833e-07	AT3G51950
834046	1331.52	2031.38	-0.609022	3.94946e-09	2.05622e-07	EMB3012
830818	535.404	869.191	-0.69865	4.07538e-09	2.1157e-07	MTHSC70-2
844309	3265.29	2114.92	0.625866	4.20745e-09	2.17802e-07	WRI4
841921	258.13	524.986	-1.0225	4.56089e-09	2.35425e-07	AT1G54820
817575	1957.93	1286.46	0.604508	4.5938e-09	2.36221e-07	WRKY25
828460	594.506	1052.58	-0.825887	4.60239e-09	2.36221e-07	CORI3
837925	2433.01	1707.86	0.509975	4.93202e-09	2.52424e-07	AT1G13640
842622	786.759	455.662	0.785567	5.23936e-09	2.67399e-07	UGE3
824446	2652.34	1612.93	0.716584	5.295e-09	2.6948e-07	AT3G52800
821147	757.295	1427.58	-0.913574	5.3852e-09	2.73303e-07	MS2
827694	2044.59	1312.86	0.63911	5.44226e-09	2.75427e-07	AT4G19520
830041	601.38	1033.69	-0.783163	5.77239e-09	2.91321e-07	AT4G38860
838668	1096.42	681.857	0.683948	6.31227e-09	3.17523e-07	SAUL1
835552	361.31	621.693	-0.781143	6.32663e-09	3.17523e-07	AT5G54630
836356	4278.73	6207.7	-0.536793	6.41651e-09	3.21145e-07	AT5G62350
830601	1924.15	1254.46	0.616756	6.50954e-09	3.24903e-07	WRKY26
831135	1310.7	2065.87	-0.655615	6.65431e-09	3.31216e-07	AT5G12950
829227	647.325	355.664	0.859961	6.75588e-09	3.35351e-07	AT4G31000
840044	1751.46	1045.31	0.745507	7.04447e-09	3.48721e-07	AT1G31540
833982	15.7989	78.6314	-2.31712	7.3061e-09	3.60687e-07	PRE1
842931	378.372	164.514	1.20656	7.49815e-09	3.69162e-07	CMPG1
832618	926.737	511.771	0.853217	7.53861e-09	3.70148e-07	AT5G25440
824030	2552.42	1826.13	0.482666	8.49231e-09	4.15848e-07	CXE12
824012	7794.88	5580.2	0.481806	1.02286e-08	4.99518e-07	KING1
823904	270.994	486.183	-0.842787	1.0289e-08	5.01119e-07	CDF3
817215	5843.47	4310.18	0.439085	1.03711e-08	5.03765e-07	SEH
842612	950.226	605.058	0.651492	1.04423e-08	5.04617e-07	PP2-A11
836400	1420.41	2034.4	-0.517849	1.04614e-08	5.04617e-07	DXR
821721	84.7869	252.809	-1.57107	1.04722e-08	5.04617e-07	AT3G21670
838417	195.152	404.274	-1.04722	1.09734e-08	5.27365e-07	AT1G18360
834635	127.822	324.889	-1.34496	1.12302e-08	5.38276e-07	AT5G45950
843830	6168.63	4507.86	0.452096	1.12887e-08	5.39655e-07	AT1G74910
832369	4071.35	2717.21	0.582698	1.16699e-08	5.56411e-07	AAE17
817547	698.041	1173.34	-0.749435	1.25017e-08	5.94505e-07	AT2G29970
840271	271.683	134.042	1.01826	1.4863e-08	7.04941e-07	AT1G33790
838984	578.064	995.727	-0.783679	1.49265e-08	7.06105e-07	AOR
837224	1348.96	770.34	0.808113	1.51208e-08	7.13434e-07	AT1G07135
826481	2110.97	2938.53	-0.476698	1.53845e-08	7.23989e-07	ISA3
828967	1347.8	829.896	0.700054	1.5595e-08	7.31996e-07	HAE
827632	937.731	1553.16	-0.727618	1.67611e-08	7.84697e-07	AT4G18970
834809	254.289	113.504	1.15856	1.72665e-08	8.06276e-07	AT5G47590
831468	7918.43	5663.9	0.483179	1.75242e-08	8.16202e-07	AT5G16110
3767688	801.475	402.701	0.996497	1.76136e-08	8.18265e-07	AT1G72416
836076	541.792	285.778	0.920387	1.79134e-08	8.30065e-07	BOA
818330	961.361	613.752	0.650035	1.82008e-08	8.41231e-07	AT2G37540
834301	4033.8	2670.33	0.594484	1.85663e-08	8.5594e-07	COR27
837716	536.919	880.186	-0.713447	1.87205e-08	8.60856e-07	SS3
840303	127.963	261.812	-1.03247	1.90407e-08	8.73364e-07	AT1G34060
843788	18111.2	24093.4	-0.411772	1.97934e-08	9.05596e-07	AT1G74470
10723114	829.656	479.196	0.789613	2.04987e-08	9.35505e-07	SPHK2
835986	2370.41	1602.56	0.563772	2.17286e-08	9.89144e-07	AT5G58720
830369	1391.45	2058.91	-0.565949	2.21027e-08	1.00365e-06	AT5G01590
824034	2368.8	3298.55	-0.477906	2.27977e-08	1.03262e-06	GSA2
840148	608.171	953.547	-0.649471	2.28764e-08	1.0336e-06	LOL1
823721	9126.32	12962	-0.506077	2.2946e-08	1.03417e-06	PHOT1
827396	108.874	263.393	-1.27012	2.32939e-08	1.04555e-06	AT4G16880
824259	6214.43	4447.95	0.482563	2.33138e-08	1.04555e-06	ZAR1
819182	4433.18	3073.04	0.529018	2.90967e-08	1.30166e-06	PEX11D
818343	3463.43	4726.58	-0.44868	2.95198e-08	1.31734e-06	AT2G37660
6240258	271.462	537.501	-0.983067	3.06886e-08	1.36337e-06	AT4G13575
839666	1690.52	997.306	0.761955	3.07018e-08	1.36337e-06	STZ
838008	314.241	538.566	-0.77666	3.08182e-08	1.36519e-06	AT1G14460
835397	5663.34	4233.1	0.419647	3.10122e-08	1.3692e-06	RCAR3
826900	518.269	890.006	-0.780004	3.11019e-08	1.3692e-06	ENODL19
823901	60820.6	82217	-0.434849	3.11353e-08	1.3692e-06	LHCA4
844220	15756.1	12137.6	0.37656	3.25148e-08	1.4264e-06	AT1G78830
820827	5380.69	7493.19	-0.477385	3.38524e-08	1.48149e-06	PIFI
817609	1056.96	641.102	0.719401	3.54344e-08	1.54699e-06	WRKY21
841428	1978.81	573.65	1.78561	3.56554e-08	1.5529e-06	AT1G50040
841919	3475.33	4870.41	-0.48624	3.74983e-08	1.62924e-06	TLP18.3
28720572	840.387	425.78	0.979208	3.76449e-08	1.6317e-06	AT5G03615
833513	96.7922	215.302	-1.15058	3.80743e-08	1.64637e-06	MRU1
819155	1926.87	2728.88	-0.501722	3.82793e-08	1.65129e-06	FLA8
840847	612.772	376.51	0.700526	3.86627e-08	1.66387e-06	AT1G42430
839269	393.188	181.52	1.11542	4.13319e-08	1.77453e-06	AT1G02620
830909	19529.9	14096.7	0.470156	4.19801e-08	1.7981e-06	GRF6
823997	1365.23	829.203	0.718186	4.27475e-08	1.82352e-06	AT3G48390
839544	3728.25	2511.53	0.570311	4.27748e-08	1.82352e-06	AT1G02660
830592	78.6064	192.779	-1.29917	4.41242e-08	1.87662e-06	ST2A
836826	690.001	409.195	0.750565	4.63184e-08	1.96533e-06	sks17
821324	392.233	668.549	-0.768142	4.64346e-08	1.96566e-06	XPL1
820667	93.0853	230.376	-1.31245	4.67537e-08	1.97255e-06	NCED3
842186	591.373	304.714	0.951846	4.68151e-08	1.97255e-06	RLP9
836547	4793.29	2935.98	0.706231	5.23117e-08	2.19903e-06	EXL2
821202	1098.03	706.769	0.634825	5.28111e-08	2.21489e-06	AT3G02070
839670	2379.11	1683.32	0.499264	5.57945e-08	2.33461e-06	ACA1
844112	589.646	1070.67	-0.857949	5.76313e-08	2.40591e-06	NIA1
841650	1622.37	1138.58	0.511854	5.78206e-08	2.40747e-06	AT1G52200
827650	1642.17	2623.97	-0.67571	5.79345e-08	2.40747e-06	ERD3
835859	805.717	394.696	1.02591	6.06718e-08	2.51545e-06	XTH25
815247	16338.6	11681.7	0.483917	6.23294e-08	2.57828e-06	XTH4
828125	1849.88	1233.02	0.584949	6.33883e-08	2.6161e-06	CRCK2
837834	6486.29	4560.3	0.507919	6.39298e-08	2.63246e-06	UGE1
817357	392.544	209.858	0.901765	6.51081e-08	2.67489e-06	FRA8
833700	464.627	272.014	0.772989	6.80522e-08	2.78953e-06	RVE2
841793	3343.76	2337.02	0.515745	7.12448e-08	2.9138e-06	GLY3
5008185	2958.86	2175.91	0.442895	7.17759e-08	2.92891e-06	AT4G36648
842063	1114.95	1624.93	-0.543891	7.19763e-08	2.93049e-06	NOP56
824168	726.189	366.909	0.985773	7.33285e-08	2.97885e-06	MYB77
830142	394.506	215.277	0.872941	7.43394e-08	3.01316e-06	AT4G39830
823715	949.377	497.459	0.928964	7.8838e-08	3.18836e-06	AT3G45730
839953	511.68	262.285	0.958565	8.29231e-08	3.3461e-06	AT1G30730
832193	2063.98	3308.93	-0.681272	8.41629e-08	3.38858e-06	AT5G20700
822223	1902.82	1327.94	0.518604	8.51356e-08	3.42015e-06	CYP71B3
836752	2650.62	1675.94	0.660232	8.65686e-08	3.47002e-06	ARO2
838401	1775.84	1142.55	0.635359	8.68537e-08	3.47376e-06	AT1G18210
832123	5760.16	4097	0.490952	8.95253e-08	3.57273e-06	RAN-1
839918	12198.4	17110.5	-0.488181	8.97569e-08	3.5741e-06	PSAK
829466	3040.62	2188.53	0.475028	9.10481e-08	3.61757e-06	ADR1-L1
814647	2969.7	1982.86	0.582573	9.1581e-08	3.63078e-06	PDE331
818822	2248.78	3191.06	-0.504682	9.29464e-08	3.67686e-06	AT2G42220
820900	1399.27	2122.5	-0.600404	9.35471e-08	3.69256e-06	UGT88A1
840200	4840.37	3377.76	0.518693	9.90161e-08	3.89756e-06	AT1G33050
818890	2895.29	2051.27	0.496669	9.91707e-08	3.89756e-06	ML2
827869	2272.75	3063.72	-0.430513	1.00074e-07	3.92457e-06	RP1
821143	286.563	518.766	-0.852735	1.06473e-07	4.16646e-06	PnsL3
825298	10406.9	7631.88	0.447228	1.09798e-07	4.28734e-06	AT3G61260
829416	364.947	179.021	1.02145	1.1406e-07	4.44415e-06	AT4G32800
830767	1072.55	723.316	0.568232	1.17527e-07	4.56942e-06	AT5G08660
827550	2125.62	3089.23	-0.53893	1.18026e-07	4.57798e-06	SS4
835667	185.09	392.995	-1.08399	1.18252e-07	4.57798e-06	FLA1
834892	4188.65	3137.69	0.416812	1.1931e-07	4.60909e-06	BIR1
825415	2500.13	1723.44	0.537371	1.19755e-07	4.61644e-06	BZIP53
838598	1483.19	950.78	0.639961	1.22273e-07	4.70349e-06	ROP2
825866	24111.9	31956.2	-0.40629	1.28406e-07	4.92895e-06	PSBQ-2
843236	769.687	1252.02	-0.701957	1.28856e-07	4.93238e-06	ACR4
829838	6509.15	2919.54	1.15635	1.2904e-07	4.93238e-06	AT4G36850
843859	3171.4	2217.61	0.515132	1.31402e-07	5.01208e-06	ERDL6
815863	562.755	343.081	0.713297	1.36731e-07	5.20439e-06	SERK5
821278	273.159	533.37	-0.962678	1.44601e-07	5.4924e-06	AT3G01060
819260	1868.23	1332.3	0.487179	1.48016e-07	5.61037e-06	PI4K_GAMMA_4
824606	453.507	844.034	-0.896462	1.49059e-07	5.63809e-06	AT3G54400
828606	1923.89	1300.92	0.563992	1.51273e-07	5.70993e-06	AT4G25030
814749	2280.87	1673.02	0.446813	1.55222e-07	5.84679e-06	TOM3
828174	789.758	1171.33	-0.56879	1.59535e-07	5.9968e-06	EMB3129
843190	206.533	373.495	-0.853976	1.60751e-07	6.02998e-06	AT1G68600
824087	457.119	772.473	-0.755619	1.62818e-07	6.09492e-06	iqd21
820246	2821.08	2114.16	0.415693	1.64476e-07	6.14429e-06	AT3G10770
843982	23540.1	17509.2	0.426893	1.738e-07	6.47925e-06	HMG1
831831	202.537	88.0314	1.20246	1.7734e-07	6.59763e-06	FRB1
841033	6811.27	8928.27	-0.390189	1.81446e-07	6.73654e-06	NPQ4
818395	3090.56	4143.37	-0.422563	1.88646e-07	6.98954e-06	CAX1
828090	1049.26	657.825	0.672864	1.93628e-07	7.13768e-06	RBP-DR1
818093	2388.03	3501.57	-0.551702	1.93819e-07	7.13768e-06	AT2G35260
820253	133.419	268.408	-1.00432	1.93826e-07	7.13768e-06	AT3G10840
835937	1619.76	2263.38	-0.482738	1.94864e-07	7.16133e-06	EMB3143
814930	3503.48	4977.24	-0.506561	1.96178e-07	7.1926e-06	CR88
28718845	1017.26	593.669	0.774575	1.96508e-07	7.1926e-06	RALFL22
842289	107.499	24.7974	2.11877	1.99023e-07	7.25738e-06	AT1G59950
831293	1109.96	742.692	0.578334	1.99079e-07	7.25738e-06	RGLG2
828421	340.107	177.456	0.941089	1.99607e-07	7.262e-06	CRK14
838708	168.371	48.3542	1.81021	2.01318e-07	7.30575e-06	IGMT2
818875	3309.79	5337.75	-0.688845	2.01616e-07	7.30575e-06	AT2G42750
836259	8320.62	6205.1	0.423554	2.02697e-07	7.33027e-06	TOC1
844367	221.04	406.312	-0.878965	2.03209e-07	7.33416e-06	PPR596
817761	242.991	435.425	-0.839591	2.07935e-07	7.4898e-06	CVL1
831024	2085.38	1543.97	0.43342	2.08655e-07	7.50082e-06	ASP3
817412	3807.4	2679.5	0.507639	2.10503e-07	7.5391e-06	KCS12
818027	160.404	310.645	-0.951345	2.10552e-07	7.5391e-06	AT2G34620
827384	410.407	713.613	-0.799068	2.13745e-07	7.62476e-06	HB-2
826505	1396.05	941.605	0.566211	2.13786e-07	7.62476e-06	GBF2
829496	853.647	558.547	0.612972	2.1912e-07	7.79963e-06	AT4G33565
831719	1239.03	794.656	0.640328	2.25389e-07	8.00706e-06	AT5G02970
819372	2039.58	2767.9	-0.440478	2.27246e-07	8.05249e-06	PHR2
833589	1297.88	2022.41	-0.63875	2.27557e-07	8.05249e-06	AT5G35970
834043	30004	21457.8	0.483645	2.3182e-07	8.18736e-06	AT5G40450
821214	31889.7	25011.4	0.350435	2.37443e-07	8.36964e-06	SAMDC
832242	7229.32	5369.05	0.428829	2.41041e-07	8.47553e-06	LARP1a
827991	1847.74	2540.16	-0.458837	2.41427e-07	8.47553e-06	PPOX
824962	1152.94	724.153	0.668841	2.4185e-07	8.47553e-06	AT3G57930
835709	1445.19	911.503	0.664079	2.43801e-07	8.52739e-06	AT5G56100
823729	3047.71	2101.07	0.537934	2.54829e-07	8.89593e-06	CRK4
830128	673.961	1170.51	-0.796117	2.60944e-07	9.09191e-06	PLAT1
834806	6249.37	4313.73	0.534253	2.62786e-07	9.1385e-06	TDT
841530	54.3598	145.699	-1.41952	2.65818e-07	9.22623e-06	AT1G51080
835168	1771.29	2421.88	-0.451583	2.6638e-07	9.22805e-06	FUM2
824130	902.407	1429.11	-0.662852	2.67213e-07	9.23925e-06	BCAT3
833979	878.475	1265.42	-0.525708	2.68988e-07	9.28292e-06	DEG8
819935	4021.75	2864.74	0.488976	2.71174e-07	9.34055e-06	AT3G07470
832468	271.761	135.358	1.00584	2.74633e-07	9.44175e-06	SLAH3
838832	317.458	167.347	0.926587	2.80981e-07	9.64171e-06	CNGC10
825525	3679.78	2723.64	0.4344	2.82677e-07	9.68156e-06	TTA2
828484	7427.94	5505.61	0.432165	2.87929e-07	9.84284e-06	LACS4
28719408	833.912	425.492	0.969118	2.94821e-07	1.00594e-05	AT3G57450
836863	116.588	285.721	-1.29189	3.01053e-07	1.02528e-05	RLK
830762	1591.1	2300.03	-0.531257	3.04989e-07	1.03673e-05	PDE340
844003	1152.69	769.907	0.583616	3.07942e-07	1.04481e-05	AT1G76700
825196	1634.81	1108.65	0.559585	3.18227e-07	1.07769e-05	CKB3
825355	367.589	615.134	-0.742975	3.18975e-07	1.07821e-05	AT3G61820
819031	171.811	323.201	-0.910478	3.20068e-07	1.07923e-05	AT2G44230
842114	86.9607	190.634	-1.13047	3.20469e-07	1.07923e-05	GolS2
825496	695.264	1069.04	-0.618757	3.27107e-07	1.09954e-05	AT3G63210
817610	17207.9	12818.5	0.424847	3.3074e-07	1.10969e-05	AT2G30600
839522	5730.57	3898.39	0.555189	3.36302e-07	1.12627e-05	AT1G04430
817606	19475.4	25967.8	-0.415025	3.41041e-07	1.14003e-05	PSBW
825333	3819.8	2856.79	0.418752	3.47277e-07	1.15874e-05	POB1
824522	2139.95	1463.82	0.548782	3.52036e-07	1.17246e-05	TRM19
836242	2061.38	1503.63	0.455398	3.62674e-07	1.20567e-05	SNAP33
823498	150.305	56.1599	1.40978	3.69148e-07	1.22495e-05	AT3G43850
842293	761.137	1141.29	-0.583773	3.82423e-07	1.26668e-05	EMB3108
838339	1031.97	659.44	0.645429	3.85382e-07	1.27415e-05	AT1G17620
819828	3199.98	2233.73	0.518369	3.90712e-07	1.28942e-05	A/N-InvC
820478	452.156	703.097	-0.636089	3.93132e-07	1.29505e-05	AT3G12930
824908	8109.65	5797.17	0.483966	3.9845e-07	1.30856e-05	VLN3
824637	593.913	982.632	-0.725984	3.98746e-07	1.30856e-05	AMP1
834395	198.16	349.612	-0.819923	3.99402e-07	1.30856e-05	AT5G43745
835272	11721.5	8779.03	0.416964	4.08171e-07	1.33488e-05	AT5G51970
836668	6750.78	4793.96	0.493403	4.10172e-07	1.33901e-05	GRF8
838043	198.299	76.2174	1.37028	4.19939e-07	1.36638e-05	AT1G14780
820804	729.578	449.049	0.697502	4.20065e-07	1.36638e-05	UVR3
827658	1331.99	939.043	0.503524	4.2124e-07	1.36775e-05	AT4G19190
837482	962.411	604.322	0.671422	4.30342e-07	1.3948e-05	GLP5
834116	698.297	1120.36	-0.680993	4.34531e-07	1.40586e-05	AT5G41140
835806	877.503	1283.4	-0.547703	4.38446e-07	1.416e-05	LUT2
821957	2560.67	1821.33	0.490362	4.40237e-07	1.41926e-05	AT3G23750
827260	1057.47	737.881	0.519342	4.42673e-07	1.42457e-05	RALFL33
825714	545.189	878.811	-0.687978	4.44824e-07	1.42896e-05	FIB
3767664	369.114	188.32	0.97206	4.60559e-07	1.47689e-05	PERK9
836533	1335.74	902.829	0.562697	4.6747e-07	1.4964e-05	AT5G64120
822315	601.88	383.46	0.648368	4.68364e-07	1.49662e-05	MUB4
817421	1222.16	1776.17	-0.53856	4.71851e-07	1.5051e-05	AT2G28720
832332	930.158	576.84	0.687208	4.84041e-07	1.54127e-05	AT5G22690
820141	931.27	605.158	0.62221	4.94478e-07	1.57175e-05	AT3G09830
829542	172.149	308.987	-0.843454	4.97953e-07	1.58002e-05	AT4G33960
834425	10802.2	7765.83	0.475757	5.15329e-07	1.6323e-05	AT5G44020
839519	1699.04	1234.37	0.461861	5.2344e-07	1.65509e-05	AT1G03370
838529	564.97	886.584	-0.648917	5.33277e-07	1.68326e-05	AT1G19450
823551	1488.78	920.67	0.693652	5.45851e-07	1.71995e-05	CAF1a
826791	1566.39	1126.36	0.475882	5.52885e-07	1.73909e-05	PLDGAMMA1
814716	8013.29	6112.47	0.390506	5.66695e-07	1.77944e-05	EXGT-A3
830958	220.544	375.778	-0.769866	5.72793e-07	1.79548e-05	AT5G10910
843415	2248.5	1674.23	0.425339	5.74697e-07	1.79834e-05	AT1G70780
839300	196.015	393.318	-1.00843	5.95049e-07	1.85881e-05	HFR1
820334	591.002	347.762	0.761946	6.09036e-07	1.89923e-05	AT3G11620
831426	920.775	1388.31	-0.592298	6.13169e-07	1.90883e-05	AT5G02940
817595	6603.31	5122.37	0.366458	6.14437e-07	1.9095e-05	TPP
844274	90.3583	28.6984	1.6519	6.24463e-07	1.93733e-05	2002-10-01
821368	2897.95	3817.87	-0.397562	6.28595e-07	1.9462e-05	EMB1865
826456	3714.41	2508.19	0.567246	6.2947e-07	1.9462e-05	AT4G08850
840038	799.968	483.342	0.724531	6.32683e-07	1.9528e-05	SGR2
829671	71.2145	18.3307	1.95279	6.39847e-07	1.97156e-05	LHT7
836538	476.887	879.171	-0.879616	6.5692e-07	2.02073e-05	AT5G64170
831876	1322.06	855.344	0.63015	6.62158e-07	2.03339e-05	AT5G03320
818904	525.902	809.151	-0.622578	6.67581e-07	2.04657e-05	PAO2
840109	491.967	292.259	0.750589	6.69887e-07	2.05017e-05	XTH30
826838	2604.96	3677.24	-0.496763	6.75578e-07	2.0641e-05	AT4G12290
817122	2644.95	1944.78	0.443451	6.95964e-07	2.12281e-05	AT2G25800
840339	2636.55	1943.31	0.440207	7.22865e-07	2.20115e-05	STOP1
843806	2884.39	3797.6	-0.396405	7.36997e-07	2.24042e-05	GASA6
816595	19534.6	14960.6	0.384851	7.51249e-07	2.27992e-05	AT2G20670
838917	1386.84	957.445	0.532595	7.75769e-07	2.3504e-05	AST91
832872	944.281	1318.91	-0.481613	7.84757e-07	2.37366e-05	CYSD2
817344	4972.09	6821.28	-0.456197	8.1744e-07	2.4684e-05	CPN60A
820719	141.447	288.546	-1.02884	8.29781e-07	2.50149e-05	EMB3120
821523	2310.13	1663.66	0.472327	8.36345e-07	2.51709e-05	bHLH121
828311	225.486	387.168	-0.778484	8.38538e-07	2.51951e-05	KT2/3
832234	548.602	967.315	-0.815849	8.77216e-07	2.63136e-05	AT5G21100
824983	1570.83	2111.76	-0.426603	8.87849e-07	2.65885e-05	AT3G58140
822446	1301.19	879.988	0.563421	8.98418e-07	2.68606e-05	AT3G28200
822509	132.594	53.5398	1.3131	9.11285e-07	2.72004e-05	AT3G28770
820355	1200.44	810.059	0.568196	9.2596e-07	2.7593e-05	SYP121
817987	142.109	270.483	-0.930582	9.36473e-07	2.78605e-05	WDR55
841957	220.121	384.344	-0.803286	9.55835e-07	2.83603e-05	AT1G55140
834750	5336.3	4000.5	0.415773	9.56405e-07	2.83603e-05	LON2
836224	234.393	427.595	-0.869755	9.80145e-07	2.90168e-05	GR-RBP3
837376	1452.27	1985.49	-0.451271	9.86896e-07	2.9169e-05	SIG2
829907	1864.21	1261.95	0.562715	9.97376e-07	2.94307e-05	AT4G37520
841000	338.289	602.018	-0.82849	1.00018e-06	2.94653e-05	AT1G44000
843346	2108.1	1540.15	0.45213	1.03159e-06	3.03413e-05	AT1G70100
836552	714.402	416.66	0.775424	1.0496e-06	3.08213e-05	AGP1
828663	197.807	65.5392	1.57977	1.0553e-06	3.08964e-05	AT4G25580
818912	92.4207	215.582	-1.22268	1.05698e-06	3.08964e-05	IPMI2
823634	17.4735	69.4383	-1.98299	1.05728e-06	3.08964e-05	XTH31
830105	46.1094	130.476	-1.49949	1.06357e-06	3.10302e-05	CYP96A12
837304	4991.52	3506.46	0.508879	1.09738e-06	3.19653e-05	APX1
843913	9969.41	7696.98	0.373089	1.10098e-06	3.20186e-05	AT1G75800
839368	903.682	1308.93	-0.533676	1.12103e-06	3.25494e-05	ADK1
843126	661.421	344.143	0.940262	1.13294e-06	3.28426e-05	CCOAMT
817250	503.784	246.338	1.02717	1.15448e-06	3.34136e-05	AT2G27080
837210	1069.09	717.582	0.575025	1.16283e-06	3.36014e-05	EXO70B2
826406	3027.56	2222.82	0.446178	1.16759e-06	3.36854e-05	MEKK3
819653	2047.92	1510.42	0.438759	1.19434e-06	3.44024e-05	AT3G04930
828457	1128.67	755.175	0.581685	1.19803e-06	3.4454e-05	SGT1A
835924	850.51	575.928	0.56303	1.21789e-06	3.49694e-05	AT5G58120
831155	988.748	635.894	0.636066	1.22077e-06	3.49967e-05	PBS1
831660	22670.3	30306.9	-0.418809	1.22586e-06	3.5087e-05	ATMS1
824800	86.6858	184.125	-1.08699	1.2343e-06	3.52256e-05	AT3G56330
831330	36012.5	28646.6	0.330084	1.23459e-06	3.52256e-05	FDH
824629	1547.98	1040.68	0.574006	1.24505e-06	3.54684e-05	TSA1
829650	2917.79	4064.6	-0.478487	1.29866e-06	3.69375e-05	SLP2
818024	4325.14	3342.42	0.371793	1.30437e-06	3.70418e-05	AT2G34590
827931	2840.09	1942.43	0.548532	1.33653e-06	3.78954e-05	GSTF2
833608	252.238	411.71	-0.706097	1.37849e-06	3.90243e-05	CCB3
819682	56.7261	135.21	-1.25179	1.38701e-06	3.92042e-05	AT3G05180
820438	153.441	56.843	1.44081	1.39038e-06	3.92381e-05	HSP70
824318	11082.1	8186.26	0.436811	1.39542e-06	3.9319e-05	FER
822543	132.956	280.471	-1.07998	1.40214e-06	3.94471e-05	EXPA5
819352	3473.87	4605.45	-0.406468	1.44117e-06	4.04823e-05	AT2G47390
816521	749.908	1101.77	-0.555642	1.45486e-06	4.08035e-05	CAF1
834110	3392.95	1282.07	1.40404	1.46084e-06	4.09081e-05	GDPD2
843251	494.682	791.646	-0.677831	1.48004e-06	4.13818e-05	FLN2
824347	7510.37	5741.16	0.387187	1.49548e-06	4.17489e-05	ACX4
824238	1811.44	2471.69	-0.447506	1.49929e-06	4.17911e-05	UGT72E1
827464	1282.06	751.583	0.772758	1.52698e-06	4.24974e-05	ERF-1
843396	693.159	457.739	0.598875	1.55496e-06	4.3194e-05	AT1G70590
822160	286.03	506.438	-0.824641	1.55678e-06	4.3194e-05	RTFL16
836702	1813.44	1242.94	0.543345	1.57496e-06	4.36316e-05	XTH6
3767567	987.497	599.409	0.721982	1.57815e-06	4.36533e-05	AT1G58561
834442	1140.37	1600.08	-0.489615	1.59375e-06	4.40176e-05	GLK2
838749	919.224	1319.1	-0.521274	1.61729e-06	4.45998e-05	AT1G21500
844099	468.386	117.809	1.99072	1.63169e-06	4.49285e-05	AT1G77640
827419	2427.95	3649.7	-0.587221	1.63587e-06	4.49753e-05	CT-BMY
823822	172.084	76.8523	1.15933	1.65239e-06	4.53607e-05	AT3G46690
837662	806.089	1317.75	-0.70764	1.72094e-06	4.7171e-05	AT1G11210
831765	327.891	615.512	-0.906134	1.73086e-06	4.73711e-05	SR1
827893	1011.29	645.014	0.648257	1.74694e-06	4.77392e-05	CRK29
844382	1674.95	1143.55	0.549119	1.75806e-06	4.79061e-05	ATXRCC1
829138	328.618	516.141	-0.6503	1.75834e-06	4.79061e-05	AT4G30150
837836	2375.66	3230.38	-0.443221	1.77204e-06	4.82071e-05	AT1G12800
822259	83862.5	64717.1	0.373831	1.81053e-06	4.91803e-05	TIP2
829563	2118.08	1483.63	0.514989	1.81681e-06	4.9277e-05	AT4G34150
28720553	362.083	211.612	0.775512	1.83502e-06	4.96964e-05	AT5G03355
831222	724.172	1092.46	-0.592426	1.84165e-06	4.97916e-05	AT5G13770
830396	1360.75	963.517	0.49805	1.84403e-06	4.97916e-05	AT5G05140
843582	651.722	969.972	-0.572503	1.86009e-06	5.01504e-05	AT1G72500
826414	3639.08	2843.08	0.356211	1.88129e-06	5.06466e-05	AT4G01000
841738	370.834	578.92	-0.641571	1.91662e-06	5.15212e-05	AT1G53040
817329	328.604	509.01	-0.630768	1.94813e-06	5.22906e-05	PD1
831078	281.609	526.83	-0.900696	1.98452e-06	5.31161e-05	AT5G12050
831081	152.512	295.719	-0.957915	1.98474e-06	5.31161e-05	MSL10
839766	822.086	488.189	0.747825	1.99836e-06	5.34015e-05	AT1G28660
821870	12521.1	10080.9	0.312768	2.04262e-06	5.45039e-05	PKP-ALPHA
816258	2394.84	1774.09	0.432464	2.08089e-06	5.54434e-05	IRE1A
838998	3345.48	2390.78	0.48462	2.12168e-06	5.64474e-05	TPS9
839761	83.05	180.231	-1.11574	2.12501e-06	5.6453e-05	AT1G28610
844294	1331.82	1826.84	-0.455963	2.13191e-06	5.65534e-05	FTSH12
829642	598.086	937.724	-0.649557	2.16169e-06	5.72595e-05	XDH2
834676	3540.72	2524.46	0.487976	2.20632e-06	5.83563e-05	FLS2
820690	1134.77	765.813	0.567382	2.25707e-06	5.95152e-05	CYP72A8
818762	712.627	439.374	0.697892	2.25944e-06	5.95152e-05	AT2G41640
821861	10715.7	8443.87	0.343616	2.25999e-06	5.95152e-05	APS1
839235	11726.6	8794.43	0.414744	2.27198e-06	5.97003e-05	PIP1C
821629	1892.29	1241.68	0.606696	2.27488e-06	5.97003e-05	JMJD5
825822	774.342	1180.71	-0.606765	2.2769e-06	5.97003e-05	KEA3
832744	524.103	793.249	-0.596476	2.31191e-06	6.05017e-05	LON1
835585	6148.66	4706.77	0.385724	2.31414e-06	6.05017e-05	AT5G54940
831666	1615.37	1110.7	0.541932	2.33554e-06	6.09731e-05	TRP1
817125	305.261	520.483	-0.768982	2.39597e-06	6.2388e-05	AT2G25830
824239	503.453	762.662	-0.59739	2.39663e-06	6.2388e-05	BEH1
820342	4219.91	3128.4	0.431256	2.40131e-06	6.24203e-05	FLA18
836618	1116.43	1628.8	-0.545041	2.44956e-06	6.35834e-05	ATH13
843032	1287.59	1847.83	-0.520773	2.45677e-06	6.36792e-05	AT1G67120
827683	11723.3	9173.22	0.354001	2.5212e-06	6.52557e-05	AT4G19420
817698	3854.69	5036.14	-0.385534	2.54468e-06	6.57696e-05	GUN1
842177	958.988	671.405	0.514216	2.55369e-06	6.59085e-05	TCP8
834078	1141.58	769.922	0.568964	2.59415e-06	6.68575e-05	LHT1
821090	905.935	633.541	0.516559	2.61557e-06	6.73138e-05	AT3G02340
835561	310.59	174.742	0.830329	2.62694e-06	6.75105e-05	AT5G54720
838563	1324	1853.67	-0.484634	2.63374e-06	6.75894e-05	AT1G19740
843812	581.686	857.352	-0.557757	2.6521e-06	6.79643e-05	AT1G74730
831967	1385.31	944.111	0.555076	2.67027e-06	6.83333e-05	AT5G18490
821881	752.667	1096.7	-0.543695	2.68173e-06	6.85297e-05	CFM3A
843610	527.359	337.347	0.644195	2.70618e-06	6.90571e-05	AT1G72790
816762	3811.28	2896.06	0.396822	2.81624e-06	7.17647e-05	SR1
832463	745.654	1063.33	-0.510639	2.85271e-06	7.25918e-05	FRO4
823878	4285.22	3313.25	0.370977	2.87321e-06	7.30109e-05	AT3G47250
822222	1208.38	830.403	0.541797	2.93287e-06	7.44227e-05	CYP71B23
819357	2317.63	1497.22	0.630248	2.9376e-06	7.44384e-05	AT2G47440
818834	902.14	614.299	0.553063	2.94342e-06	7.44816e-05	AT2G42330
827274	278.004	464	-0.740724	2.95524e-06	7.46766e-05	SWEET17
816996	1245.31	817.891	0.605963	2.97876e-06	7.51661e-05	AT2G24600
817234	449.291	662.72	-0.561636	3.03452e-06	7.64665e-05	CDPMEK
820876	968.434	1436.65	-0.569462	3.04579e-06	7.6644e-05	EMB2083
824462	1809.54	2526.48	-0.481038	3.11902e-06	7.83778e-05	AT3G52960
817155	28.9986	1.36325	4.30517	3.19375e-06	8.01445e-05	HSFA2
837714	39.335	106.428	-1.43563	3.22544e-06	8.08278e-05	AT1G11700
831748	7493.69	5735.73	0.385756	3.24921e-06	8.1311e-05	CTR1
830478	1202.33	858.335	0.484997	3.25518e-06	8.1348e-05	GC1
831862	159.01	351.378	-1.13807	3.30558e-06	8.24938e-05	AT5G02180
825793	512.177	857.799	-0.741823	3.32067e-06	8.26696e-05	2001-04-01
821891	1334.49	964.349	0.468982	3.32175e-06	8.26696e-05	ETR2
829412	4871.87	3662.71	0.411602	3.35083e-06	8.32789e-05	AT4G32760
837691	2296.83	1718.07	0.418016	3.39974e-06	8.43787e-05	AT1G11480
840021	26576.7	35016.2	-0.397844	3.41893e-06	8.47389e-05	PSAF
821379	3409.14	4672.25	-0.454405	3.48044e-06	8.61455e-05	ASPG1
824742	1059.28	1488.2	-0.489672	3.5127e-06	8.68254e-05	AT3G55760
838691	3507.64	2540.74	0.464547	3.57595e-06	8.82684e-05	AT1G20970
824060	16134.1	12706.1	0.344599	3.5955e-06	8.85134e-05	AAE3
824690	49.0105	127.04	-1.37365	3.60002e-06	8.85134e-05	AT3G55240
824405	2943.74	2095.73	0.489834	3.60053e-06	8.85134e-05	SYP122
818525	2574.17	1831.02	0.492559	3.64305e-06	8.94373e-05	AT2G39400
829480	2200.03	1687.77	0.38206	3.7035e-06	9.07984e-05	BAK1
843624	1212.95	744.371	0.707937	3.70943e-06	9.08209e-05	TIR
6240517	773.268	1077.48	-0.47799	3.72709e-06	9.11301e-05	WTF1
832770	739.019	1059.43	-0.520128	3.76838e-06	9.20154e-05	AT5G27120
823817	4076.02	3110.5	0.389699	3.78367e-06	9.22646e-05	PCL1
836329	1573.12	1157.54	0.441768	3.82549e-06	9.31589e-05	SLK2
840424	1456	1007.68	0.530081	3.87031e-06	9.41239e-05	AT1G35350
829589	1456.13	1079.81	0.430604	3.87991e-06	9.42307e-05	XLG2
832295	1057.55	754.214	0.48897	3.89176e-06	9.43922e-05	ELM1
838168	1893.62	2523.2	-0.413358	3.91404e-06	9.48055e-05	PnsB1
838916	5632.66	7372.78	-0.388317	3.93405e-06	9.51631e-05	PIN7
817403	708.096	1060.03	-0.580516	3.9839e-06	9.62404e-05	RAP2.7
821657	7430.94	9691.52	-0.383203	4.03633e-06	9.73341e-05	PSBTN
817774	2886.37	2066.46	0.482677	4.03992e-06	9.73341e-05	AT2G32150
829839	1114.22	796.439	0.483799	4.1755e-06	0.000100467	AT4G36860
826892	30864.4	39679.4	-0.3624	4.41321e-06	0.000106046	PSAL
826480	2591.56	3355.45	-0.372425	4.42467e-06	0.00010618	TL29
828941	3586.66	2716.48	0.401118	4.44982e-06	0.000106643	AT4G28260
843813	647.243	396.256	0.704092	4.48259e-06	0.000107286	CPK30
839659	172.674	75.9375	1.17858	4.51081e-06	0.000107819	AT1G27670
820584	77419.3	60090.1	0.365567	4.51858e-06	0.000107862	BGAL1
819910	1372	1009.24	0.443762	4.5569e-06	0.000108634	FHA2
839551	3653.16	2833.34	0.36705	4.56786e-06	0.000108752	AT1G04300
819793	1306.97	923.327	0.501202	4.65232e-06	0.000110494	BPM2
838052	329.233	185.624	0.824111	4.65323e-06	0.000110494	PCR2
838883	4137.07	5981.06	-0.531408	4.81736e-06	0.000114242	GI
826701	254.284	131.863	0.94435	4.84911e-06	0.000114845	AT4G11000
842656	1313.26	964.649	0.444657	4.91329e-06	0.000116213	BSK7
824383	1640.05	2140.28	-0.384048	5.01829e-06	0.000118542	SEX4
842553	111.866	241.189	-1.10706	5.03354e-06	0.000118747	FMO_GS-OX3
838743	1478.95	1082.55	0.450376	5.07043e-06	0.000119462	SCL1
839180	353.718	195.096	0.857904	5.09503e-06	0.000119765	AT1G26380
831309	121.515	271.16	-1.15883	5.09653e-06	0.000119765	AT5G14580
816692	1057.9	1474.5	-0.478169	5.18266e-06	0.000121631	AT2G21530
835189	1931.86	1445.72	0.417727	5.24297e-06	0.000122888	AT5G51150
836598	1012.52	1567.68	-0.630736	5.44771e-06	0.000127522	RGF9
837815	1716.27	1255.52	0.449846	5.47307e-06	0.000127852	PEPKR1
836274	2232.41	1718.76	0.377784	5.47594e-06	0.000127852	AT5G61530
826873	554.762	852.285	-0.621264	5.497e-06	0.000128178	AT4G12600
820951	2038.86	1506.42	0.436268	5.53326e-06	0.000128858	LPD1
836713	441.012	654.107	-0.567983	5.93329e-06	0.000137997	AT5G65840
832466	563.912	347.414	0.694722	6.00129e-06	0.000139399	AT5G24010
822258	3389.83	2336.76	0.537619	6.06871e-06	0.000140785	AT3G26510
834969	108.119	210.315	-0.960174	6.2269e-06	0.00014427	AT5G49100
836004	1259.36	1722.12	-0.450948	6.26439e-06	0.000144953	ftsh9
827131	575.52	871.531	-0.598136	6.39335e-06	0.000147748	NET1B
827172	1398.69	948.462	0.559491	6.47229e-06	0.000149382	AT4G15080
830977	255.47	136.193	0.912273	6.54523e-06	0.000150873	AT5G11090
829685	4294.47	3371.88	0.349005	6.61943e-06	0.00015239	CPK5
843774	650.568	418.278	0.633319	6.65907e-06	0.000153108	AT1G74330
837573	385.559	220.188	0.811798	6.84047e-06	0.000157079	AT1G10340
825495	95.2004	201.811	-1.07773	6.88521e-06	0.000157907	PLP9
843942	1835.83	2436.54	-0.408498	6.90865e-06	0.000158244	PETE1
818379	180.256	331.592	-0.876267	6.93655e-06	0.000158682	AT2G38010
818396	116.944	222.291	-0.925489	6.96682e-06	0.000159174	AT2G38180
818322	545.458	792.25	-0.536978	6.98563e-06	0.000159403	UMAMIT13
830076	247.204	409.078	-0.72629	7.0473e-06	0.000160576	APL3
827027	1130.63	1605.23	-0.504073	7.06004e-06	0.000160576	SHM4
838293	7279.84	9486.24	-0.381636	7.06363e-06	0.000160576	FUG1
828939	1934.85	2694.9	-0.476786	7.12189e-06	0.000161697	AT4G28240
839458	435.44	277.724	0.648082	7.48681e-06	0.00016977	AT1G03560
822709	169.382	333.805	-0.981463	7.60994e-06	0.000172346	BR6OX2
835539	972.308	662.232	0.553337	7.63886e-06	0.000172711	DFL1
840792	530.28	812.159	-0.613541	7.65238e-06	0.000172711	SKS6
829335	1236.15	897.78	0.460526	7.65466e-06	0.000172711	KNAT5
830544	1335.87	976.8	0.450274	7.71211e-06	0.000173791	AT5G06560
820443	3344.68	2495.56	0.422038	7.80914e-06	0.000175759	SAP5
828319	1650.6	2297.76	-0.477302	7.832e-06	0.000176055	AT4G22240
818096	108.247	42.7496	1.33215	7.88957e-06	0.000177129	AT2G35290
823756	51.541	133.208	-1.36276	8.03746e-06	0.000180226	MYB48
840255	714.612	470.125	0.603946	8.09123e-06	0.000181051	AT1G33610
828500	225.023	90.0458	1.31687	8.09422e-06	0.000181051	CSLG2
827877	12462	15800.7	-0.342401	8.12877e-06	0.000181599	PSBQA
841792	2701.07	2010.95	0.425499	8.26343e-06	0.00018438	MAP3KA
827463	438.856	252.96	0.798096	8.30552e-06	0.000184991	ERF6
834307	5227.5	3990.14	0.38992	8.31124e-06	0.000184991	AT5G42950
816277	430.918	650.298	-0.591485	8.49308e-06	0.000188807	AT2G17695
821288	1480.16	2013.02	-0.443321	8.62809e-06	0.000191573	CFM2
834550	671.142	968.436	-0.529138	8.73833e-06	0.000193784	NRPC2
832073	1218.23	876.679	0.473453	8.94631e-06	0.000198153	ACL5
818644	1844.7	2414.46	-0.387596	9.00969e-06	0.000199313	HEME2
842542	715.296	442.123	0.691504	9.06113e-06	0.000200207	LRX2
822403	3674.95	4788.45	-0.381574	9.15181e-06	0.000201964	RPL12-A
828310	1051.74	1481.57	-0.494448	9.24068e-06	0.000203677	AT4G22190
831734	506.462	812.943	-0.683767	9.29392e-06	0.000204602	ATCSLA09
839691	1414.42	1025.76	0.462818	9.34457e-06	0.000205467	DPL1
839735	1978.63	1469.21	0.430784	9.43142e-06	0.000207125	NSL1
839720	1901.74	1412.82	0.429003	9.46625e-06	0.000207639	AT1G28260
830118	2189.04	1672.46	0.388163	9.52138e-06	0.000208595	GGT1
831587	2226.63	2890.56	-0.376197	9.68186e-06	0.000211855	PSY
824039	2141	1609.19	0.411525	9.85341e-06	0.000215349	SPT1
828945	3662.26	2718.12	0.430225	9.98984e-06	0.000218067	AT4G28300
829097	907.221	1239.61	-0.450137	1.01151e-05	0.000220536	AT4G29750
824524	552.623	830.763	-0.586407	1.02487e-05	0.000223179	AT3G53560
835355	572.536	826.547	-0.528845	1.04558e-05	0.000227416	AT5G52780
840213	384.8	637.332	-0.726576	1.07761e-05	0.000234051	AT1G33170
837994	662.372	445.293	0.569806	1.07867e-05	0.000234051	AT1G14330
839619	745.585	511.769	0.541521	1.08497e-05	0.000235022	AT1G27300
820578	1915.2	2540.32	-0.407347	1.08573e-05	0.000235022	AT3G13690
28717283	52.8798	128.133	-1.27956	1.11066e-05	0.000240131	MIR167d
828668	304.852	479.693	-0.653008	1.11819e-05	0.000241367	FIB2
841801	337.966	508.043	-0.588653	1.11904e-05	0.000241367	AT1G53645
836673	994.838	1363.03	-0.452778	1.13064e-05	0.000243578	AT5G65480
839592	559.618	832.515	-0.571348	1.13394e-05	0.000243998	AT1G27030
819651	4565.45	5694.06	-0.318579	1.1675e-05	0.000250923	WNK1
838857	305.858	173.245	0.825055	1.17274e-05	0.000251751	AT1G22510
816810	712.187	1012.74	-0.508494	1.19659e-05	0.000256566	AT2G22795
828652	20.1821	73.6283	-1.86043	1.19955e-05	0.000256896	DREB1A
820352	1997.71	1495.77	0.416513	1.20544e-05	0.000257853	AT3G11780
831380	672.656	426.378	0.659242	1.21018e-05	0.000258563	AT5G15280
828760	172.525	321.777	-0.904769	1.23311e-05	0.00026315	AT4G26540
836263	682.436	1020.99	-0.580888	1.24062e-05	0.000264442	MYB28
817741	676.802	988.331	-0.545548	1.2752e-05	0.000271493	MRL7-L
821518	824.402	1121.48	-0.444408	1.27772e-05	0.000271711	AT3G19810
817456	1861.79	2435.66	-0.387355	1.28557e-05	0.00027306	ftsh3
841305	1298.87	1711.89	-0.399009	1.30421e-05	0.000276695	AT1G48830
837387	103.695	239.611	-1.20241	1.30684e-05	0.000276727	PPCK1
828785	154.468	271.195	-0.811904	1.30867e-05	0.000276727	AR192
843187	2883.46	2241.77	0.363019	1.30895e-05	0.000276727	AT1G68580
842895	760.139	504.295	0.588274	1.32236e-05	0.000279237	AT1G65845
835505	2206.7	1708.29	0.369684	1.32458e-05	0.00027938	AT5G54170
839184	273.776	147.228	0.893844	1.35957e-05	0.000286427	AT1G26420
817058	2209.59	1547.07	0.514494	1.36238e-05	0.000286685	AT2G25200
829617	53.6943	129.91	-1.28202	1.36444e-05	0.000286785	SQS2
844024	1724.68	1312.61	0.393763	1.38021e-05	0.000289763	GT2
828446	2037.79	1491.45	0.450047	1.3853e-05	0.000290496	AT4G23470
844378	5093	4063.11	0.326308	1.40844e-05	0.000295008	AT1G80380
844102	572.504	374.484	0.615205	1.41175e-05	0.00029536	AT1G77660
838104	1030.21	743.501	0.470442	1.42107e-05	0.000296965	AT1G15350
825753	1788.6	2343.16	-0.38872	1.44455e-05	0.000301524	RbcX1
820996	234.494	405.982	-0.787096	1.44839e-05	0.000301978	ECT6
817196	283.231	437.079	-0.625298	1.45083e-05	0.00030214	HO2
838900	7608.3	5871.74	0.373982	1.45559e-05	0.000302782	AT1G22930
827905	315.948	186.021	0.760573	1.45744e-05	0.00030282	RGXT2
824709	3180.44	2367.12	0.424875	1.46245e-05	0.000303513	AT3G55430
817566	595.671	356.201	0.738953	1.47695e-05	0.000306171	UGT87A2
829423	83.2786	29.1101	1.50901	1.48014e-05	0.000306482	AT4G32870
821422	2093.46	2864.22	-0.451204	1.50267e-05	0.000310464	Tic62
818662	131.518	232.135	-0.820448	1.5028e-05	0.000310464	RR16
825833	159.031	289.135	-0.863787	1.50555e-05	0.000310679	AT4G04940
817083	9041.17	7133.17	0.341661	1.52969e-05	0.000315301	AT2G25450
832032	15898.1	12366.3	0.362475	1.54556e-05	0.000318211	AT5G19120
831448	76.8842	167.213	-1.11426	1.55442e-05	0.00031967	AT5G15910
817366	644.14	439.799	0.547868	1.56116e-05	0.000320693	AT2G28200
832267	1132.54	833.397	0.442314	1.56981e-05	0.000322105	J2
825224	4296.45	3226.8	0.413171	1.57224e-05	0.000322238	GATA4
839948	582.161	834.161	-0.518027	1.61009e-05	0.000329113	AT1G30680
821336	587.329	873.276	-0.571355	1.61011e-05	0.000329113	EMB1270
825797	16418	20591.9	-0.326666	1.61123e-05	0.000329113	ATPC1
834605	162.236	322.357	-0.985991	1.63202e-05	0.000332983	AT5G45650
833204	3107.15	2337.83	0.40976	1.65747e-05	0.000337415	AT5G32450
842354	504.008	736.68	-0.546483	1.6576e-05	0.000337415	ABC4
834694	854.305	614.228	0.474992	1.65933e-05	0.000337415	AT5G46510
837633	513.824	757.062	-0.558516	1.67092e-05	0.000339391	AT1G10900
832914	758.452	1085.2	-0.517477	1.6879e-05	0.000342457	AT5G28300
824389	1650.3	1224.36	0.429701	1.69157e-05	0.000342817	AT3G52240
843568	142.762	65.519	1.12949	1.70064e-05	0.000344271	ERF73
821779	506.398	737.739	-0.541189	1.75466e-05	0.00035481	AT3G22150
836545	1882.12	1364.89	0.462519	1.75976e-05	0.000355444	MC3
816514	1339.23	991.982	0.431789	1.76435e-05	0.000355974	GC1
838553	7485.34	5890.2	0.346037	1.78624e-05	0.000359989	AT1G19660
818788	416.045	267.912	0.632716	1.80189e-05	0.000362741	GK-1
842262	687.96	425.805	0.690558	1.82599e-05	0.000367184	AT1G59710
840345	236.157	123.516	0.930845	1.84226e-05	0.000370045	AT1G34420
828474	330.89	512.342	-0.631786	1.84685e-05	0.000370557	AT4G23740
817206	915.128	634.3	0.527818	1.85101e-05	0.000370979	KT1
836838	2613.93	3641.3	-0.477529	1.90392e-05	0.000381162	ABA1
842016	5757.35	7397.46	-0.361352	1.91253e-05	0.000382464	PSAG
832599	3467.25	2675.73	0.373678	1.94013e-05	0.000387556	AT5G25270
841996	6876.59	8892.55	-0.370988	1.9469e-05	0.00038848	CPN60B
814800	5207.88	4100.08	0.345072	1.98243e-05	0.000395134	PLPB
829906	2021.81	2571.78	-0.346748	2.00787e-05	0.000399766	AT4G37510
837802	352.827	222.238	0.665271	2.02009e-05	0.000401756	AT1G12450
829579	457.906	667.818	-0.544589	2.06276e-05	0.000409792	AT4G34290
831027	270.332	434.888	-0.686551	2.07616e-05	0.000412002	AT5G11550
843365	15644.7	11774	0.410158	2.10965e-05	0.000418192	TPS8
828008	1381.05	1046.1	0.400725	2.11763e-05	0.000419314	EID1
824379	3022.47	3867.77	-0.355782	2.12371e-05	0.000419654	PSRP2
843253	1595.58	1223.01	0.38354	2.12398e-05	0.000419654	SIK1
834306	1520.38	1122.59	0.436736	2.17207e-05	0.000428688	AT5G42940
820493	6687.73	5314.32	0.331439	2.1952e-05	0.000432781	AT3G13062
830165	8872.68	6918.37	0.358836	2.20792e-05	0.000434816	AT4G40040
832034	25901.5	31793.6	-0.29562	2.21963e-05	0.000436649	AILP1
832130	555.825	792.843	-0.513849	2.2449e-05	0.000441141	AT5G20080
832607	17398.5	12163.1	0.51634	2.25177e-05	0.00044201	EBF2
819383	2649.99	2026.8	0.386283	2.26183e-05	0.000443506	RFI2
835301	477.099	287.147	0.735873	2.26802e-05	0.000444237	RUP1
841842	84.5364	168.946	-0.997557	2.30296e-05	0.000450595	ESP
816055	1098.97	1578.9	-0.522742	2.30871e-05	0.000451233	NIR1
827467	3007.53	3783.49	-0.330865	2.32691e-05	0.0004543	AT4G17520
827680	1202.21	885.485	0.440661	2.33404e-05	0.0004552	AT4G19390
822265	1862.81	2591.58	-0.47571	2.34099e-05	0.000456065	PHT2%3B1
831749	290.374	154.13	0.9118	2.34893e-05	0.000457121	HSFA3
822257	482.124	283.969	0.761447	2.38404e-05	0.000463456	PIRL2
832669	29331.5	38934.9	-0.408617	2.4653e-05	0.000478739	TGG1
835919	2295.02	3086.26	-0.426467	2.47908e-05	0.000480898	TIL
817789	64.0374	139.102	-1.11345	2.48721e-05	0.000481556	BAM6
826966	3229.4	2409.75	0.421879	2.48778e-05	0.000481556	NIG
834345	1146.87	773.296	0.566438	2.49198e-05	0.000481854	SPL2
828870	103.956	196.106	-0.91413	2.50494e-05	0.000483843	AT4G27595
830032	8925.13	11844.5	-0.40811	2.51351e-05	0.000484981	PRP4
816149	3793.09	2918.42	0.378706	2.51849e-05	0.000485425	ADC1
840083	1481.91	1129.7	0.391442	2.52532e-05	0.000486224	XLG3
838121	273.541	435.658	-0.670134	2.53629e-05	0.000487217	ECB2
843998	94.4992	29.6059	1.6698	2.53662e-05	0.000487217	CML38
832750	640.189	433.851	0.562754	2.53854e-05	0.000487217	CBP60G
28719430	2669.22	1950.95	0.451379	2.54642e-05	0.000488211	AT4G00300
829486	588.916	833.564	-0.503198	2.55848e-05	0.000490005	AT4G33490
820767	343.391	564.841	-0.714249	2.57878e-05	0.000493371	SPA3
827891	167.846	84.3258	0.99357	2.67582e-05	0.000511398	B120
831669	26.4873	85.0745	-1.67644	2.68199e-05	0.000512036	SAUR20
818918	7962.89	6069.28	0.391734	2.7157e-05	0.000517568	AT2G43160
837267	1874.14	1443.54	0.377198	2.71667e-05	0.000517568	SCL14
823639	891.658	616.887	0.530738	2.74436e-05	0.000522293	AT3G45040
840953	6892.59	5240.01	0.395702	2.75438e-05	0.00052365	FBP
5008017	560.704	363.891	0.622586	2.76161e-05	0.000524475	AT3G21295
840006	664.926	941.352	-0.501015	2.76972e-05	0.000525464	IMD3
818090	900.521	627.369	0.521867	2.78001e-05	0.000526778	IKU1
838707	155.346	56.8223	1.45743	2.78246e-05	0.000526778	IGMT3
825736	282.881	467.382	-0.721167	2.78703e-05	0.000527092	PUX4
834919	6518.82	5046.07	0.369749	2.79609e-05	0.000528254	AT5G48620
839559	637.163	434.673	0.551567	2.80053e-05	0.000528542	NLA
834719	2786.08	2219.22	0.32787	2.81701e-05	0.000531099	MYC3
836482	1866.84	1431.48	0.383101	2.83656e-05	0.000534228	AT5G63620
821613	418.643	271.067	0.626646	2.8873e-05	0.00054322	2004-10-01
818741	43865.5	33747	0.378295	2.89677e-05	0.000544437	ERD15
843129	17594.7	13899.8	0.340173	2.90121e-05	0.000544707	HPR
830960	67.053	141.851	-1.07964	2.91866e-05	0.000547414	CIPK5
825246	32629.9	40641.2	-0.316679	2.9293e-05	0.000548842	AT3G60750
834396	451.463	650.798	-0.528177	2.93679e-05	0.000549678	PnsB5
837221	8387.65	6507.83	0.366265	2.97352e-05	0.000555978	F2KP
817879	126.924	227.484	-0.838283	3.05861e-05	0.000571297	AT2G33180
836860	1478.42	1132.77	0.384209	3.07637e-05	0.000574024	SKIP2
816018	773.729	1100.53	-0.507893	3.10782e-05	0.000579295	TIC21
817809	869.407	1180.29	-0.440082	3.1122e-05	0.000579516	ARASP
829878	247.98	134.369	0.883651	3.12985e-05	0.000581962	AT4G37240
841623	1495.45	1098.53	0.443636	3.13177e-05	0.000581962	IAA18
820974	482.113	714.16	-0.567604	3.16012e-05	0.000586629	RFC3
819175	3237.16	2572.74	0.331217	3.16737e-05	0.000587373	AT2G45670
844256	265.913	443.662	-0.736501	3.19338e-05	0.000591591	AT1G79150
822590	6676.17	8481.68	-0.345123	3.22287e-05	0.000596445	PHS1
824920	1759.78	1246.62	0.498224	3.25438e-05	0.000601662	CPK32
817315	102.307	37.9582	1.43284	3.29949e-05	0.00060938	CYP94C1
836163	3522.73	2731.63	0.367612	3.3205e-05	0.000612338	SIZ1
816715	679.635	988.682	-0.540781	3.32226e-05	0.000612338	RNR1
817522	500.439	317.06	0.661393	3.33598e-05	0.000614241	CTF2B
843797	1250.22	1662.32	-0.410559	3.378e-05	0.000621346	NRP1
839585	177.145	311.329	-0.811766	3.38256e-05	0.000621553	KDR
837099	3501.62	2790.36	0.327593	3.40941e-05	0.000625708	ARI5
837440	217.622	390.066	-0.840223	3.41373e-05	0.000625708	AT1G09200
843378	388.774	581.428	-0.578442	3.41553e-05	0.000625708	AT1G70420
836277	657.414	446.237	0.561535	3.44485e-05	0.000630156	AT5G61560
831270	512.009	831.642	-0.701466	3.45215e-05	0.000630156	IMD1
831126	3070.23	3993.73	-0.378813	3.45299e-05	0.000630156	DiT1
834703	61.3344	128.241	-1.06327	3.45372e-05	0.000630156	AT5G46600
836790	63.112	136.555	-1.11642	3.4889e-05	0.000635935	AT5G66580
834962	1634.04	2221.47	-0.442312	3.49532e-05	0.000636465	OVA2
834606	161.554	313.129	-0.951651	3.52701e-05	0.00064159	AT5G45670
819164	799.775	1152.97	-0.52543	3.5476e-05	0.000644687	CYP76C1
828102	22.4545	80.9515	-1.85223	3.55767e-05	0.000645871	AOP2
832620	7834.81	10030.5	-0.356628	3.57398e-05	0.000648182	DGR2
840114	600.169	839.727	-0.485881	3.58033e-05	0.000648684	AT1G32220
844031	144.74	269.125	-0.892331	3.62371e-05	0.000655434	AT1G76960
820013	153.734	269.08	-0.80975	3.62482e-05	0.000655434	AT3G08660
839690	1348.23	1028.89	0.390652	3.63132e-05	0.000655955	NTF2B
820419	1582.16	1119.48	0.497906	3.68392e-05	0.000664793	ELC
838961	2890.77	2111.63	0.453067	3.69501e-05	0.000666131	AT1G03610
834415	1441.72	1054.11	0.450325	3.7349e-05	0.000672653	AT5G43930
826471	644.905	427.463	0.591512	3.73933e-05	0.000672783	APRL6
818549	767.383	521.121	0.559374	3.78927e-05	0.000681091	BIK1
836022	64.7712	153.028	-1.23566	3.81322e-05	0.000684716	AT5G59050
818521	592.326	407.253	0.537953	3.85593e-05	0.000691701	AT2G39360
838125	42.7987	107.45	-1.33698	3.8898e-05	0.000697087	GA3OX1
836735	1278.3	938.538	0.443778	3.8967e-05	0.000697633	AT5G66050
838843	1827.95	1379.7	0.406303	3.92257e-05	0.000701571	UGT85A2
831964	279.143	425.03	-0.604519	4.00866e-05	0.000716262	AT5G18460
829649	481.265	323.071	0.576399	4.04204e-05	0.000720891	ADF9
814980	1271.76	895.197	0.506696	4.04253e-05	0.000720891	AT2G04400
839815	3803.12	4777.14	-0.328717	4.05978e-05	0.000723255	COR413IM1
822286	25560.5	33664.8	-0.39727	4.13348e-05	0.000735662	CCL
829061	101.915	201.499	-0.979314	4.14339e-05	0.000736702	AT4G29400
834356	103.104	45.7917	1.17064	4.15657e-05	0.000737961	TOPP6
6241260	101.322	204.739	-1.00843	4.15861e-05	0.000737961	AT1G26761
822136	2065.2	1455.83	0.503775	4.16914e-05	0.000739064	AFH1
834215	2654.72	2019.87	0.393794	4.17299e-05	0.000739064	BG_PPAP
829788	906.415	1283.83	-0.501729	4.22479e-05	0.000747507	BGAL3
826626	72724.2	88705.3	-0.286562	4.22985e-05	0.000747673	LHCB5
832636	1514.21	2128.59	-0.491157	4.26787e-05	0.000753657	RD22
826672	681.042	970.631	-0.510063	4.29314e-05	0.000757382	OPT7
838049	361.294	527.905	-0.548714	4.29958e-05	0.000757465	MAP70-4
819927	1018.92	1431.7	-0.488932	4.30203e-05	0.000757465	AIR12
827009	255.489	424.575	-0.730917	4.30616e-05	0.000757465	NOV
821874	808.104	1175.4	-0.540432	4.3336e-05	0.000761553	CIPK7
831868	32.8217	86.0284	-1.3885	4.347e-05	0.000762454	AT5G01790
817231	2767.33	3691.98	-0.415398	4.34714e-05	0.000762454	BASS2
829775	213.051	352.792	-0.726662	4.3537e-05	0.000762865	AT4G36180
817782	930.961	1233.02	-0.404906	4.38589e-05	0.000767764	PRORP1
843170	549.811	363.216	0.595088	4.39081e-05	0.000767883	AT1G68410
831805	735.49	491.156	0.580586	4.41926e-05	0.000772113	Fes1C
839900	1595.45	1236.23	0.367999	4.45797e-05	0.000778126	AT1G30200
820531	1025.12	731.093	0.485413	4.46255e-05	0.000778176	AT3G13310
832018	1236.43	935.935	0.401814	4.46949e-05	0.00077848	BPM1
826811	217.351	409.935	-0.916762	4.47289e-05	0.00077848	BAT5
824813	1672.5	1275.28	0.390647	4.50332e-05	0.000783024	AT3G56460
839533	2576.53	1951.86	0.399567	4.51488e-05	0.000784283	AT1G01540
825831	935.005	675.071	0.470083	4.52946e-05	0.00078606	SFR6
814714	124.584	219.637	-0.820349	4.5474e-05	0.000788419	WOL
836440	2282.77	1764.43	0.372035	4.72666e-05	0.000818716	AT5G63190
818982	1579.91	1201.08	0.396231	4.77783e-05	0.000826788	MPK6
829891	337.25	216.677	0.639833	4.8199e-05	0.000833272	CYP81D8
819644	2625.2	3411.91	-0.378231	4.86563e-05	0.000840377	AT3G04840
820233	624.646	431.013	0.53436	4.90192e-05	0.000845362	VPS60.1
834210	4626.02	3768.95	0.29585	4.90383e-05	0.000845362	AT5G42050
815210	14722.3	18465.9	-0.326794	4.91909e-05	0.000847188	PSBX
820414	2024.98	1599.29	0.34076	4.96551e-05	0.00085437	ITN1
818409	1053.26	760.785	0.468029	4.97929e-05	0.000855927	AMT2
838770	16816.1	13594.7	0.306879	5.04957e-05	0.000866389	AT1G21680
832589	190.779	104.639	0.864806	5.04971e-05	0.000866389	CYP71B14
838731	150.092	73.2996	1.04098	5.06446e-05	0.000867739	AT1G21326
823458	507.309	727.069	-0.518519	5.06716e-05	0.000867739	AT3G43610
828512	325.695	205.748	0.662269	5.09933e-05	0.000872424	YSL1
818739	2133.8	1535.46	0.475649	5.14501e-05	0.000879409	AT2G41410
821260	2864.36	3779.65	-0.399394	5.22947e-05	0.000893003	TRXF1
820102	1509.25	1104.19	0.451685	5.29978e-05	0.000904157	AT3G09440
833552	1712.45	1151.74	0.570834	5.37977e-05	0.00091694	HK2
817395	992.478	1398.76	-0.494879	5.4048e-05	0.00092034	BGAL8
830963	5204.38	4178.35	0.316913	5.43705e-05	0.000924962	AT5G10960
817874	2622.25	2030.26	0.368749	5.46188e-05	0.000928315	SAR1
828859	4994.08	3981.02	0.327227	5.58567e-05	0.000948464	PPI1
837791	2119.07	1631.24	0.376805	5.60903e-05	0.000951539	KEU
820625	910.479	656.087	0.47179	5.66515e-05	0.000960162	EXO70D3
827514	2390.38	1850.6	0.369182	5.67331e-05	0.000960645	AT4G17900
826264	1155.65	1525.44	-0.400252	5.69748e-05	0.000963838	AT4G07825
837636	283.861	456.885	-0.685698	5.73944e-05	0.000970029	RECQ4A
824129	737.868	1099.34	-0.575808	5.76575e-05	0.000973568	BAM2
841757	2371.38	3140.11	-0.404849	5.79915e-05	0.000977591	mMDH1
820339	711.659	1068.28	-0.584805	5.8004e-05	0.000977591	DGD1
829206	386.558	569.091	-0.559633	5.80576e-05	0.000977591	AT4G30825
817744	927.682	639.104	0.539145	5.82783e-05	0.000980396	PARG2
835621	1186.88	1649.44	-0.473764	5.90982e-05	0.000993266	FTSZ1-1
816916	420.078	643.96	-0.612778	5.99569e-05	0.00100676	AT2G23840
827088	1137.8	800.563	0.504945	6.01909e-05	0.00100976	IBR10
827051	212.647	88.3389	1.25877	6.0642e-05	0.00101638	XTH15
830999	44.8901	103.109	-1.20376	6.08973e-05	0.00101906	SAUR22
837989	2612.25	1974.82	0.403482	6.09143e-05	0.00101906	PKS2
824627	1800.47	1399.85	0.363962	6.10368e-05	0.00102017	BZIP25
842577	888.508	1180.54	-0.409176	6.14043e-05	0.00102537	AT1G62780
837832	2451.25	1936.26	0.339887	6.15283e-05	0.00102649	AT1G12760
825022	649.596	462.313	0.489879	6.1634e-05	0.00102731	AT3G58530
835307	2760.53	5159.65	-0.902257	6.17539e-05	0.00102836	LTI78
841328	978.566	688.917	0.504339	6.18805e-05	0.00102952	AT1G49050
839502	57.4904	137.494	-1.26428	6.21898e-05	0.00103372	PDLP2
829575	2285.48	1747.69	0.386061	6.27893e-05	0.00104273	FUC95A
816600	12.4042	0	6.19627	6.36673e-05	1	AT2G20720
834868	7018.02	5547.39	0.33909	6.43665e-05	0.00106794	OBE2
844094	477.158	691.592	-0.535267	6.45647e-05	0.00107025	LACS9
824141	3556.29	2702.1	0.396614	6.4628e-05	0.00107032	AT3G49790
816218	719.006	513.695	0.484093	6.49228e-05	0.00107422	IDH2
835425	1705.32	1338.2	0.350201	6.58203e-05	0.00108808	AT5G53440
814962	562.078	774.752	-0.463412	6.61872e-05	0.00109239	XERICO
840198	129.975	61.4723	1.08261	6.62016e-05	0.00109239	AT1G33030
829415	501.136	323.633	0.630045	6.64031e-05	0.00109458	AT4G32790
820643	6227.12	5065.61	0.29804	6.64555e-05	0.00109458	RAP2.2
novel.20	244.953	383.272	-0.645271	6.72232e-05	0.00110622	-
840037	118.948	54.4644	1.1273	6.74958e-05	0.0011097	NFD4
829613	174.289	294.496	-0.755605	6.77577e-05	0.001113	BLH6
818803	1451.76	1104.25	0.394793	6.83423e-05	0.00112158	AT2G42030
816262	1527.49	1149.04	0.409211	6.86607e-05	0.00112579	TRM26
817648	1876.5	1480.79	0.342195	6.92905e-05	0.00113509	ASP1
817883	629.385	928.977	-0.561136	6.96175e-05	0.00113863	HSP60-2
816829	7219.38	5496.58	0.393427	6.96327e-05	0.00113863	SCPL13
838576	1235.08	950.13	0.378408	7.04729e-05	0.00115133	AT1G19880
820206	1257.71	1673.64	-0.410912	7.10906e-05	0.00116038	SPD1
817257	1186.73	852.072	0.477659	7.16064e-05	0.00116774	AAO3
824037	1691.36	1286.24	0.395793	7.17847e-05	0.0011696	AT3G48760
817439	4957.07	6094.61	-0.298199	7.21916e-05	0.00117517	OEP16-1
830709	479.682	316.062	0.60272	7.34087e-05	0.00119391	AT5G08139
818961	182.653	370.021	-1.01586	7.36114e-05	0.00119614	AT2G43590
820572	3439.59	2760.69	0.316958	7.38009e-05	0.00119768	AT3G13670
820166	746.265	994.95	-0.415544	7.38384e-05	0.00119768	OMR1
824228	666.187	454.738	0.549155	7.44978e-05	0.00120729	AT3G50650
835571	6380.76	5133.25	0.314302	7.47822e-05	0.00121082	TSB1
816630	3480.82	2819.89	0.304192	7.51845e-05	0.00121624	pEARLI4
834688	1995.45	1444.93	0.467321	7.61316e-05	0.00123047	AT5G46450
826761	1203.15	1587.98	-0.399734	7.65785e-05	0.00123659	AT4G11570
831345	931.86	680.655	0.454941	7.6921e-05	0.00124101	SAG101
814915	7667.48	6129.32	0.322658	7.74015e-05	0.00124765	PI4K_GAMMA_7
840545	171.008	281.595	-0.721428	7.78818e-05	0.00125428	AT1G36390
835587	2804.5	3932.84	-0.487186	7.83589e-05	0.00126084	PDC2
816254	931.686	652.889	0.511361	7.87391e-05	0.00126583	MLO8
821977	1002.8	1361.22	-0.441478	7.92743e-05	0.00127331	AT3G23940
829365	1612.41	1156.33	0.479955	7.95588e-05	0.00127675	SD2-5
834107	179.101	335.561	-0.902673	7.9645e-05	0.001277	AT5G41050
827089	146.258	258.106	-0.82064	8.06832e-05	0.0012925	HCD1
821531	2379.21	1753.63	0.441789	8.11669e-05	0.0012991	STP4
825506	1512.22	1161.4	0.381251	8.25747e-05	0.00132047	BIL4
821338	595.493	833.258	-0.484912	8.28593e-05	0.00132385	RACK1C_AT
836689	2765.46	2035.77	0.441086	8.3213e-05	0.00132833	GTE7
842220	10298.5	8194.19	0.329775	8.37245e-05	0.00133532	AT1G58602
838498	775.372	1097.72	-0.499139	8.4435e-05	0.00134546	Lhca6
840267	152.765	56.5694	1.42614	8.46741e-05	0.00134799	AT1G33760
842796	563.639	800.86	-0.506954	8.47963e-05	0.00134799	AT1G64880
825360	1537.28	1985.45	-0.369299	8.48167e-05	0.00134799	AT3G61870
828809	266.32	431.459	-0.69669	8.658e-05	0.00137481	EMB2788
824909	1008.07	762.582	0.402508	8.72659e-05	0.00138449	AT3G57420
821282	294.151	439.183	-0.577748	8.7755e-05	0.00139103	EMB2768
827441	1341.78	1039.86	0.367538	8.82378e-05	0.00139746	AT4G17270
836069	355.121	525.612	-0.566878	8.916e-05	0.00141083	AT5G59500
834452	3447.31	2762.99	0.319121	8.92407e-05	0.00141087	AT5G44290
6241475	384.664	566.663	-0.556385	8.95301e-05	0.00141422	AT1G24148
831470	1732.37	2251.57	-0.379412	8.96216e-05	0.00141443	AT5G16130
831424	380.732	554.535	-0.541137	8.98454e-05	0.00141673	AT5G15700
819781	3919.03	3076.7	0.349181	9.0189e-05	0.00142091	TBL10
835083	545.459	766.506	-0.489652	9.05915e-05	0.00142601	AT5G50180
827479	1554.99	2155.89	-0.47089	9.07995e-05	0.00142804	LIL3_1
834767	7255.54	8813.32	-0.280591	9.1086e-05	0.00143131	AT5G47210
819125	2735.58	2062.32	0.407419	9.23528e-05	0.00144937	ATG8E
818543	3119.13	2470.66	0.33673	9.23958e-05	0.00144937	AT2G39580
842697	1126.85	1462.81	-0.376804	9.25755e-05	0.00145094	MDAR6
829566	3281.22	2506.45	0.388522	9.30073e-05	0.00145644	AT4G34180
838666	2297.23	1802.21	0.350117	9.41833e-05	0.00147359	AT1G20760
824876	1066.33	807.027	0.400955	9.51605e-05	0.00148634	BIGYIN
839599	4312.61	3352.64	0.363231	9.52664e-05	0.00148634	AT1G27100
828667	1887.04	1442.5	0.386084	9.53029e-05	0.00148634	AT4G25620
818816	720.18	505.799	0.51016	9.53264e-05	0.00148634	BRIZ1
820314	1621.81	1136.69	0.512814	9.57675e-05	0.00149193	PP2CA
819675	285.712	442.459	-0.632861	9.70699e-05	0.00151092	AT3G05130
815558	13269.7	16813.2	-0.341643	9.73622e-05	0.00151417	AT2G10940
828241	921.466	682.444	0.431994	9.77413e-05	0.00151876	VPS28-1
815997	3909.75	3100.46	0.335072	9.84084e-05	0.00152782	RLP19
841387	459.171	655.028	-0.51099	9.85685e-05	0.00152899	PREP2
832038	977.176	706.449	0.467516	9.90567e-05	0.00153525	ECR1
828465	2407.06	1934.02	0.315367	0.000100058	0.00154945	CDPK6
839561	913.604	671.28	0.443358	0.000100405	0.00155348	MC1
841602	1178.63	844.349	0.479867	0.000100776	0.00155791	IAR3
832451	870.501	1195.79	-0.459143	0.000100981	0.00155974	TUB8
824557	253.609	391.115	-0.625709	0.00010126	0.00156271	UPP
10723117	354.695	218.632	0.695312	0.000102144	0.00157502	AT5G62865
828494	550.339	833.82	-0.600167	0.00010537	0.00162338	FtsHi1
827498	306.692	473.866	-0.628315	0.000105605	0.00162561	TPS5
831310	44.2799	114.1	-1.35553	0.000106333	0.00163543	SAUR23
818871	361.987	522.319	-0.529484	0.000107041	0.00164493	AT2G42710
836269	301.429	457.635	-0.602845	0.000107218	0.00164624	PXY
837639	1038.83	1446.04	-0.476734	0.000107696	0.00165219	FD1
830303	1256.56	966.759	0.378479	0.000109261	0.00167478	ELF6
818588	12548.1	9275.83	0.435993	0.000109521	0.00167666	HSPRO2
829221	7618.03	9609.18	-0.3348	0.000109628	0.00167666	SIP3
842066	1164.11	852.598	0.450083	0.000109662	0.00167666	AT1G56140
820640	576.363	808.951	-0.49025	0.000110291	0.00168487	AT3G14220
820296	383.51	547.881	-0.514112	0.000110681	0.0016894	AT3G11250
843947	1415.4	1074.79	0.397131	0.000110948	0.00169205	ECH2
821005	2256.08	1775.58	0.345208	0.000111456	0.00169735	AT3G17410
832456	122.505	220.558	-0.848316	0.000111483	0.00169735	AT5G23910
830591	143.526	248.88	-0.790549	0.000112118	0.00170559	ST2B
816434	171.077	317.312	-0.889424	0.000112262	0.00170634	SLP3
829662	9406.03	7156.12	0.393952	0.000112502	0.00170856	PIP3
821975	1948.31	1523.99	0.353104	0.000113041	0.00171445	BAM1
828996	5304.68	6839.87	-0.366318	0.000113174	0.00171445	PSAE-1
831053	897.538	662.777	0.437391	0.000113174	0.00171445	KEA6
819831	879.034	1248.02	-0.505228	0.000114403	0.00173163	AT3G06530
838603	1434.32	1086.28	0.400358	0.000115176	0.00174187	AT1G03290
831047	95.2433	176.624	-0.888147	0.000115788	0.00174966	AT5G11750
824576	693.743	958.916	-0.466533	0.000116919	0.00176529	FLN1
819082	73.2099	142.099	-0.961867	0.000117025	0.00176541	CYCP4%3B1
821505	6897.49	2499.09	1.4648	0.000117435	0.00176918	AT3G19680
820411	27.8352	75.5911	-1.43631	0.00011747	0.00176918	AT3G12320
833512	117.919	230.328	-0.969073	0.000118282	0.00177993	AT5G35480
843043	3116.7	2525.67	0.303743	0.00011899	0.0017891	LINC1
820496	1488.91	1071.44	0.47473	0.000119802	0.0017998	ABCC3
837860	157.472	254.886	-0.696835	0.000119924	0.00180015	AT1G13030
832662	413.476	272.349	0.605171	0.000120166	0.00180229	AT5G25930
836481	1139.01	868.259	0.390579	0.000120955	0.00181262	CDKE%3B1
826427	644.231	454.721	0.501603	0.000121736	0.00182282	CNGC13
830392	2081.97	1631.17	0.351144	0.00012199	0.00182511	AT5G05100
830699	592.026	827.188	-0.483961	0.000122238	0.00182731	AT5G08050
829510	1298.55	1668.51	-0.362063	0.000122511	0.00182989	AGD2
819241	3171.78	2540.41	0.320502	0.000122754	0.001832	AGP16
843189	1731.61	2239.89	-0.37052	0.000123084	0.00183543	PSRP3/1
831978	1405.75	1034.75	0.440225	0.000124176	0.00184922	AT5G18600
820327	1841.95	1456.66	0.33866	0.000124214	0.00184922	SPY
830320	2038.48	1623.77	0.328411	0.000124936	0.00185788	NAC2
838523	4382.54	3555.61	0.301883	0.000125	0.00185788	AT1G19400
830428	912.022	674.817	0.432898	0.000125982	0.00187093	AT5G05450
830039	332.687	480.635	-0.531807	0.000126279	0.00187381	AT4G38840
819634	2394.17	1893.5	0.33881	0.000126801	0.00188001	SWP
839567	1975.33	1581.07	0.32145	0.000127211	0.00188323	AT1G03140
823605	392.939	584.214	-0.573659	0.000127226	0.00188323	HDA3
819569	46.03	104.877	-1.18118	0.000127649	0.00188796	AT3G04140
825427	2157.52	2816.22	-0.384008	0.000128558	0.00189985	AT3G62530
828853	13161.9	22790.1	-0.79202	0.000128987	0.00190218	PORB
841970	181.354	315.551	-0.796297	0.000129047	0.00190218	AT1G55260
838483	431.889	269.766	0.6773	0.000129098	0.00190218	AT1G19020
816321	1664.81	1284.33	0.373869	0.000129136	0.00190218	AT2G18090
838501	809.424	565.487	0.519211	0.000129618	0.00190773	JAZ1
839423	4260.6	3231.42	0.399819	0.000130068	0.00191281	AT1G03740
819218	394.016	576.03	-0.545828	0.00013027	0.00191294	AT2G46100
821399	2226.24	2792.11	-0.326187	0.000130289	0.00191294	AT3G18680
816063	1715.5	1342.84	0.35432	0.000130569	0.00191551	AT2G15695
835507	45.9306	253.496	-2.464	0.000130728	0.00191589	PORA
824773	575.546	798.653	-0.472809	0.000130857	0.00191589	ROC2
842679	1130.31	840.066	0.427608	0.000130912	0.00191589	AT1G63750
831670	44.6878	104.407	-1.22008	0.000131529	0.00192264	AT5G18030
827743	315.913	475.953	-0.589979	0.00013168	0.00192264	AT4G19985
841605	305.987	164.329	0.898472	0.000131829	0.00192264	AT1G51790
821568	158.566	259.223	-0.708922	0.000131847	0.00192264	AT3G20240
818169	477.443	763.18	-0.67323	0.000131904	0.00192264	NHL12
829872	1100.62	781.093	0.491768	0.000133178	0.00193893	AT4G37180
3770549	614.916	407.856	0.587968	0.000133236	0.00193893	AT4G28900
840011	933.056	1280.66	-0.456918	0.000133756	0.00194493	AK-HSDH_I
839652	1422.33	1104.34	0.364373	0.000134077	0.00194804	IRX9-L
841314	6824.04	8315.7	-0.285297	0.000134568	0.00195214	NUC-L1
826515	2855.16	3695.7	-0.372603	0.000134629	0.00195214	NDPK1
839274	1244.67	1613.12	-0.374489	0.000134682	0.00195214	AT1G01240
827913	86.949	34.8581	1.32247	0.000134845	0.00195294	AT4G03450
821971	703.162	489.086	0.523405	0.000136037	0.00196862	AT3G23880
832427	1360.87	1039.88	0.388328	0.000136858	0.00197892	AT5G23610
840860	4494.19	3516.3	0.354436	0.000137386	0.00198498	PMI1
838210	16.9195	54.5074	-1.69244	0.000137572	0.00198608	CYP79F2
841533	109.479	194.985	-0.831348	0.000138101	0.00199213	CRR41
819725	2902.48	3691.43	-0.34747	0.000138226	0.00199235	RPL18
820115	323.026	467.354	-0.53417	0.000139231	0.00200523	AT3G09580
839830	184.456	299.222	-0.693608	0.00013982	0.00201212	AT1G29530
836643	369.07	229.521	0.68981	0.000140006	0.0020132	PUB38
828746	1169.79	849.228	0.460486	0.000140261	0.0020144	AT4G26400
818991	13.032	49.9063	-1.9215	0.000140312	0.0020144	AT2G43870
828401	14.4288	53.9842	-1.89096	0.000141046	0.00202334	TRM11
814893	1874.61	1421.76	0.397739	0.000141529	0.00202865	AT2G03640
821297	7880.84	6545.94	0.267755	0.000142109	0.00203536	AT3G01310
843282	685.231	920.725	-0.424737	0.000142455	0.00203871	NAP
827381	3214.43	2529.81	0.344908	0.000143457	0.00205143	ACX1
814717	421.372	275.942	0.609372	0.000144537	0.00206524	EMB975
818919	223.68	343.448	-0.620605	0.000146683	0.00209425	AT2G43180
825328	111.368	198.292	-0.828902	0.000147086	0.00209835	AT3G61550
843868	1321.14	941.361	0.487111	0.000148057	0.00211053	AUL1
838869	645.78	877.888	-0.442721	0.000148374	0.00211339	AT1G22630
821352	158.032	257.424	-0.701512	0.000149576	0.00212884	AT3G18240
822339	28.4874	73.3929	-1.36502	0.00014972	0.00212922	AT3G27200
834700	112.077	199.469	-0.830534	0.000149857	0.00212949	BSK2
816753	84.524	163.576	-0.956234	0.000150191	0.00213257	TPPE
835601	2036.44	1628.86	0.322333	0.00015161	0.00215103	AT5G55100
842798	435.902	617.882	-0.501414	0.000151759	0.00215146	CYP89A2
829820	4129	3312.94	0.317258	0.000152567	0.00216123	PMT6
833955	4841.97	3840.7	0.333715	0.000153039	0.00216609	AT5G39590
835792	952.361	707.011	0.428307	0.000153149	0.00216609	AT5G56900
820760	637.232	460.08	0.468069	0.000153285	0.00216631	AT3G15290
818284	375.978	564.094	-0.583644	0.000154441	0.00218096	RIP2
828993	8.81608	45.7487	-2.38558	0.000156365	0.00220641	YUC8
838995	324.434	205.321	0.659115	0.000156743	0.00221002	AT1G23840
839821	69.3517	158.744	-1.19167	0.000157057	0.00221271	AT1G29450
839870	8342.57	19035.5	-1.1901	0.000157425	0.00221619	CAB2
816235	1281.1	954.212	0.424759	0.000157859	0.00222057	CPK6
831774	3270.98	2648.84	0.304307	0.00015956	0.00224276	ATMDAR2
822437	218.173	357.406	-0.709715	0.000160809	0.00225856	UMAMIT44
827327	1321.97	985.841	0.424194	0.000161178	0.00226199	AT4G16330
830150	1627.45	1275.39	0.351094	0.000163035	0.00228627	UBP3
816946	1244.23	1623.49	-0.384338	0.000163422	0.00228993	SCA3
837333	366.007	535.017	-0.545948	0.000163817	0.0022937	LIG1
836192	3611.23	2895.93	0.318005	0.00016439	0.00229993	AT5G60710
835035	12547.1	10172.1	0.302708	0.000164551	0.00230041	GH9A1
830594	224.126	388.593	-0.794243	0.00016698	0.00233257	AT5G07030
835905	2394.71	1850.24	0.371947	0.000167232	0.0023343	CNGC5
820338	711.925	1001.22	-0.489799	0.000167843	0.00233969	NHL1
829806	1471.37	1945.58	-0.401581	0.000167877	0.00233969	BEE2
819127	245.781	371.705	-0.596488	0.000170162	0.00236972	AFO
837849	1121.99	869.059	0.368846	0.000170434	0.00237168	ATAN11
832394	187.023	309.391	-0.726817	0.000172046	0.00239227	PYRD
841106	819.95	615.77	0.412615	0.000172627	0.00239851	SBP1
818954	558.528	875.191	-0.649384	0.000174105	0.00241719	AT2G43530
830739	855.296	1145.6	-0.423111	0.000174733	0.00242405	FTRA2
843397	2574.46	3228.07	-0.326478	0.000175682	0.00243518	AT1G70600
824189	284.584	421.412	-0.566653	0.000175804	0.00243518	AT3G50270
824770	1410.29	1787.73	-0.341203	0.000176581	0.00244407	UGP3
818025	47.2676	14.0726	1.74336	0.000177231	0.0024512	JAZ7
823608	2.19952	21.6168	-3.31315	0.000177736	1	AT3G44770
828826	756.737	1032.98	-0.447815	0.000178142	0.00246192	ATK2
3768109	458.353	310.427	0.564564	0.000179567	0.00247973	AT2G24160
836301	1356.93	1778.76	-0.390693	0.000180782	0.00249337	CNX1
827379	15.6741	50.654	-1.6894	0.000180831	0.00249337	AT4G16750
826383	476.494	318.498	0.579412	0.000181207	0.00249666	UMAMIT20
842673	2490.46	3074.37	-0.304118	0.000182426	0.00251155	SPPL2
843914	288.256	181.7	0.668721	0.000182588	0.00251186	AT1G75810
833474	1863.29	1428.63	0.383679	0.000183355	0.00252051	AT5G35200
841398	2605.28	3557.65	-0.448909	0.000184049	0.00252812	AT1G49750
820615	2735.05	2141.13	0.353202	0.000184206	0.00252837	CID4
818829	457.272	310.843	0.557387	0.000184781	0.00253378	FBH4
831556	105.294	195.687	-0.896352	0.000185008	0.00253378	AT5G16930
834902	299.691	452.693	-0.596424	0.00018502	0.00253378	AT5G48470
834091	74.7992	29.514	1.33462	0.000185369	0.00253665	AT5G40900
818957	646.123	1002.49	-0.634662	0.000185873	0.00254162	AT2G43550
832254	11494.6	9451.98	0.282451	0.000186394	0.00254682	AT5G21940
828910	118.618	56.9482	1.06606	0.00018715	0.00255522	SLAH2
820441	1336.34	1874.41	-0.488395	0.000187324	0.00255568	DRT100
821287	243.203	713.385	-1.55265	0.000188089	0.00256418	AK3
836607	1889.13	2516.07	-0.412713	0.000189181	0.00257713	ABCF5
814825	1069.47	807.143	0.405447	0.000191618	0.00260837	AT2G02960
819873	467.098	684.721	-0.550886	0.000193733	0.00263518	AT3G06880
817481	500.237	743.278	-0.569466	0.000194184	0.00263933	AT2G29320
831149	757.699	550.821	0.458771	0.000194921	0.00264736	AT5G13100
844055	4469.75	3671.82	0.283476	0.000195266	0.00265006	SKIP
817612	6941.34	5467.68	0.344406	0.000196457	0.00266325	AT2G30620
832093	2.82692	27.1832	-3.24887	0.000196532	0.00266325	AT5G19730
827860	176.202	88.819	0.997541	0.000199006	0.00269476	AAT1
824774	75.9781	156.746	-1.04073	0.000202634	0.00274012	AT3G56080
829880	5835.55	4245.37	0.459302	0.000202658	0.00274012	MYB73
819680	990.794	734.266	0.432	0.000204297	0.00276022	AT3G05165
830371	194.237	309.499	-0.673888	0.000205069	0.00276858	ABO6
821630	2468.81	3183.04	-0.366179	0.000205372	0.00277061	AT3G20820
838462	523.392	717.463	-0.455742	0.000206274	0.0027807	NRP2
820591	852.41	540.231	0.658684	0.000207388	0.00279365	ATBFRUCT1
831158	763.589	547.922	0.4779	0.000207792	0.00279701	GILP
844125	326.549	207.375	0.659373	0.000208377	0.0028028	AT1G77890
835956	2767.59	2236.48	0.307448	0.000209109	0.00281056	EXO70B1
829862	389.17	555.646	-0.512979	0.000210341	0.00282502	AT4G37080
819199	1592.04	1223.15	0.379757	0.000211334	0.00283537	AT2G45910
842205	2616.93	2039.87	0.358309	0.000211425	0.00283537	AAP1
838161	896.917	676.069	0.409208	0.000213218	0.00285518	FDM1
817739	1797.08	1393.58	0.367688	0.000213226	0.00285518	AT2G31820
831887	64.7824	144.61	-1.16382	0.000213374	0.00285518	LAC11
817815	232.452	358.63	-0.623353	0.000214882	0.00287324	CSLB04
843865	387.224	552.957	-0.51353	0.000217156	0.0029015	AT1G75280
843068	380.311	255.264	0.576662	0.000218535	0.00291778	AT1G67470
836221	42.9951	106.642	-1.31403	0.000219594	0.00292976	RPA70D
814822	643.988	443.213	0.539494	0.000220601	0.00294103	GSTF3
817013	344.594	504.605	-0.547031	0.000221071	0.00294512	GDU4
830065	1595.05	1227.84	0.375794	0.000222043	0.0029559	SHL1
818362	489.446	670.966	-0.454712	0.0002225	0.0029598	LCD1
818761	1406.04	1088.29	0.368312	0.00022286	0.00296242	TFIIB
836738	1061.61	764.101	0.473512	0.000223733	0.00297185	AT5G66060
831181	164.786	262.367	-0.673249	0.000224489	0.0029797	AT5G13400
814990	56.6986	15.9147	1.82987	0.000226983	0.0030106	AT2G04495
844277	250.074	377.248	-0.591094	0.000229547	0.00304238	AT1G79390
834480	404.826	573.001	-0.498529	0.00022993	0.00304523	AT5G44530
836439	1725.65	2238.65	-0.374559	0.000232387	0.00307274	AT5G63180
831501	1368.79	1751.58	-0.354629	0.00023242	0.00307274	TRXF2
839405	5654.35	6894.1	-0.286176	0.000232516	0.00307274	TUA4
824068	640.578	471.661	0.442891	0.000233568	0.0030844	AT3G49060
820848	415.82	274.574	0.599729	0.000235091	0.00310225	CES101
838926	463.813	649.644	-0.486166	0.000235659	0.00310747	AT1G23180
821164	153.792	246.819	-0.682908	0.000237847	0.00313405	AT3G03770
839779	363.642	239.964	0.599572	0.000243693	0.00320874	TBL38
830333	1182.8	918.855	0.365001	0.000245502	0.00323022	MTM2
827192	976.637	707.838	0.462856	0.000247609	0.00325557	AT4G15260
820041	527.755	708.003	-0.424038	0.000250089	0.00328579	AT3G08920
832798	434.158	606.15	-0.481563	0.000252717	0.00331791	AT5G27390
822055	380.227	537.773	-0.501469	0.000254127	0.00333401	PLSP1
836661	401.528	593.195	-0.562425	0.000255077	0.00334406	AT5G65360
831929	2078.18	1665.93	0.319152	0.000255783	0.00334515	NCBP
835321	908.868	667.432	0.445186	0.000255854	0.00334515	AT5G52450
828614	298.904	165.94	0.850924	0.00025588	0.00334515	MC2
821658	303.234	434.938	-0.518984	0.000255899	0.00334515	RBL
818839	458.686	636.136	-0.471914	0.000256102	0.00334538	BZIP34
819968	1068.2	1464.02	-0.453467	0.000256759	0.00335156	Hsp89.1
837178	48811.4	59563.6	-0.287174	0.000258659	0.00337393	PSBP-1
829521	23.3606	72.3611	-1.62208	0.000261496	0.00340848	CER4
820873	1567.72	1223.65	0.356356	0.000261958	0.00341205	AT3G16270
835615	2300.34	2843.45	-0.305676	0.000262464	0.00341618	AT5G55220
837593	270.45	399.866	-0.563365	0.000263224	0.00342361	PRIN2
843749	312.539	451.795	-0.532067	0.000264785	0.00344131	SOT18
824292	62.1283	138.668	-1.15782	0.000264964	0.00344131	AT3G51290
831884	2118.98	1697.14	0.320146	0.000268133	0.00347886	IDH-V
827956	1592.14	2101.68	-0.401182	0.000268239	0.00347886	PIP1%3B4
834893	4695.03	3869.38	0.27918	0.000268711	0.00348248	AT5G48385
835665	458.03	649.806	-0.504793	0.000269214	0.00348651	Tic20-V
844307	185.845	97.9929	0.926527	0.000269724	0.00349061	WAKL10
828608	1795.82	2246.3	-0.323263	0.000272399	0.00351872	ACP4
816165	2378.29	1918.06	0.31077	0.000272432	0.00351872	TOC132
835777	928.494	654.6	0.500918	0.000272672	0.00351872	NDL1
842030	507.061	353.287	0.519931	0.000272673	0.00351872	AT1G55805
828288	704.476	1005.39	-0.511217	0.000272904	0.0035192	2003-04-01
5008201	184.073	106.59	0.787381	0.000274006	0.00352907	AT5G05435
842994	766.755	511.592	0.579752	0.000274059	0.00352907	AT1G66760
828834	1605.42	1218.19	0.39647	0.000278348	0.00358175	WES1
831379	1436.07	1112.14	0.370168	0.00027878	0.00358476	AT5G15270
820729	2462.82	3090.56	-0.327641	0.00027986	0.00359528	RIP1
831398	1211.89	1575.33	-0.378004	0.000279994	0.00359528	CLPB3
819170	3319.58	2739.36	0.277017	0.000281353	0.00360933	AT2G45620
830069	936.129	689.974	0.43936	0.000281645	0.00360933	AT4G39140
824619	3163.51	2549.77	0.3114	0.000281686	0.00360933	ABCF4
842170	4679.47	3826.95	0.289819	0.000282274	0.00361241	CAT2
829684	1134.69	1581.25	-0.477313	0.000282325	0.00361241	TMT2
821965	2767.68	3431.02	-0.309428	0.000284134	0.00363299	GAE6
840511	881.152	655.226	0.425968	0.000285769	0.00365132	AT1G36070
829143	2333.16	1821.63	0.356042	0.000286159	0.00365372	VEL1
817495	266.244	141.848	0.905816	0.000287056	0.00366259	GSTU4
838027	2366.65	1934.43	0.291064	0.000288438	0.00367764	AT1G14650
824140	545.216	359.288	0.597666	0.00028895	0.00368157	PSK4
3768418	286.045	410.084	-0.519719	0.000290332	0.00369658	TAS2
832183	1412.41	1092.35	0.369845	0.000292328	0.00371938	AT5G20610
816500	3770.35	3015.75	0.322708	0.000294854	0.00374768	OZF1
827241	241.258	375.503	-0.638653	0.000295149	0.00374768	AT4G15640
822431	207.644	372.297	-0.837095	0.000295173	0.00374768	UMAMIT46
827734	1685.62	1351.81	0.318287	0.0002955	0.00374872	AT4G19880
842851	89.8608	35.4317	1.3419	0.000295768	0.00374872	PP2-A5
836791	93.2835	171.754	-0.881427	0.000295875	0.00374872	AT5G66590
828097	3152.78	2538.93	0.312862	0.000298032	0.00377006	BSL1
820465	257.895	136.898	0.90884	0.000298084	0.00377006	AT3G12830
835869	247.072	145.479	0.765286	0.000298376	0.00377006	AT5G57640
834448	1449.35	1087.42	0.415348	0.000298392	0.00377006	AT5G44250
839729	40302.1	31156.7	0.371263	0.00029983	0.00378405	DYL1
836850	119.278	199.447	-0.741151	0.000299917	0.00378405	AT5G67150
816849	218.292	125.881	0.794961	0.000301015	0.00379526	GH3.3
838757	253.324	371.228	-0.552277	0.000302137	0.00380675	AT1G21560
835046	1808.79	1448.5	0.32023	0.000303086	0.00381606	EXO84B
829682	90.7988	171.701	-0.917425	0.000303581	0.00381964	GLUR2
828603	58.233	119.349	-1.0334	0.000306452	0.00385308	AMY1
839808	2197.56	1758.45	0.322674	0.000306819	0.00385344	PUB17
835098	1084.02	839.694	0.367781	0.000306905	0.00385344	ELO3
818181	237.758	373.771	-0.652261	0.000308652	0.00387269	ABS2
832000	128.234	222.015	-0.792562	0.000309591	0.00388178	Cpn60alpha2
835716	1204.33	899.131	0.419966	0.000310575	0.00389142	LLG1
844204	1386.78	1727.58	-0.316584	0.000311175	0.00389624	GGH2
830959	399.615	580.479	-0.538314	0.000311538	0.0038981	AT5G10920
817736	371.155	557.899	-0.586863	0.000312101	0.00390245	AT2G31790
831877	60.5685	19.3685	1.65032	0.000312317	0.00390246	LAC8
824861	12547.8	15604.7	-0.314397	0.000312773	0.00390546	CRD1
826599	3580.25	2920.23	0.293852	0.000314942	0.00392974	AT4G10080
819048	1085.14	833.319	0.380852	0.000315152	0.00392974	AT2G44410
838762	1844.74	1472.18	0.326196	0.000316078	0.00393858	AT1G21610
829027	12017.6	14499.8	-0.270817	0.000319895	0.00398141	emb2726
837117	57.5607	124.942	-1.11214	0.000319954	0.00398141	ADS1
842744	3624.78	4420.42	-0.286314	0.00032472	0.00403794	AT1G64370
822428	1291.9	1790.8	-0.471896	0.000325155	0.00404058	AT3G28040
820164	1032.12	792.466	0.380143	0.000326101	0.0040494	AT3G10030
833995	158.6	252.061	-0.671981	0.000326312	0.0040494	AT5G39980
838880	1404.88	962.737	0.543323	0.000327383	0.0040599	RABG3B
829908	299.006	196.545	0.603027	0.000328141	0.00406652	AT4G37530
818995	2251.6	2849.23	-0.33875	0.00032908	0.00407538	HOL1
821298	374.49	241.557	0.636112	0.000329819	0.00408174	COL2
820870	41983.3	33678.7	0.317884	0.000331127	0.00409512	DELTA-TIP
820549	681.752	999.626	-0.551254	0.000332141	0.00410486	Cpn60beta2
841785	188.958	291.573	-0.625076	0.000332941	0.00411195	MUM4
839742	1789.14	2273.29	-0.34626	0.000336416	0.00415204	HSL1
834948	811.158	1187.93	-0.550379	0.00033761	0.00416288	AT5G48900
831045	664.835	488.687	0.444576	0.000337754	0.00416288	AT5G11730
828413	293.126	177.61	0.723793	0.000338166	0.00416295	CRK6
837094	1529.11	1211.79	0.336188	0.000338443	0.00416295	AT1G05840
818649	1241.66	1578.29	-0.345121	0.00033845	0.00416295	KT2
824575	334.613	222.779	0.589289	0.000339578	0.00417399	AT3G54080
837483	10520.8	8368	0.329977	0.00034173	0.00419557	PHYA
840144	1173.74	1472.91	-0.327462	0.000341796	0.00419557	ABCI7
837465	222.075	134.32	0.730545	0.000342835	0.00420369	G6PD4
820825	1377.28	1055.61	0.382447	0.000342921	0.00420369	ROD1
819724	337.542	227.764	0.568782	0.000343994	0.00421232	TOPP9
820020	804.317	603.523	0.41585	0.000344174	0.00421232	PK1
831817	1580.74	1137.95	0.472269	0.000344476	0.00421232	RAB8C
829539	795.387	564.38	0.493372	0.000344556	0.00421232	AT4G33940
836501	7089.42	5963.2	0.249671	0.000346504	0.00423328	BGAL10
831088	3283.83	4087.24	-0.315613	0.000347573	0.00424348	AT5G12150
835916	2504.05	2014.55	0.31323	0.000348847	0.00425565	FIP1[V]
818944	927.605	710.741	0.385877	0.00034904	0.00425565	GLX2-1
837745	108.313	43.0593	1.3182	0.000351118	0.00427812	AT1G02380
834712	81.7343	162.434	-0.998162	0.00035145	0.00427928	bHLH071
827747	419.106	584.082	-0.480024	0.000352279	0.0042865	MORF1
3767978	9.88003	0	5.87346	0.000352868	1	AT2G04770
829544	4401.46	3212.72	0.45434	0.000353585	0.0042995	AT4G33980
831583	698.113	927.159	-0.410197	0.000359124	0.00436393	AT5G17190
828674	1189.86	843.1	0.495703	0.000361367	0.00438824	AT4G25690
828792	1927.99	2587.38	-0.423149	0.000361627	0.00438846	VTC2
825189	3684.07	3005.66	0.293987	0.000364134	0.00441592	DL1E
844142	265.028	396.704	-0.583648	0.00036459	0.00441849	AT1G78070
834032	2553.7	1996.28	0.354727	0.0003651	0.00442171	AT5G40340
830161	38.1226	88.8427	-1.21896	0.000366463	0.00443526	AT4G40000
3769028	9.46921	0	5.81353	0.000366599	1	AT3G29734
818231	807.376	595.416	0.441623	0.000367531	0.00444124	AT2G36580
820736	1061.8	768.155	0.466941	0.000367766	0.00444124	AT3G15070
838751	995.521	726.491	0.456665	0.000367873	0.00444124	AT1G03400
831178	593.23	384.319	0.62407	0.000367938	0.00444124	AT5G13370
832157	3131.31	2530.17	0.307921	0.000369344	0.0044537	TIP1
834178	847.762	639.385	0.408473	0.000369462	0.0044537	AT5G41750
3770772	154.762	81.6584	0.914563	0.000372167	0.00448332	AT5G28145
821733	1800.36	1423.56	0.339665	0.000373958	0.00450191	AT3G21790
819858	276.127	418.629	-0.599443	0.0003747	0.00450785	TRX_z
838211	395.659	1255.81	-1.66622	0.000374975	0.00450817	CYP79F1
827686	1056.34	777.196	0.444476	0.000376296	0.00452104	AT4G19450
843649	927.174	1224.48	-0.399482	0.000377703	0.00453494	AT1G73170
832598	4911.59	4063.46	0.273117	0.000378945	0.00454684	AT5G25265
816675	522.739	702.878	-0.426818	0.000381269	0.0045717	XK-1
828719	1340.44	1732.04	-0.368627	0.000382261	0.00457839	AT4G26130
837528	867.305	632.336	0.453785	0.000382333	0.00457839	HEMA2
828525	739.78	547.402	0.436913	0.000383863	0.00459368	WRKY7
828481	344.384	516.417	-0.582628	0.000386359	0.0046205	WRKY53
814720	13.222	49.2222	-1.89365	0.000390234	0.0046634	PAP8
825184	290.494	151.107	0.936477	0.000390461	0.0046634	DIN2
837683	154.949	253.268	-0.704477	0.000397124	0.00473985	AT1G11410
842107	213.896	129.758	0.717672	0.000398477	0.00475287	AT1G56540
843130	2476.58	1922.74	0.364003	0.000399007	0.00475606	ATTPS6
825136	278.517	408.539	-0.550886	0.00039985	0.00476298	AT3G59670
824657	2926.79	2276.42	0.361425	0.000402213	0.00478797	PMR6
827495	467.306	630.087	-0.432036	0.000403353	0.0047984	AT4G17740
824957	602.313	421.157	0.515355	0.00040588	0.00482367	AT3G57880
832366	129.177	221.506	-0.77694	0.00040601	0.00482367	IMS2
821431	1601.25	1234.88	0.375203	0.000406474	0.00482601	ETP1
817127	1643.68	1288.2	0.352179	0.000409197	0.00485516	PAPS2
816648	374.058	538.103	-0.522687	0.000409822	0.0048594	AT2G21130
827480	221.237	364.842	-0.723296	0.00041088	0.00486875	AT4G17610
820294	404.342	593.159	-0.552644	0.000412534	0.00488516	SS2
832411	3932.04	3248.39	0.275779	0.000413315	0.00489121	LCBK1
829947	1674.47	2131.72	-0.348725	0.000415615	0.00491521	mtHsc70-1
820265	178.539	288.541	-0.69381	0.000417349	0.00493188	LSF2
834037	176.4	278.715	-0.662835	0.000417568	0.00493188	SIP1
822137	146.712	79.622	0.88492	0.000417917	0.00493278	AT3G25510
843073	145.629	73.9771	0.968149	0.000418715	0.00493898	AT1G67520
837776	2936.97	2398.72	0.291814	0.000419626	0.00494651	AT1G12230
842747	446.458	961.054	-1.10631	0.000421653	0.00496717	GH9C2
835393	2004	1565.29	0.357052	0.000421987	0.00496787	CNGC1
836880	674.535	477.784	0.49688	0.00042235	0.00496892	NPY3
830283	3471.83	2791.24	0.31491	0.000423064	0.00497409	SDP1
821447	1457.26	1105.94	0.397364	0.000423953	0.00498007	RBP47B
837962	323.649	215.706	0.586328	0.000424122	0.00498007	TAF13
817398	14.4854	48.6979	-1.76029	0.000425257	0.00499016	LBD11
837292	243.732	367.058	-0.587246	0.000426455	0.00500097	PAI1
839404	615.031	455.294	0.435921	0.000426795	0.00500172	AT1G04830
831541	1959.66	1585.56	0.305868	0.000430039	0.00503649	DOT2
830459	1022.82	763.33	0.420548	0.000431434	0.00504956	AT5G05750
6241216	1888.79	1529.43	0.304177	0.000437814	0.00512093	AT3G49601
814873	1922.63	2651.97	-0.462854	0.000438222	0.00512239	NRP1
829282	518.688	708.548	-0.447795	0.000440324	0.00514282	WRKY11
842367	603.255	429.314	0.492394	0.000440538	0.00514282	AT1G60730
820389	1177.16	920.616	0.355082	0.000443763	0.0051752	EML1
820192	1744.77	1379.86	0.337521	0.000443883	0.0051752	AT3G10300
827165	112.007	195.103	-0.796576	0.00044548	0.00519048	GPAT3
834660	1712.19	1362.28	0.328832	0.000449338	0.00523208	DELTA-OAT
819605	1303.15	1018.54	0.356818	0.00045011	0.0052377	AT3G04490
825317	14103.3	11975.7	0.23597	0.000450771	0.00524202	CYSC1
818106	1591.44	1274.58	0.321272	0.000451397	0.00524594	AT2G35390
830684	83.3159	153.388	-0.880305	0.000452615	0.00525672	AT5G07900
817183	1579.31	1238.89	0.349323	0.000452915	0.00525683	RCY1
827682	6989.13	5825.62	0.262668	0.000455633	0.00528499	AT4G19410
818422	1094.71	828.564	0.404397	0.0004575	0.00530325	AT2G38410
831040	999.545	742.818	0.42692	0.000458291	0.00530903	AT5G11680
841121	646.996	480.213	0.43088	0.000462658	0.00535619	VFB1
841986	13.3481	0.26883	5.33763	0.000464516	1	AT1G55390
829149	1465.5	1176.22	0.317693	0.000464685	0.00537622	AT4G30260
831772	361.847	530.231	-0.548885	0.000466289	0.00539133	AT5G02830
825863	11398.8	9670.86	0.237161	0.000469846	0.005429	AT4G05150
837735	143.523	228.427	-0.668751	0.00047415	0.00547524	AT1G02370
821850	212.213	351.78	-0.727245	0.000474491	0.00547568	NET1A
844187	368.948	515.187	-0.479611	0.000475395	0.00548263	SPS1
816899	299.331	180.512	0.730702	0.000475908	0.00548505	AT2G23680
816878	1788.88	1442.62	0.309587	0.000477153	0.0054959	XLG1
841586	1094.66	1468.43	-0.422388	0.00047906	0.00551436	AT1G51610
835689	3059.58	2329.04	0.393543	0.000480042	0.00552216	D6PK
841591	399.117	272.601	0.548967	0.000482921	0.00555175	MKK4
834212	190.091	303.982	-0.67345	0.000487746	0.00560367	AT5G42070
819100	3.32008	25.0718	-2.94673	0.000490838	1	HB4
843354	1001.47	779.79	0.360118	0.000494059	0.0056726	AT1G70180
828885	650.126	860.876	-0.403235	0.000497623	0.0057099	CYP709B3
840295	1610.29	1279.9	0.332347	0.000498077	0.00571149	UPF3
818861	1109.22	1553.94	-0.486709	0.000498437	0.00571201	LSH10
843839	501.497	686.482	-0.451242	0.000499821	0.00572099	ARC3
835045	1444.84	1147.16	0.332372	0.000499853	0.00572099	RUS6
838622	22667.7	28111	-0.310473	0.000500193	0.00572127	DRT112
818506	873.075	624.737	0.484552	0.000500927	0.00572605	AT2G39210
830471	282.623	409.548	-0.537692	0.000501322	0.00572696	UGT76C2
842463	423.679	258.423	0.707814	0.000502036	0.0057315	AT1G61667
828584	471.638	647.043	-0.45508	0.000503077	0.00573976	AT4G24810
831298	87.3749	40.9082	1.09612	0.000504908	0.00575684	AT5G14470
829421	4074.39	3365.82	0.275768	0.000505361	0.00575684	nPAP
819992	1030.17	1345.9	-0.384527	0.000505527	0.00575684	ATAB2
818346	417.185	597.255	-0.516768	0.000506482	0.00576056	AT2G37690
831696	3440.04	2743.28	0.32593	0.000506489	0.00576056	iqd2
825100	473.937	332.861	0.507635	0.000508169	0.00577603	AT3G59310
817469	380.079	554.271	-0.542175	0.000510793	0.00580199	PUM1
843607	834.174	627.647	0.40873	0.000511093	0.00580199	TIM23-2
827323	1319.94	1024.76	0.365029	0.00051368	0.00582771	FCA
826534	68.6977	140.722	-1.03642	0.000514226	0.0058285	AT4G09500
837163	142.067	61.9448	1.19303	0.000514393	0.0058285	GPAT1
829686	243.731	146.036	0.73142	0.000517906	0.00586464	AT4G35320
835412	1056.98	824.196	0.358294	0.000525951	0.00595202	AT5G53310
827371	292.62	184.492	0.670145	0.000526362	0.00595295	MES16
824021	405.01	587.037	-0.533922	0.000526933	0.00595569	NPC6
822115	402.54	554.001	-0.461767	0.000528708	0.00597203	FKBP15-1
817548	1833.55	2368.43	-0.368738	0.00053101	0.00599429	FAD3
817950	74111.3	59100.4	0.326508	0.000531947	0.00600113	AT2G33830
843903	1641.83	2105.91	-0.358064	0.000533018	0.00600786	LQY1
841089	619.01	1358.2	-1.13377	0.000533206	0.00600786	TLL1
821031	67.2533	127.848	-0.924449	0.000534049	0.00601361	AT3G17640
828032	248.287	377.457	-0.600898	0.000535813	0.00602972	AT4G02410
826409	1375.62	1040.49	0.402517	0.000536893	0.00603401	MEKK1
839198	5182.79	4185.82	0.307877	0.00053704	0.00603401	AT1G26580
832494	285.115	159.922	0.830825	0.000537192	0.00603401	SOS3
826594	796.713	611.313	0.381696	0.000537665	0.00603557	AT4G10030
836883	778.576	533.75	0.543428	0.000541307	0.00607269	FH6
829954	1466.81	1836.46	-0.324825	0.000542695	0.00608206	ELI3-1
821717	954.426	703.429	0.44091	0.000542813	0.00608206	CERK1
821832	230.822	123.098	0.909501	0.000543743	0.00608871	AT3G22600
825483	871.935	629.787	0.467122	0.000544446	0.00609282	GPX5
821112	433.705	247.411	0.806271	0.000545627	0.00610226	LBD41
821785	51.9085	109.706	-1.07597	0.000548108	0.0061235	AT3G22210
831117	264.055	163.001	0.694161	0.000548202	0.0061235	AT5G12420
826300	2775.96	2201.47	0.334267	0.000549584	0.00613515	AT4G21450
28719728	11.2669	43.4482	-1.9291	0.000552629	0.00616535	MIR5026
827147	1228.09	948.009	0.374205	0.000554077	0.0061777	AT4G14900
831751	52.816	110.247	-1.06364	0.000555348	0.00618806	AT5G02890
820555	1582.23	1144.41	0.466978	0.000556794	0.00620036	MAPKKK7
830040	35.6576	80.5326	-1.16809	0.000562364	0.00625586	SAUR15
840367	426.884	288.644	0.561899	0.000562468	0.00625586	AT1G34630
831536	2668.71	2209.57	0.272496	0.000565488	0.00628559	AT5G16730
842353	6.89105	34.6808	-2.32721	0.000567996	0.0063096	AT1G60590
842897	49.9209	123.095	-1.30272	0.000570954	0.00633857	FMO_GS-OX1
828523	7365.18	6186.78	0.251289	0.000571318	0.00633873	VEP1
818115	770.056	987.778	-0.358374	0.0005721	0.00634273	SKL2
844174	3590.06	4424.77	-0.301789	0.000572379	0.00634273	GSTU19
821361	344.054	237.328	0.537019	0.000575122	0.00636923	AT3G18320
830334	2589.98	2081.62	0.315463	0.000575879	0.00637372	AT5G04550
824382	228.552	357.635	-0.644035	0.000580178	0.00641737	AT3G52170
828570	2882.19	2306.07	0.321601	0.000585229	0.00646321	MOS1
838068	1382.87	1092.75	0.340905	0.00058535	0.00646321	AT1G15030
840263	597.62	439.74	0.444674	0.000585452	0.00646321	CYP76C6
832434	106.683	183.785	-0.787282	0.000585749	0.00646321	AT5G23690
836550	1479.38	1915.71	-0.372035	0.000586488	0.00646743	DIT2.1
823623	2142.73	2698.81	-0.333324	0.000587179	0.00647112	RPL9
832306	2378.5	1884.3	0.335311	0.000588623	0.00648308	AT5G22450
821328	4690.09	3721.73	0.333845	0.000589559	0.00648944	HON4
817650	1538.42	1221.3	0.33439	0.000590396	0.00649093	AT2G30990
824484	1810.87	1465.67	0.305706	0.000590411	0.00649093	NodGS
836737	2762.42	2192.48	0.333259	0.000594069	0.00652719	AKRP
823777	86.9817	161.979	-0.895574	0.000595774	0.00654196	AT3G46320
835081	1419.36	1831.57	-0.366934	0.00059809	0.00656341	FRO8
844237	3024.95	2341.92	0.3687	0.000599465	0.00657452	LUP1
833970	2897.66	3543.14	-0.290286	0.000600043	0.00657688	RPL5B
831150	402.319	285.428	0.496049	0.000600468	0.00657756	G6PD2
835713	3538.77	2936.02	0.269102	0.000606028	0.00663304	AT5G56140
839944	501.056	349.03	0.519435	0.000606265	0.00663304	AT1G30640
28718299	27.1001	6.03524	2.16502	0.000606793	0.00663395	AT2G24535
832370	1754.12	2185.84	-0.31648	0.000607081	0.00663395	CaS
829728	14923.9	12109.1	0.301721	0.00060824	0.00664262	AT4G35750
841813	311.937	210.763	0.56781	0.000611693	0.0066741	AT1G53760
820329	6477.93	5236.23	0.30713	0.00061186	0.0066741	AT3G11560
842000	902.128	702.895	0.360635	0.000614119	0.00669471	AT1G55530
832574	626.345	837.915	-0.418857	0.000614931	0.00669953	AT5G25040
831357	199.743	303.574	-0.600294	0.000620092	0.00675169	AT5G15050
836626	253.816	376.285	-0.57018	0.000622141	0.00676994	ANNAT2
824402	21.1513	60.8958	-1.52072	0.00062519	0.00679904	FLA15
840108	1089.27	1446.54	-0.407296	0.000627921	0.00682464	AT1G32160
842806	563.692	794.977	-0.493394	0.000629918	0.00684224	CDI
816531	1533.75	1208.5	0.342892	0.000632377	0.00686483	COV1
839214	200.72	122.079	0.715482	0.000634127	0.00687609	AT1G26730
826598	793.967	606.04	0.389442	0.000634173	0.00687609	AT4G10070
829028	427.157	599.93	-0.487028	0.000636437	0.00689421	AT4G29070
821008	785.564	554.801	0.498553	0.000636605	0.00689421	NPSN13
831965	77.0249	35.5939	1.11573	0.000638616	0.00691185	AT5G18470
817483	1083.94	840.157	0.368443	0.000640077	0.00692353	AT2G29340
819303	1547.1	1234.1	0.324867	0.000643401	0.00695533	AT2G46900
836188	461.657	624.985	-0.437926	0.000643815	0.00695566	AT5G60670
844424	39.9876	86.2856	-1.10738	0.000645875	0.00697376	AT1G80850
835439	1288.59	1032.75	0.319168	0.00064843	0.00699717	AT5G53570
842768	166.496	262.698	-0.657987	0.000649681	0.0070065	AT1G64600
831042	4569.99	3543.37	0.366727	0.00065027	0.00700868	AT5G11700
827415	807.615	604.422	0.415901	0.000655245	0.0070581	AT4G17070
817389	47.5489	104.889	-1.15063	0.000656555	0.00706801	AT2G28410
820456	2487.02	2002.99	0.313004	0.000658862	0.00708863	ALIS1
828117	3535.18	2749.16	0.361781	0.000665625	0.00715715	AT4G01330
828285	61670.8	77907.8	-0.337179	0.000666097	0.00715797	PRXR1
817723	473.397	656.169	-0.469626	0.000667204	0.00716386	AT2G31670
819589	2266.57	2900.55	-0.355454	0.000667435	0.00716386	emb2458
821138	2627.82	2063.74	0.348804	0.000675578	0.00724697	HB-1
816486	72.4216	138.463	-0.928831	0.000678802	0.00727402	PRMT1A
840199	421.199	595.198	-0.499333	0.000679029	0.00727402	NACA5
837540	493.782	347.586	0.502854	0.000679304	0.00727402	AT1G10050
817800	175.179	283.065	-0.689607	0.00068183	0.00729675	GLR3.5
825197	551.591	380.885	0.531152	0.000686674	0.0073428	AT3G60260
825462	3747.74	4583.06	-0.290598	0.000687127	0.0073428	AT3G62870
831809	2312.67	1870.4	0.305535	0.000687349	0.0073428	EXO70A1
834184	5890.6	4616.83	0.351519	0.000688776	0.00735371	CIP1
823978	133.527	210.675	-0.657748	0.000691692	0.00738049	AT3G48210
817170	1576.23	1263.19	0.318459	0.000692587	0.00738569	GP_ALPHA_1
824727	4207.4	3508.62	0.262064	0.000695976	0.00741747	P5CS2
818013	74.2215	25.7555	1.54044	0.000696964	0.00742363	CYP710A1
832950	2233.69	2863.56	-0.358595	0.000697513	0.00742511	BIP1
824885	335.907	472.124	-0.491114	0.000699208	0.00743879	BPG2
831318	406.328	559.426	-0.458864	0.000704676	0.00749256	PDF1B
827715	1379.38	1768.09	-0.357433	0.000707998	0.00752346	AK-HSDH_II
837555	2559.82	2025.25	0.338011	0.000708819	0.00752777	NFXL1
843079	2120.23	1714.61	0.30737	0.000715941	0.00759896	AT1G67580
821110	1740.31	1372.26	0.343108	0.000718314	0.00761968	AT3G01560
817295	1601.34	1257.4	0.348384	0.000720713	0.00764065	AT2G27500
828023	3174.61	2649.46	0.260778	0.000721208	0.00764144	SK32
822221	416.976	615.27	-0.560041	0.000723029	0.00765624	CYP71B22
832425	830.458	629.259	0.398589	0.000729372	0.00771891	AT5G23590
835146	123.83	221.828	-0.843934	0.000730701	0.00772845	AT5G50740
818813	586.605	763.051	-0.379697	0.000733416	0.00775265	AT2G42130
838554	478.115	635.68	-0.411729	0.00073459	0.00776052	CLH1
835934	1081.44	828.275	0.384985	0.000739578	0.00780867	TTL
831975	685.119	921.413	-0.427575	0.00074264	0.00783533	EMB269
830297	544.582	746.297	-0.454639	0.000742982	0.00783533	PKS4
824441	792.503	1047.69	-0.401295	0.000743586	0.00783533	FTSZ2-2
836062	931.012	1205.82	-0.371285	0.000743833	0.00783533	TRP1
830751	2728.85	2143.52	0.349091	0.000745075	0.00784385	AT5G08520
840851	2019.89	1538.64	0.392532	0.000745729	0.00784618	AT1G42470
837607	13.4227	48.2454	-1.84542	0.000747774	0.00786313	AT1G10640
841778	2123.44	1688.64	0.331998	0.000750337	0.0078855	AT1G53430
830628	1521.57	1219.14	0.319194	0.000751989	0.00789812	IPK2a
840259	2080.08	1660.09	0.324511	0.00075241	0.00789812	AT1G33680
819841	1224.54	945.945	0.373058	0.000755526	0.007923	AT3G06620
842548	321.73	207.95	0.627808	0.000755654	0.007923	AT1G62510
829779	1074.45	1408.64	-0.389434	0.000757009	0.00793262	FAH1
839446	976.668	753.422	0.376498	0.0007575	0.00793317	AT1G03040
828553	304.057	429.693	-0.497974	0.000758622	0.00794033	CER2
825384	1079.46	1369.23	-0.343421	0.000762338	0.00797309	AT3G62110
28721172	65.4792	125.908	-0.941919	0.000762632	0.00797309	SAUR24
821411	16414.4	13835.6	0.246629	0.000764786	0.007991	ACT2
834549	1466.4	1141.11	0.362369	0.00076581	0.00799709	RHA1
832321	4608.02	5939.66	-0.366013	0.000766634	0.00800108	AT5G22580
835751	367.716	501.851	-0.450361	0.000767445	0.00800493	Cpn60beta3
836210	8.45502	34.4852	-2.04636	0.00077692	0.0080991	MYB34
818604	82.2555	167.3	-1.02088	0.000779092	0.00811708	AT2G40130
833948	724.021	509.494	0.50424	0.000779608	0.00811778	AT5G39520
834591	918.863	713.414	0.365461	0.000780468	0.00812207	MOB1-like
828134	826.405	1118.76	-0.437219	0.000787039	0.00818575	AT4G02930
834022	513.714	690.23	-0.425375	0.000788071	0.0081909	UMAMIT40
837152	4597.18	3738.25	0.297816	0.000788439	0.0081909	TPS7
837151	1367.09	1057.14	0.369325	0.000790999	0.00821279	ARA-2
818556	1170.59	915.594	0.355844	0.000794267	0.008242	RHC2A
816842	281.504	156.184	0.844004	0.000795402	0.00824905	AT2G23100
839406	86.9002	155.576	-0.843184	0.000802936	0.00832242	AT1G04800
816444	701.374	516.036	0.440475	0.000804207	0.00833083	AT2G19270
818731	108.23	53.926	1.00068	0.000809946	0.00838548	AT2G41330
834946	307.126	484.858	-0.65518	0.000810919	0.00839076	KAT5
830159	2669.03	2165.63	0.302255	0.000811577	0.00839278	DHS1
824702	796.712	1051.59	-0.39975	0.000812785	0.00840043	CER10
837182	1003.88	1255.29	-0.32217	0.000813244	0.00840043	AT1G06720
820111	97.9214	168.838	-0.781305	0.000815048	0.00841427	AT3G09540
823869	1964.59	2486.8	-0.339253	0.000818233	0.00844233	AT3G47160
837024	4.54914	28.0525	-2.65654	0.000820603	0.00846197	YUC9
836841	27.4316	73.9634	-1.43499	0.000825879	0.00851153	HEC1
824542	312.071	449.915	-0.525302	0.000827708	0.00852554	ACT3
838896	610.934	442.926	0.465059	0.000831625	0.00856101	AT1G22890
838446	331.301	460.225	-0.475071	0.000839893	0.00864119	PDCB3
842466	1274.24	997.48	0.354196	0.000840367	0.00864119	AT1G61690
824625	534.276	771.192	-0.53023	0.000849829	0.00873352	DJ1F
818646	1030.06	1295.06	-0.330151	0.000855909	0.00879102	AT2G40510
842563	617.182	856.796	-0.475481	0.000857048	0.00879544	AT1G62660
828951	280.59	394.431	-0.493035	0.000857716	0.00879544	AT4G28360
828110	1897.15	1527.83	0.312416	0.000857796	0.00879544	AT4G03030
817019	774.039	1070.05	-0.465696	0.000860636	0.00881957	TIC55-II
828467	1826.18	3183.66	-0.801923	0.00086127	0.00882108	AT4G23670
824234	1570.72	1981.17	-0.334893	0.000864603	0.00885021	IDD2
821628	817.589	615	0.408372	0.000870389	0.00889998	AT3G20800
2746216	414.803	285.895	0.533748	0.000870447	0.00889998	AT5G57565
826698	749.108	543.224	0.462463	0.000873393	0.00892506	AT4G10970
828554	4798.22	4007.97	0.259446	0.000876924	0.00895609	ATR1
832102	5574.66	4512.54	0.304692	0.000881263	0.00899405	emb2734
834771	903.768	1299.41	-0.522073	0.000881634	0.00899405	NUDT8
837959	1174.8	922.241	0.349392	0.00088244	0.00899721	AT1G13990
837619	24519.2	30160.1	-0.298656	0.000884914	0.00901736	SEX1
837613	645.396	478.054	0.435281	0.000887058	0.00903386	PRS3
825461	610.369	413.804	0.556946	0.00088753	0.00903386	AT3G62860
820122	491.038	650.819	-0.405815	0.000888625	0.00903523	HCF152
844403	448.554	598.824	-0.417188	0.000888781	0.00903523	AT1G80640
830844	79.7665	151.615	-0.926438	0.000889435	0.00903523	AT5G09840
818795	130.708	213.699	-0.708896	0.00088966	0.00903523	AT2G41950
837457	7.40095	40.1252	-2.42774	0.000890398	0.00903766	GolS3
828798	1741.11	1404.33	0.310251	0.000892041	0.00904927	AT4G26910
827039	4977.37	4131.92	0.268853	0.000895753	0.00908184	SBP1
820901	1288.23	883.512	0.546113	0.000902161	0.0091417	AT3G16530
831551	3528.85	2831.15	0.317426	0.000907604	0.00919171	AT5G16880
815069	355.254	483.709	-0.444814	0.00090844	0.00919503	AtPOT1a
824500	120.413	200.462	-0.734574	0.000909865	0.00920432	AT3G53320
820705	174.421	100.253	0.808792	0.00091054	0.00920601	SWEET2
821921	1826.78	2245.82	-0.29715	0.000918486	0.00927612	FIB4
821127	310.696	440.049	-0.502439	0.000918499	0.00927612	LSF1
822231	1536.93	1878.84	-0.289222	0.000921082	0.00929702	CYP71B4
28719472	3.57996	22.5727	-2.64563	0.000921705	1	AT4G03125
837956	1037.47	804.199	0.36656	0.000926609	0.00934761	WRKY4
839226	1792.16	1457.8	0.297578	0.000930797	0.00938261	CUL3
821073	479.336	647.456	-0.432082	0.000931115	0.00938261	AT3G01810
828239	996.091	771.149	0.369279	0.000932261	0.00938773	SPHK1
844157	113.125	187.59	-0.72464	0.000932659	0.00938773	AT1G78210
816647	1226.72	967.007	0.342478	0.000933833	0.00939433	AT2G21120
817336	275.25	398.551	-0.533672	0.000946745	0.00951893	SCPL51
837990	1456.99	1147.84	0.342371	0.000947689	0.00952315	SBH2
820621	5950	7366.69	-0.307778	0.000951648	0.00955576	AT3G14067
5008305	2142.73	1720.6	0.316066	0.00095199	0.00955576	AT5G52882
837196	944.05	725.45	0.379097	0.000954064	0.00957128	AT1G06840
820797	459.356	640.586	-0.476983	0.000957359	0.00959903	AT3G15570
829829	2175.31	1752.73	0.311439	0.000961181	0.00963201	APP1
821993	1095.4	860.847	0.346655	0.000963027	0.00963994	AT3G24070
828509	547.545	741.167	-0.435347	0.000963036	0.00963994	AT4G24090
822519	5493.07	6838.48	-0.316009	0.000966299	0.00966726	ABCB19
837235	1601.42	1276.81	0.327773	0.000974158	0.00974051	UGT71C5
5007832	611.4	442.106	0.465279	0.000976079	0.00975433	AT1G62422
818908	531.249	701.395	-0.402551	0.000978288	0.00977102	IBH1
814660	2420.37	1990.25	0.282895	0.000981767	0.00980036	ABCG7
828865	152.884	263.121	-0.78658	0.000983603	0.00981328	AT4G27560
839688	557.573	743.792	-0.416954	0.000989091	0.0098626	LTPG1
835582	235.751	338.915	-0.525249	0.000990631	0.00987253	AT5G54910
834394	360.085	505.057	-0.485263	0.0009938	0.009893	AT5G43740
829943	7356.48	6196	0.247327	0.000994311	0.009893	PCK1
834177	621.78	467.49	0.413293	0.000994645	0.009893	AT5G41740
28721155	129.469	211.096	-0.700183	0.000994869	0.009893	AT5G14285
838067	735.265	566.345	0.375921	0.000996664	0.00990296	QSOX1
828150	988.318	782.522	0.337387	0.000996964	0.00990296	AT4G02880
828854	9150.11	7329.31	0.320069	0.000999524	0.00992295	AT4G27450
816697	120.243	195.963	-0.700105	0.0010005	0.0099272	APL4
818580	886.063	1173.28	-0.404874	0.00100531	0.00996948	ISA1
830062	515.025	211.535	1.28148	0.00100692	0.00998	BZS1
842086	1001.29	1271.05	-0.345384	0.0010088	0.00999317	SAR1B
821270	487.119	330.237	0.558538	0.00100943	0.00999387	WRKY45
838699	166.26	269.941	-0.695042	0.00101251	0.0100189	AT1G21050
816329	1450.6	1799.99	-0.310659	0.00101369	0.0100232	bZIP2
821849	626.665	819.947	-0.386078	0.00101405	0.0100232	TSO1
825816	82.5852	146.087	-0.82745	0.00101704	0.0100473	AT4G04790
842395	926.503	719.956	0.365302	0.00101967	0.0100677	VIP5
819247	273.738	409.181	-0.581785	0.00102025	0.010068	SDH8
819269	3.50491	21.4258	-2.59171	0.00102232	1	LAC6
838102	30.8452	8.0911	1.94305	0.00102316	0.0100913	AT1G15330
824355	1125.63	869.191	0.371883	0.00102462	0.0101002	CAM9
818787	452.343	619.908	-0.451691	0.00102924	0.0101402	AT2G41870
837996	312.59	483.866	-0.626582	0.00103195	0.0101613	AT1G14345
28720227	37.1907	10.1944	1.8775	0.00103687	0.0102043	AT5G00365
843074	724.144	551.395	0.394892	0.00104003	0.0102298	AT1G67530
837632	2260.33	1856.44	0.283759	0.00104476	0.0102708	AT1G10890
836774	935.118	1196.17	-0.355717	0.00104867	0.0103035	AT5G66420
834330	1407.59	1118.26	0.331238	0.00105457	0.010356	TAF4
820243	4270.58	3520.07	0.278298	0.001063	0.010433	ASD1
827057	37.2778	82.904	-1.14586	0.0010648	0.0104451	AT4G14170
832224	2024.37	1656.35	0.288701	0.0010665	0.0104561	B73
824005	24.9928	60.1968	-1.26382	0.00107612	0.0105447	AT3G48460
824220	370.611	258.649	0.515853	0.00108068	0.0105837	AT3G50560
824244	70.7153	29.7724	1.25579	0.00108283	0.010599	AT3G50800
817894	898.557	700.449	0.36012	0.001089	0.0106479	IAA13
824014	29.7324	71.8118	-1.26877	0.00108901	0.0106479	AT3G48550
819029	1155.46	1486.29	-0.363966	0.00108981	0.0106499	AT2G44210
818302	993.037	772.527	0.360973	0.00109038	0.0106499	ADK
824352	505.018	370.751	0.44788	0.00109576	0.0106967	AT3G51890
822377	80.5512	143.773	-0.83927	0.00110377	0.010769	AT3G27550
840056	168.658	470.014	-1.4781	0.00111412	0.0108641	AT1G31690
823919	1766.47	2137.85	-0.275121	0.00111628	0.0108737	AT3G47650
28716268	12.7709	40.3536	-1.66742	0.0011163	0.0108737	AT1G05207
831085	1657.46	1293.49	0.359515	0.00112261	0.0109258	AT5G12120
819562	312.826	211.662	0.566309	0.00112302	0.0109258	NAC047
835062	3015	2518.65	0.259861	0.00112346	0.0109258	AFB5
836118	2500.4	2026.49	0.302188	0.00112441	0.0109292	AT5G59960
841421	341.041	501.572	-0.557154	0.0011292	0.0109699	AT1G49975
835679	1963.23	1554	0.336926	0.0011343	0.0110079	NOI
832098	7715.59	6441.64	0.260017	0.00113432	0.0110079	TUA5
827605	8115.72	6863.12	0.241821	0.0011395	0.0110521	BIN2
828060	1689.16	1362.13	0.310417	0.00114023	0.0110523	SEC15B
835772	1471.1	1858.89	-0.337426	0.00114073	0.0110523	AT5G56710
3768969	404.57	280.881	0.527851	0.00114182	0.0110548	AT3G28160
841144	126.008	225.886	-0.836164	0.00114221	0.0110548	AT1G47400
830849	1212.76	951.163	0.349512	0.00114816	0.0111064	AT5G09890
835127	202.155	10.5721	4.25952	0.00115148	0.0111326	SAE1B
824408	284.611	423.933	-0.571392	0.00115277	0.0111391	PAD4
820238	708.19	956.742	-0.432967	0.00115451	0.0111481	GYRA
835641	256.173	383.63	-0.579951	0.00115493	0.0111481	SVL1
829457	3359.33	2760.59	0.283436	0.00115891	0.0111806	SLOMO
826772	673.958	506.135	0.412042	0.00116598	0.0112428	AT4G11670
839807	145.682	83.9269	0.80149	0.00116761	0.0112525	ERD2
821240	1886.97	1491.89	0.338643	0.00117177	0.0112866	RPK2
830722	1267.45	1764.13	-0.477375	0.00118238	0.0113814	scpl35
844160	3905.37	3207.69	0.283762	0.00118287	0.0113814	TSD2
843099	8347.05	10249.6	-0.295965	0.00118847	0.0114292	PSBY
839047	255.396	360.06	-0.496415	0.00119281	0.0114586	AT1G24310
837899	1162.85	926.66	0.327457	0.00119331	0.0114586	AT1G13390
825706	249.582	165.343	0.598003	0.00119342	0.0114586	PFA-DSP4
844272	3435.11	2881.15	0.253245	0.00119473	0.0114643	MC4
837708	7652.01	6532.71	0.228154	0.00119527	0.0114643	RBP45B
837486	1470.07	1828.45	-0.314745	0.00119689	0.0114737	AT1G09590
828140	704.601	903.922	-0.360206	0.00120391	0.0115349	GPAT8
3769253	133.054	56.3091	1.23049	0.00120458	0.0115352	AT3G32195
822188	2879.45	2346.45	0.294791	0.00120922	0.0115736	AT3G25910
820607	261.796	377.827	-0.529991	0.00121571	0.0116295	AT3G13940
841468	698.078	508.182	0.4542	0.00121725	0.011638	HKL1
815989	168.008	262.957	-0.642821	0.00122157	0.0116732	AT2G15000
825380	186.09	109.808	0.763789	0.00122801	0.0117286	AT3G62070
830676	1340.37	1631.18	-0.283048	0.00123479	0.0117872	GUS2
816931	2393.18	1911.19	0.324104	0.00123552	0.0117879	CNGC6
832082	685.522	899.273	-0.390847	0.00123715	0.0117972	OEP80
827826	184.633	113.301	0.699093	0.00123908	0.0118094	CML42
844173	534.329	1235.79	-1.20975	0.00124122	0.0118235	GSTU20
818259	166.164	261.471	-0.653419	0.00124287	0.0118331	XTH32
837635	635.745	479.824	0.407474	0.00124544	0.0118513	LOV1
835032	37.4304	11.7352	1.68208	0.00125134	0.0119012	AT5G49690
834620	753.854	961.339	-0.349494	0.00125805	0.0119544	MEE62
825147	2759.86	3478.07	-0.332789	0.00125825	0.0119544	AT3G59780
819563	964.986	751.458	0.361673	0.00126146	0.0119786	APY1
824453	863.452	663.859	0.378132	0.00126346	0.0119913	AT3G52870
818654	517.833	682.893	-0.401181	0.0012673	0.0120153	AT2G40590
816585	1573.16	1283.14	0.294461	0.00126783	0.0120153	SUR1
818348	906.703	1208.95	-0.413975	0.00126798	0.0120153	RLK
823996	1163.1	914.638	0.34515	0.00127038	0.0120317	AT3G48380
836646	768.906	587.792	0.389635	0.00127463	0.0120637	TGA1
843685	1850.52	1367.65	0.437752	0.00127508	0.0120637	MKK9
836061	2754.55	2242.05	0.296885	0.00127596	0.0120657	ORP3C
833732	298.685	187.839	0.66413	0.00129315	0.0122219	AT5G37540
822235	167.8	250.622	-0.576694	0.00129391	0.0122219	CYP71B35
832722	35.9064	78.6763	-1.12536	0.00129451	0.0122219	AT5G26670
843777	315.897	211.566	0.576688	0.00129558	0.0122257	AT1G74360
828581	99.0625	172.224	-0.7979	0.00130685	0.0123256	AT4G24790
835535	0	7.99343	-5.3379	0.00131026	1	BBX29
820216	1193.52	1550.89	-0.376717	0.00131877	0.0124315	HB2
842775	130.76	214.383	-0.709548	0.00132373	0.0124719	BDG1
828695	403.456	559.665	-0.473131	0.00132484	0.0124758	AT4G25890
839610	951.327	1277.08	-0.423148	0.00132618	0.012482	AT1G27210
824611	717.724	948.498	-0.400114	0.00132692	0.0124824	AT3G54460
3767675	3.21159	20.4921	-2.6615	0.00133414	1	AT1G69140
843723	60.6633	115.754	-0.931122	0.00133541	0.0125557	BBX16
839933	183.899	276.019	-0.584224	0.00133842	0.0125705	UGT78D1
819234	1514.59	1192.76	0.342916	0.00133873	0.0125705	LRB1
838740	485.936	353.069	0.457176	0.0013393	0.0125705	SKP2A
843239	604.956	806.262	-0.414149	0.00133975	0.0125705	AT1G69070
826796	208.392	126.715	0.724749	0.00134366	0.0126006	ARCK1
827240	76.687	142.663	-0.894262	0.0013472	0.0126273	AT4G15630
840799	958.998	1195.11	-0.316889	0.00134992	0.0126463	AT1G41880
843399	4506.5	3807.97	0.243176	0.00135076	0.0126476	AT1G70620
828858	142.774	223.194	-0.641494	0.0013582	0.0127107	RRP41L
816167	648.688	928.118	-0.518454	0.00137055	0.0128196	AT2G16660
820230	255.914	357.244	-0.481597	0.00137241	0.0128304	AT3G10610
819300	150.059	241.503	-0.687621	0.00137387	0.0128374	NGA1
817119	40.6013	12.9053	1.63645	0.00138309	0.0129169	AT2G25770
843389	1232.32	954.537	0.370362	0.00138489	0.0129271	CRK2
814857	81.8964	140.88	-0.781487	0.00138676	0.0129378	AT2G03280
844084	929.105	722.415	0.36206	0.00138761	0.0129391	AT1G77480
844015	4138.68	3459.03	0.258531	0.00139679	0.0130181	AT1G76810
829269	1112.8	881.599	0.337855	0.00139842	0.0130265	AT4G31420
834225	379.524	273.078	0.477022	0.00140101	0.0130439	AT5G42200
827780	178.798	105.772	0.754373	0.00140342	0.0130597	AT4G20320
7922478	138.72	222.633	-0.683959	0.00140861	0.0131013	AT4G13572
830470	411.039	287.59	0.517647	0.00141049	0.0131085	PIRL1
818264	1034.14	806.155	0.357469	0.00141084	0.0131085	MEMB11
833737	197.066	284.324	-0.529914	0.00142648	0.0132471	AT5G37590
843343	1481.53	1815.43	-0.292673	0.00142756	0.0132502	EMB25
830281	1283.27	1034.93	0.310382	0.00143219	0.0132864	AT5G04020
841269	584.629	794.966	-0.444055	0.00143654	0.01332	RKL1
816086	2117.8	1708.26	0.310059	0.0014423	0.0133666	AT2G15900
827462	926.652	735.758	0.332256	0.0014434	0.0133699	AT4G17486
828116	843.232	1070.05	-0.343706	0.00144617	0.0133887	BSM
819902	559.161	413.386	0.433099	0.00145683	0.0134805	GLCAK
842175	1459.09	1805.23	-0.306186	0.00146247	0.0135258	ATP-PRT1
827154	9622.57	11330.2	-0.235776	0.00146427	0.0135356	TUA6
837090	2721.06	2256.34	0.270717	0.0014672	0.0135557	AT1G05805
823977	2197.23	2872.87	-0.385749	0.00147093	0.0135832	AT3G48200
830520	2023.61	1599	0.339372	0.00147735	0.0136356	NHL3
832577	1878.71	1533.37	0.293499	0.00148111	0.0136633	RRC1
820014	807.383	1051.63	-0.381761	0.00148317	0.0136754	AT3G08670
10723018	1.38043	15.3085	-3.43275	0.00148495	1	AT4G37553
825800	280.512	400.029	-0.512611	0.001485	0.0136798	AT4G04670
836391	2380.33	2875.45	-0.272338	0.00148517	0.0136798	TUB3
820789	1012.38	748.561	0.436196	0.00148689	0.0136876	NAC3
821753	145.933	232.695	-0.6757	0.00148751	0.0136876	AT3G21950
829216	3229.46	2721.66	0.246576	0.00148838	0.0136886	LAP2
843701	2147.83	1781.24	0.269905	0.00149484	0.013741	AT1G73660
844141	518.673	702.439	-0.438091	0.00149993	0.0137808	AT1G78060
839307	870.248	1162.13	-0.415589	0.00150391	0.0138103	AT1G05140
819292	13.7666	43.7326	-1.66246	0.00151311	0.0138878	PRR9
836611	535.597	402.895	0.410714	0.00152334	0.0139713	AT5G64880
841594	2492.23	1969.23	0.340889	0.00152375	0.0139713	B_ALPHA
828222	1797.36	1475.98	0.284465	0.00153899	0.0141039	NAD-ME2
843910	221.157	139.17	0.663388	0.00154155	0.0141097	AT1G75770
834900	324.423	219.62	0.561326	0.00154173	0.0141097	sks3
819085	461.715	610.132	-0.40286	0.00154195	0.0141097	AT2G44760
819272	1107.44	797.656	0.473842	0.00154808	0.0141586	AT2G46600
836498	1134.87	1976.18	-0.799603	0.00155117	0.0141796	SHA1
843196	911.364	1146.11	-0.330309	0.00156391	0.0142889	AT1G68660
837239	3492.87	4158.44	-0.2511	0.00156725	0.0143123	AT1G07280
827746	627.461	806.953	-0.364811	0.001572	0.0143484	PTAC9
832858	1074.93	861.76	0.31917	0.00157783	0.0143943	AT5G27920
820193	33.1708	71.5471	-1.11327	0.0015817	0.0144224	AT3G10310
841162	2788.74	2286.97	0.287197	0.00158457	0.0144413	AT1G47530
[truncated: 21,613 more rows]

## Sheet: PNI_RvsCNI_R_deg
gene_id	PNI_R	CNI_R	log2FoldChange	pvalue	padj	gene_name
838540	51933.8	19058.7	1.44622	2.44822e-47	5.0857e-43	AT1G19530
830122	19379.8	6269.84	1.62801	3.31176e-43	3.43976e-39	AT4G39675
838069	4348.37	1841.72	1.23915	1.3782e-33	9.54314e-30	GAT1_2.1
816295	1677.51	227.541	2.88253	7.17972e-31	3.72861e-27	AT2G17850
820789	2097.32	870.286	1.26844	1.03343e-28	4.2935e-25	NAC3
838961	5557.12	1373.62	2.01637	1.14597e-27	3.96754e-24	AT1G03610
815907	5197.18	1769.07	1.55463	5.29425e-26	1.57111e-22	AGL44
822579	4836.37	1901.43	1.34646	4.53802e-25	1.17835e-21	AT3G29240
832206	31309.4	9225.95	1.76286	8.61639e-24	1.98876e-20	SUS1
28718918	1218.83	311.255	1.96936	1.09411e-23	2.18053e-20	AT3G06435
819365	703.424	74.8973	3.23368	1.15466e-23	2.18053e-20	ERF71
842958	245.237	693.412	-1.5016	1.691e-23	2.92727e-20	CML23
816085	13632.3	5637.86	1.27377	1.86854e-23	2.98578e-20	MEE14
818931	515.204	1513.23	-1.55365	3.68139e-23	5.17543e-20	MSS3
843611	937.338	157.845	2.57048	3.73713e-23	5.17543e-20	AT1G72800
840201	5590.1	1296.88	2.108	4.96372e-23	6.44445e-20	AT1G33055
829730	4862.89	1491.62	1.70455	6.49332e-23	7.93445e-20	SEN1
836645	8946.65	2688.54	1.73455	4.45889e-22	5.1458e-19	AT5G65207
830120	11158.1	6138.17	0.862196	2.47042e-21	2.70095e-18	AGT2
823926	487.808	46.9172	3.37859	1.62983e-20	1.69282e-17	SRO4
832147	65467.5	35985.5	0.863357	3.18441e-20	3.14999e-17	DIN10
2745524	1348.92	244.579	2.46374	4.66705e-20	4.40675e-17	AT2G14247
835709	2103.25	994.946	1.07947	6.77987e-20	6.1234e-17	AT5G56100
2745552	3357.09	1612.21	1.0579	1.36236e-19	1.17918e-16	AT2G22122
821891	6597.13	2437.11	1.43668	1.56524e-19	1.30059e-16	ETR2
5007682	2329.29	1106.91	1.07377	5.765e-19	4.60601e-16	AT1G11185
835397	7807.71	3263.68	1.25838	9.33213e-19	7.17987e-16	RCAR3
816091	1440.27	549.878	1.38951	9.90421e-19	7.34786e-16	AT2G15960
819288	5434.58	3117.76	0.801666	8.6302e-18	6.1819e-15	GulLO2
821055	3287.48	1354.36	1.27962	8.93257e-18	6.18521e-15	JAZ3
839168	8741.94	3146.9	1.47398	9.47048e-18	6.34614e-15	AT1G26270
828524	4130.96	2107.87	0.970427	1.00405e-17	6.51786e-15	ACBP3
840200	18516.5	7006.75	1.40197	1.47627e-17	9.29287e-15	AT1G33050
825278	3761.84	1425.86	1.39928	1.52803e-17	9.33583e-15	PP2-A13
832137	555.285	154.372	1.84699	3.14849e-17	1.86868e-14	SPX1
842031	7186.78	2683.89	1.42107	3.61919e-17	2.03544e-14	UKL3
820860	2681.67	794.304	1.75511	3.62543e-17	2.03544e-14	ASPGB1
835587	8585.49	2631.78	1.70589	6.01951e-17	3.29061e-14	PDC2
826960	5011.77	2742.09	0.870022	1.05744e-16	5.63236e-14	TPS13
833986	4572.78	276.394	4.04821	1.47578e-16	7.6641e-14	AT5G39890
816478	7796.06	2603.47	1.58245	1.73029e-16	8.76666e-14	ACO1
832356	5880.86	3463.45	0.763905	2.6792e-16	1.32512e-13	AT5G22920
830545	3021.43	1523.74	0.987612	3.90194e-16	1.885e-13	AT5G06570
844148	347.392	799.199	-1.20155	5.55791e-16	2.62397e-13	TPR12
817471	175.917	501.875	-1.50938	7.03138e-16	3.24584e-13	AT2G29220
816103	21908.2	6767.46	1.69484	9.7381e-16	4.3976e-13	HB1
837168	3432.86	1510.81	1.18383	1.10071e-15	4.86489e-13	PDS1
833700	1638.99	626.049	1.38753	1.24389e-15	5.38319e-13	RVE2
841214	3146.07	1071.46	1.55405	1.33799e-15	5.67226e-13	C/VIF1
837551	4792.82	2204.41	1.12048	1.68368e-15	6.995e-13	AT1G10140
818352	4366.23	2282.55	0.93569	1.79194e-15	7.29883e-13	AT2G37750
831498	7051.57	3857.67	0.870043	2.15217e-15	8.5975e-13	AAE5
834378	4387.44	2235.91	0.9726	2.26211e-15	8.86621e-13	UPI
841998	1829.03	863.539	1.08222	2.5378e-15	9.76255e-13	BCDH_BETA1
840977	11736.1	1249.54	3.23146	3.87163e-15	1.46228e-12	FTM1
816753	69.8388	293.437	-2.0665	4.23549e-15	1.57114e-12	TPPE
826961	11521	7018.99	0.714904	4.32141e-15	1.57489e-12	CYP71A20
819216	1431.64	626.084	1.19343	7.54798e-15	2.70335e-12	BPS2
819869	11214.7	4926.5	1.18669	8.99775e-15	3.16797e-12	BCE2
825220	1383.57	391.556	1.82026	9.75149e-15	3.37613e-12	AT3G60490
843660	36481.6	19508.5	0.90305	1.02645e-14	3.49548e-12	KTI1
832520	2416.61	1406.69	0.780389	1.50865e-14	5.05472e-12	AT5G24490
830635	49461.4	29085	0.76603	1.6537e-14	5.45274e-12	GDH2
842780	11413.1	4644.13	1.29724	1.85965e-14	6.03602e-12	CP5
844432	11172	5368.96	1.05709	2.53823e-14	8.11181e-12	J8
838920	1453.44	812.142	0.839169	2.70416e-14	8.51114e-12	AT1G23120
816104	907.669	306.52	1.56614	3.14763e-14	9.75906e-12	PDV2
821902	462.225	173.335	1.41702	3.25796e-14	9.84832e-12	ERF1
28718369	313.309	101.932	1.6177	3.27124e-14	9.84832e-12	AT3G00210
840957	3600.75	2172.33	0.7289	4.19117e-14	1.24376e-11	VIP1
829541	1017.52	297.417	1.77424	5.87281e-14	1.71825e-11	OST1
824838	117.424	405.081	-1.78575	6.03554e-14	1.74134e-11	SIB1
832032	10610.1	4679.96	1.18083	6.97585e-14	1.98506e-11	AT5G19120
815822	16637.7	8797.47	0.919229	7.13233e-14	2.00216e-11	AGT
819358	756.345	389.476	0.956451	8.35232e-14	2.31337e-11	CAO
823997	805.679	329.786	1.28795	1.12014e-13	3.06165e-11	AT3G48390
818785	47.1503	188.971	-2.00488	1.30676e-13	3.52537e-11	PGAZAT
5008015	130.184	18.1521	2.84843	1.42273e-13	3.78903e-11	AT3G20395
829838	1731.23	844.093	1.03613	1.70236e-13	4.47635e-11	AT4G36850
818562	10327.6	4815.04	1.10092	2.09157e-13	5.43103e-11	CYT1
818264	2261.25	1234.53	0.872807	2.91559e-13	7.47722e-11	MEMB11
844406	3277.77	1066.97	1.61934	3.27087e-13	8.28608e-11	RAE1
830869	14890.9	4820.79	1.62711	4.12599e-13	1.03264e-10	AT5G10050
816294	237.066	31.0264	2.93484	5.38229e-13	1.33103e-10	AT2G17845
829728	14473.6	8577.79	0.754652	6.03114e-13	1.47394e-10	AT4G35750
821578	1427.55	703.888	1.01965	6.22619e-13	1.50391e-10	AT3G20340
837701	77267.5	44033.6	0.811266	6.8784e-13	1.62701e-10	PMEPCRA
816084	6336.4	2500.46	1.34147	6.89244e-13	1.62701e-10	AT2G15880
828064	554.871	1329.63	-1.25981	7.78013e-13	1.81592e-10	ATPMEPCRB
840302	177.55	534.972	-1.58979	8.03266e-13	1.85403e-10	AT1G34050
838739	3285.78	1262.22	1.37993	8.55627e-13	1.95318e-10	AT1G21400
830392	4431.39	2798.88	0.662743	9.52625e-13	2.15097e-10	AT5G05100
828854	68389.5	24825	1.46199	9.89359e-13	2.20989e-10	AT4G27450
817697	17224.6	7217.35	1.25496	1.0616e-12	2.34603e-10	AT2G31390
842839	187.564	640.525	-1.76788	1.41773e-12	3.10005e-10	XTH17
2745749	1613.58	514.843	1.64838	1.57742e-12	3.41331e-10	AT1G12805
829496	1710	825.21	1.05091	1.63949e-12	3.51103e-10	AT4G33565
814682	10624.3	6983.55	0.605406	1.9302e-12	4.09143e-10	MLP329
836696	7569.37	3578.63	1.08081	2.04427e-12	4.28945e-10	PCK2
820784	68591	40328.6	0.766194	2.29609e-12	4.76966e-10	AT3G15450
823667	1191.29	513.622	1.21315	2.3291e-12	4.79033e-10	MLO3
819229	2408.63	1359.03	0.8252	2.57332e-12	5.24074e-10	AT2G46220
840471	4706.69	2639.01	0.834836	3.27676e-12	6.60855e-10	CDPK2
821003	3595.27	6572.49	-0.870325	3.45664e-12	6.90431e-10	MTO3
827226	2307.23	976.79	1.2399	3.61459e-12	7.15103e-10	PPDK
838770	8271.72	4480.58	0.884304	4.69771e-12	9.20617e-10	AT1G21680
839772	665.592	234.961	1.50303	4.8112e-12	9.34047e-10	AT1G28760
833750	4035.74	1917.8	1.07347	5.29058e-12	1.0176e-09	ALY4
839336	1798.2	991.956	0.858175	5.79941e-12	1.10524e-09	AT1G05060
832468	1240.49	2092.96	-0.755048	6.64373e-12	1.24885e-09	SLAH3
830169	5359.05	2550.22	1.0712	6.67322e-12	1.24885e-09	HB16
819956	3777.88	2027.04	0.897928	7.00158e-12	1.29861e-09	COL9
830170	2144.38	1002.56	1.09713	7.40521e-12	1.36131e-09	AT4G40070
831219	5690.26	3351.6	0.763679	1.04983e-11	1.9083e-09	ZIF1
823668	7756.96	3840.41	1.01413	1.05644e-11	1.9083e-09	IVD
827752	2269.4	1280.69	0.825344	1.18434e-11	2.12089e-09	AAH
834207	2979.29	5748.38	-0.947935	1.27278e-11	2.25978e-09	BIP2
844057	881.721	434.224	1.02165	1.41894e-11	2.49794e-09	STP14
6241237	815.849	407.13	1.00219	1.67273e-11	2.91997e-09	AT1G11175
834719	7406.15	4223.31	0.810217	1.80693e-11	3.12794e-09	MYC3
820366	22522.5	8409.75	1.42126	1.8861e-11	3.21584e-09	AT3G11930
825223	546.698	166.697	1.71456	1.88866e-11	3.21584e-09	AT3G60520
833860	24.9952	185.605	-2.89206	1.93325e-11	3.265e-09	AT5G38700
817946	834.658	1879.18	-1.16997	1.94927e-11	3.26551e-09	AGP30
842774	11623.7	5844.69	0.991757	2.02015e-11	3.35716e-09	MGL
834225	1122.71	414.798	1.43597	2.06716e-11	3.40802e-09	AT5G42200
838339	1186.47	3237.47	-1.44793	2.29603e-11	3.75555e-09	AT1G17620
838362	11868.2	6143.85	0.949822	2.38185e-11	3.86549e-09	MCCA
841764	590.728	1101.08	-0.897233	2.4675e-11	3.97344e-09	TTL1
842720	7089.28	3984.13	0.831382	2.63927e-11	4.21735e-09	DIR5
823715	3135.09	1802.67	0.798643	2.74955e-11	4.36003e-09	AT3G45730
838107	20104.4	14009.2	0.521136	3.44408e-11	5.41999e-09	GLYI4
821303	12751.9	4852.27	1.39407	3.51115e-11	5.48399e-09	AT3G03270
833957	775.87	390.918	0.987705	3.769e-11	5.84279e-09	NAC6
816390	10928.9	6839.93	0.67599	3.95362e-11	6.0836e-09	AT2G18750
826706	71.4437	204.73	-1.51602	4.05797e-11	6.15823e-09	GH9C3
814822	921.876	520.069	0.824972	4.06141e-11	6.15823e-09	GSTF3
822594	1565.02	3004.88	-0.940536	4.09697e-11	6.16713e-09	UGD2
829544	1812.03	1066.45	0.765098	4.17939e-11	6.24594e-09	AT4G33980
835664	1347.37	791.011	0.767735	4.393e-11	6.51827e-09	BAM4
819995	189.056	413.431	-1.12715	4.64404e-11	6.8419e-09	FRD3
833963	333.54	1002.57	-1.58784	4.75784e-11	6.92788e-09	AT5G39670
5007962	1362.81	423.128	1.68776	4.76911e-11	6.92788e-09	AT2G44798
827771	24.4068	125.745	-2.36065	4.85827e-11	7.00839e-09	CYP71A27
839871	5.32533	111.209	-4.35987	5.14783e-11	7.37488e-09	CAB1
831046	1365.57	3124.58	-1.19409	5.26656e-11	7.4933e-09	AGP15
821090	1165.29	708.912	0.717083	5.30761e-11	7.50034e-09	AT3G02340
828861	198.626	585.978	-1.55931	5.58224e-11	7.83513e-09	ENODL2
818961	761.732	1646.93	-1.11152	6.23426e-11	8.69156e-09	AT2G43590
827040	2275.97	1303.38	0.803753	6.84739e-11	9.42798e-09	SBP2
827650	428.338	832.426	-0.958528	6.88901e-11	9.42798e-09	ERD3
818205	14691.4	9635.98	0.608392	6.89864e-11	9.42798e-09	AT2G36320
825863	15187.7	9113.98	0.736721	7.30298e-11	9.91535e-09	AT4G05150
820337	179.012	400.392	-1.16069	7.50759e-11	1.0127e-08	NHL2
839949	1030.29	1707.71	-0.728744	7.85142e-11	1.05224e-08	AT1G30690
836692	11054.8	6255.22	0.821412	8.66021e-11	1.1532e-08	AT5G65660
842747	1169.71	2322.11	-0.988993	9.05976e-11	1.19872e-08	GH9C2
844051	1061.27	498.666	1.08999	9.13895e-11	1.20154e-08	AT1G77145
820736	1457.53	880.319	0.727057	9.39292e-11	1.22716e-08	AT3G15070
829444	26246	2997.17	3.13043	9.70075e-11	1.25946e-08	AT4G33070
832682	3702.62	2356.12	0.652022	1.10959e-10	1.43004e-08	AT5G26130
840915	497.554	263.983	0.915492	1.11523e-10	1.43004e-08	RAP2.6
822833	11977.3	7157.93	0.74275	1.16789e-10	1.48838e-08	ERD5
835494	4212.51	2125.38	0.986664	1.18321e-10	1.49871e-08	HGO
827256	231.232	78.9487	1.54919	1.20371e-10	1.51544e-08	AT4G15765
828560	77.6922	236.86	-1.60483	1.31658e-10	1.64755e-08	REN1
829152	477.087	1177.89	-1.30236	1.34772e-10	1.67641e-08	XTH19
836440	3997.68	2148.79	0.895496	1.39171e-10	1.72084e-08	AT5G63190
818002	2689.86	367.639	2.87129	1.40549e-10	1.72759e-08	NIP2%3B1
828117	3027.24	1958.19	0.628281	1.48124e-10	1.80999e-08	AT4G01330
820723	1445.95	2499.02	-0.789118	1.52031e-10	1.84687e-08	PPC3
822188	4829.11	3007.9	0.682863	1.56478e-10	1.88983e-08	AT3G25910
821271	363.506	155.065	1.22907	1.59371e-10	1.91365e-08	AT3G03370
838515	790.508	373.834	1.08027	1.70363e-10	2.02464e-08	AT1G19330
829927	224.937	33.8562	2.73474	1.70564e-10	2.02464e-08	AT4G37710
832582	2052.65	708.201	1.53515	1.86019e-10	2.19555e-08	CIPK25
839375	1050.91	1726.16	-0.71526	2.04607e-10	2.40131e-08	AT1G01300
836157	41.2195	179.359	-2.11413	2.07207e-10	2.41815e-08	AT5G60350
831935	8942.98	5627.33	0.668145	2.11809e-10	2.45805e-08	GDH1
818627	356.636	118.052	1.59786	2.3533e-10	2.71583e-08	DREB2C
832075	17327.8	7400.03	1.22752	2.42179e-10	2.76908e-08	ASP2
824012	17135.5	10757	0.671666	2.42609e-10	2.76908e-08	KING1
832597	143.723	322.176	-1.16512	2.52911e-10	2.87088e-08	AT5G25260
818746	942.272	1780.72	-0.917411	2.57461e-10	2.90665e-08	AT2G41480
834868	11915.6	7244.36	0.717863	2.63577e-10	2.95961e-08	OBE2
838529	430.656	822.79	-0.933555	2.79996e-10	3.12707e-08	AT1G19450
821877	5175.07	2188.66	1.24157	2.86173e-10	3.17897e-08	IAA2
818418	1102.96	622.32	0.825614	3.33497e-10	3.68496e-08	AT2G38370
843626	145.392	544.823	-1.90577	3.35737e-10	3.69008e-08	AT1G72950
828288	838.224	1473.85	-0.81504	3.58772e-10	3.92251e-08	2003-04-01
830065	1637.25	1029.5	0.669429	3.69803e-10	4.02194e-08	SHL1
831812	215.753	520.387	-1.2703	3.757e-10	4.0648e-08	AT5G01050
831387	1100.1	1996.09	-0.858753	3.993e-10	4.29775e-08	ENODL17
840410	199.134	661.156	-1.73181	4.10244e-10	4.39278e-08	AT1G35210
831551	8250.69	5319.36	0.63323	4.18004e-10	4.45292e-08	AT5G16880
826505	3151.13	1825.72	0.787286	4.74983e-10	5.03409e-08	GBF2
830003	21808.5	14661.4	0.572836	4.83668e-10	5.07378e-08	STY46
831782	835.293	393.496	1.08491	4.84027e-10	5.07378e-08	SIS
829040	2491.69	968.743	1.36302	4.86055e-10	5.07378e-08	OZF2
832243	4321.91	2586.49	0.740535	5.36224e-10	5.56949e-08	AKINBETA1
826414	5904.39	3660.32	0.689744	5.56512e-10	5.75146e-08	AT4G01000
829900	222.338	529.854	-1.25074	5.97655e-10	6.14609e-08	AGP18
816779	1244.23	2762.2	-1.15021	6.95387e-10	7.1159e-08	AGP2
841606	1342.77	2253.6	-0.746396	7.695e-10	7.8357e-08	IOS1
843404	2064.89	1290.36	0.6781	8.57332e-10	8.68749e-08	CLO4
5008018	1099.3	490.431	1.16529	8.82387e-10	8.85618e-08	AT3G21352
821147	1661.97	3771.61	-1.18188	8.82506e-10	8.85618e-08	MS2
833474	5853.73	3922.75	0.577433	8.97862e-10	8.96697e-08	AT5G35200
830379	275.474	614.892	-1.15697	9.38034e-10	9.32334e-08	AT5G04970
830963	8419.64	5396.29	0.641739	9.76322e-10	9.65768e-08	AT5G10960
843567	70.4848	11.1518	2.6628	9.9353e-10	9.78133e-08	AT1G72350
819383	2548.27	1599.06	0.67214	1.0318e-09	1.01102e-07	RFI2
2745879	17755.3	11567.5	0.6181	1.05037e-09	1.02439e-07	SAG20
818862	2828.44	1258.51	1.16795	1.09537e-09	1.06328e-07	MAX2
843126	2136.35	1099.65	0.958419	1.12089e-09	1.08299e-07	CCOAMT
825654	2257.67	1125.54	1.00383	1.13302e-09	1.08964e-07	RMA1
841250	17594.4	9654.78	0.865737	1.15782e-09	1.10836e-07	DGAT3
832607	6980.47	3025.29	1.20612	1.23779e-09	1.17948e-07	EBF2
823393	34519.2	7867.43	2.13345	1.27421e-09	1.20864e-07	SUS4
824354	1704.03	1091.84	0.641741	1.40451e-09	1.32618e-07	HSFA7A
830709	973.002	553.914	0.812918	1.51207e-09	1.42128e-07	AT5G08139
837597	218.359	451.548	-1.04733	1.52124e-09	1.42345e-07	PUB18
841942	691.314	368.253	0.907385	1.57661e-09	1.46865e-07	AT1G55000
818507	121.573	290.385	-1.25135	1.74118e-09	1.61104e-07	PLP6
843913	13025.8	8138.44	0.678457	1.74498e-09	1.61104e-07	AT1G75800
836735	2271.25	1366.17	0.732855	1.84304e-09	1.69405e-07	AT5G66050
832146	135.984	27.7154	2.2924	1.85982e-09	1.70194e-07	PI
838793	158.483	592.018	-1.90203	1.96642e-09	1.7916e-07	DREB26
830459	1261.81	775.654	0.701342	2.01678e-09	1.82946e-07	AT5G05750
830443	1739.81	1003.7	0.793957	2.13058e-09	1.92429e-07	AT5G05600
831364	3220.75	622.793	2.3706	2.14517e-09	1.92907e-07	AT5G15120
834332	807.716	374.529	1.10866	2.23144e-09	1.998e-07	AT5G43150
834735	288.788	700.298	-1.27563	2.24539e-09	2.00187e-07	AT5G46900
818542	6627.81	4497.27	0.559437	2.28211e-09	2.02591e-07	ACR9
832106	558.143	229.457	1.28264	2.33451e-09	2.06361e-07	RbcX2
831414	80.2908	209.618	-1.38243	2.42984e-09	2.13878e-07	PDC3
833752	3988.18	2316.53	0.783781	2.47762e-09	2.17163e-07	AT5G37740
839233	222.262	527.292	-1.24648	2.58384e-09	2.25521e-07	CYP78A8
842542	263.897	505.317	-0.938258	2.73729e-09	2.37915e-07	LRX2
836395	2353.95	1526.44	0.62491	2.99805e-09	2.59494e-07	HIR1
833473	101.003	288.203	-1.50826	3.04223e-09	2.62225e-07	EXT13
825400	1217.15	2014.44	-0.727194	3.11076e-09	2.67024e-07	AT3G62270
829649	474.874	222.15	1.09402	3.20198e-09	2.73723e-07	ADF9
818525	657.799	361.979	0.863173	3.24049e-09	2.75437e-07	AT2G39400
836007	169.879	380.257	-1.1602	3.24855e-09	2.75437e-07	AT5G58900
829404	534.862	273.567	0.968967	3.34741e-09	2.82665e-07	GLB3
828324	965.823	493.491	0.968556	3.38839e-09	2.84968e-07	AT4G22290
824336	6498.46	4426.9	0.553613	4.05608e-09	3.39746e-07	AT3G51730
843957	421.856	828.261	-0.972126	4.09243e-09	3.40189e-07	AT1G76240
834502	818.444	267.993	1.61121	4.09412e-09	3.40189e-07	AT5G44730
830090	2723.24	4008.87	-0.55763	4.56847e-09	3.7663e-07	CESA2
828504	452.962	216.634	1.06526	4.56895e-09	3.7663e-07	TRE1
5008170	343.383	98.3795	1.80393	5.23915e-09	4.30169e-07	AT4G28811
820246	3398.09	2213.46	0.618205	5.38568e-09	4.40459e-07	AT3G10770
833732	685.734	1226.1	-0.837845	5.64445e-09	4.59812e-07	AT5G37540
817454	3216.77	1942.75	0.727059	5.90566e-09	4.79212e-07	AT2G29060
818260	5695.52	10125.9	-0.829974	6.13857e-09	4.96173e-07	MAT3
827734	10265.2	6860.46	0.581384	6.52172e-09	5.25099e-07	AT4G19880
824653	3508.78	2289.4	0.616352	6.76667e-09	5.42719e-07	AT3G54880
816799	2657.42	1421.54	0.902311	6.8418e-09	5.46634e-07	WAVH1
820899	294.711	856.206	-1.53924	7.49683e-09	5.96673e-07	AT3G16510
816208	345.088	147.702	1.22511	8.08536e-09	6.41058e-07	AT2G17036
826851	1652.46	2689.54	-0.702471	8.16758e-09	6.45115e-07	SKU5
821726	445.524	198.461	1.16719	8.53853e-09	6.71859e-07	ICL
829322	570.865	916.699	-0.683727	8.75465e-09	6.85205e-07	RR10
844024	1570.45	972.778	0.690567	8.7741e-09	6.85205e-07	GT2
829839	2283.18	1417.73	0.687284	8.82245e-09	6.864e-07	AT4G36860
843914	831.699	487.237	0.770915	8.97954e-09	6.96015e-07	AT1G75810
827528	1893.69	3111.98	-0.716281	9.03144e-09	6.97435e-07	AT4G18030
838073	880.298	364.531	1.27159	9.12481e-09	7.02036e-07	RHA2A
826770	28892.1	18283.5	0.660115	9.2156e-09	7.0627e-07	OSM34
819927	321.431	591.699	-0.87798	9.24784e-09	7.0627e-07	AIR12
843365	13245.1	8292.22	0.675514	9.30582e-09	7.08094e-07	TPS8
830977	541.26	176.649	1.61481	9.46459e-09	7.17547e-07	AT5G11090
827984	508.926	856.188	-0.750206	9.60636e-09	7.25647e-07	ECA2
823634	122.05	349.342	-1.51514	1.03575e-08	7.7955e-07	XTH31
824868	103.995	230.768	-1.14772	1.04945e-08	7.87015e-07	AT3G57010
829004	823.054	461.913	0.833388	1.10198e-08	8.23435e-07	AT4G28830
842894	1234.54	2028.55	-0.715888	1.1306e-08	8.41792e-07	PAO4
839257	4708.59	2913.32	0.692569	1.15242e-08	8.54662e-07	PEX11C
815978	2063.3	3742.55	-0.85878	1.15612e-08	8.54662e-07	AGP9
838996	2043.34	1194.86	0.774292	1.19543e-08	8.80594e-07	AT1G23850
2745983	1204.7	656.185	0.876692	1.25688e-08	9.22585e-07	AT5G10625
825355	397.524	877.32	-1.14037	1.26175e-08	9.22897e-07	AT3G61820
838193	2747.61	1819.51	0.594604	1.27871e-08	9.29241e-07	SYP51
833962	2378.5	1160.13	1.03548	1.27937e-08	9.29241e-07	CDF2
838998	15475.9	10192.2	0.602471	1.31173e-08	9.49428e-07	TPS9
839432	694.171	387.683	0.840395	1.3207e-08	9.526e-07	AT1G02750
837635	579.225	253.956	1.18894	1.33018e-08	9.56116e-07	LOV1
831262	18216.4	12565.8	0.535679	1.35059e-08	9.67438e-07	AT5G14120
843373	651.702	1221.32	-0.904762	1.37077e-08	9.76417e-07	PG2
832695	1193.89	2036.43	-0.769688	1.37252e-08	9.76417e-07	AT5G26260
828236	295.963	143.625	1.04281	1.3912e-08	9.86326e-07	FBS2
820392	907.512	417.955	1.11914	1.42792e-08	1.00892e-06	AT3G12150
822266	1412.92	849.586	0.733549	1.46435e-08	1.03115e-06	AT3G26580
821930	1738.49	1113.37	0.643091	1.4804e-08	1.03893e-06	CYN
819267	2598.7	1356.59	0.937541	1.56387e-08	1.08949e-06	AT2G46550
817412	605.94	350.905	0.788128	1.56512e-08	1.08949e-06	KCS12
839993	455.962	820.869	-0.84699	1.56818e-08	1.08949e-06	GlcNAc1pUT1
840271	3074.78	1934.68	0.66876	1.59149e-08	1.102e-06	AT1G33790
820888	555.577	1041.42	-0.904815	1.64078e-08	1.13236e-06	NSP4
828290	914.526	1770.83	-0.952719	1.68194e-08	1.15692e-06	sks4
816167	222.373	555.74	-1.31793	1.69267e-08	1.16046e-06	AT2G16660
818779	335.35	739.011	-1.13907	1.7293e-08	1.18167e-06	AT2G41800
816264	685.21	376.432	0.863766	1.74591e-08	1.18911e-06	cPT1
819919	2658.76	1323.03	1.00665	1.75907e-08	1.19416e-06	AT3G07310
841944	8346.98	5429.46	0.620414	1.78444e-08	1.20743e-06	LOX1
827165	152.686	498.672	-1.70689	1.91523e-08	1.2913e-06	GPAT3
10723114	1554.14	956.418	0.700165	1.92081e-08	1.2913e-06	SPHK2
821854	5.41379	63.092	-3.52771	1.97872e-08	1.32593e-06	HSFA6B
816663	1827.31	1235.37	0.56455	2.08134e-08	1.39022e-06	BPC4
829943	45447.2	27330.7	0.733671	2.10241e-08	1.39978e-06	PCK1
821850	730.744	1221.41	-0.740088	2.12435e-08	1.40787e-06	NET1A
821943	156.487	357.956	-1.19248	2.12811e-08	1.40787e-06	IPT7
834859	295.571	521.623	-0.818261	2.2738e-08	1.49948e-06	XTH20
819115	34.2994	126.565	-1.88577	2.41599e-08	1.58821e-06	cycp3%3B1
841849	14883.4	8084.42	0.880485	2.44609e-08	1.60292e-06	ALDH7B4
819765	13056.7	8785.38	0.571527	2.48512e-08	1.62146e-06	AT3G05950
836437	28894.8	17916.4	0.689482	2.49e-08	1.62146e-06	BT1
831468	17081.2	10543.4	0.695997	2.55597e-08	1.65923e-06	AT5G16110
28721287	246.169	75.029	1.71592	2.66643e-08	1.72554e-06	AT5G64687
819292	719.714	250.087	1.52524	2.75037e-08	1.77433e-06	PRR9
838255	1673.79	820.802	1.02803	2.76217e-08	1.77643e-06	AT1G16840
839030	607.771	1494.63	-1.29829	2.93277e-08	1.88032e-06	LGT9
821993	1493.25	892.57	0.741691	2.9715e-08	1.89929e-06	AT3G24070
835713	4885.08	3167.69	0.62477	3.05165e-08	1.94454e-06	AT5G56140
834572	1848.19	1193.06	0.631285	3.11709e-08	1.98016e-06	AT5G45360
825439	2029.38	1378.95	0.557687	3.2248e-08	2.04234e-06	AT3G62650
829733	9227.56	5137.5	0.844854	3.70157e-08	2.33716e-06	PLDDELTA
814639	3546.64	2383.8	0.572925	3.8308e-08	2.41143e-06	AT2G01100
836354	1.11496	45.0129	-5.34935	3.93701e-08	2.4708e-06	AT5G62330
841658	235.882	440.441	-0.899473	4.02004e-08	2.51531e-06	RABG3d
824280	1420.2	2143.37	-0.593648	4.13128e-08	2.57715e-06	MUR1
819215	194.072	77.4374	1.32427	4.1662e-08	2.59115e-06	MPK12
816961	4672.82	3051.49	0.614563	4.20749e-08	2.60902e-06	LRL1
837385	778.796	288.985	1.42946	4.35035e-08	2.68958e-06	THA1
822258	1058.88	441.372	1.26104	4.36772e-08	2.69231e-06	AT3G26510
824650	1804.89	1154.39	0.64431	4.38433e-08	2.69455e-06	PUB14
830594	529.888	1140.68	-1.10488	4.43458e-08	2.71739e-06	AT5G07030
836545	2931.7	1766.04	0.731213	4.46053e-08	2.72525e-06	MC3
831708	167.237	486.84	-1.54016	4.55864e-08	2.77703e-06	PRA1.B5
820582	1808.56	1082.92	0.739883	4.7452e-08	2.88222e-06	CYP90D1
834734	395.352	874.895	-1.14451	4.76452e-08	2.88415e-06	AT5G46890
822955	400.555	747.641	-0.898408	4.77615e-08	2.88415e-06	AT3G32030
817123	417.252	800.471	-0.938272	4.84989e-08	2.9202e-06	TIP4%3B1
817738	5019.06	3499.67	0.520186	5.01236e-08	3.0093e-06	AT2G31810
821287	656.837	1404.25	-1.09547	5.13512e-08	3.07412e-06	AK3
843700	397.874	222.956	0.835498	5.27386e-08	3.14512e-06	AT1G73655
819822	459.424	227.781	1.01078	5.284e-08	3.14512e-06	AT3G06455
844358	4270.41	2947.26	0.534787	5.34115e-08	3.17005e-06	AT1G80180
828886	533.485	1269.07	-1.24961	5.42101e-08	3.20828e-06	AT4G27720
842784	140.226	383.251	-1.44842	5.47164e-08	3.22905e-06	AT1G64760
842622	1806.96	980.76	0.881181	5.4992e-08	3.23612e-06	UGE3
829151	1183.54	2731.09	-1.20586	5.54787e-08	3.25554e-06	XTH18
842935	8255.1	14700	-0.832416	5.62982e-08	3.29432e-06	GSR2
820627	519.567	206.796	1.32887	5.71705e-08	3.33596e-06	AT3G02555
822350	1196.82	705.595	0.762666	5.8498e-08	3.40386e-06	PUX1
829495	1931.48	129.927	3.89392	5.91715e-08	3.43344e-06	AT4G33560
838016	196.823	535.982	-1.4436	5.9598e-08	3.44855e-06	PER4
836206	1167.05	754.766	0.628117	6.08569e-08	3.51161e-06	OBP4
838907	1021.54	548.626	0.896902	6.16774e-08	3.5491e-06	HIPP22
835333	388.766	643.929	-0.727536	6.3054e-08	3.61829e-06	USP
819206	2631.04	1824.67	0.527954	6.34988e-08	3.63318e-06	ATI1
827238	11104	6695.11	0.729831	6.36632e-08	3.63318e-06	AT4G15610
844013	452.128	770.331	-0.768037	6.49779e-08	3.69313e-06	IGMT5
834684	3976.53	2507.5	0.665078	6.50693e-08	3.69313e-06	SSP4
827230	3380.35	2271.18	0.573329	6.66024e-08	3.76984e-06	CLA1
830481	1064.88	1841.99	-0.789632	6.70497e-08	3.78485e-06	AT5G05960
814800	4344.74	2766.01	0.651248	6.80794e-08	3.83255e-06	PLPB
816135	2097.45	1379.06	0.604761	6.93582e-08	3.89399e-06	AT2G16380
831789	999.878	616.816	0.696812	6.99422e-08	3.9162e-06	AT5G03560
843069	7948.19	5345	0.572305	7.13496e-08	3.98426e-06	AT1G67480
832365	8528.87	5746.13	0.569835	7.27785e-08	4.05316e-06	MAM1
818536	433.745	125.249	1.79263	7.45292e-08	4.13956e-06	UMAMIT14
841595	97.8025	279.445	-1.51517	7.49452e-08	4.15156e-06	DOF1
843304	587.123	246.775	1.25016	7.59885e-08	4.19816e-06	AT1G69680
819013	157.309	39.3627	2.00391	7.63928e-08	4.2093e-06	AT2G44070
825310	203.576	390.963	-0.94333	7.79218e-08	4.27351e-06	TRM14
817950	56792.4	38707.6	0.553072	7.79694e-08	4.27351e-06	AT2G33830
821212	804.28	499.641	0.686681	7.85055e-08	4.29157e-06	AT3G02860
837302	1565.71	713.08	1.13528	7.91755e-08	4.31683e-06	AT1G07870
817425	168.75	61.3403	1.46042	8.06437e-08	4.38537e-06	AT2G28755
829549	3624.95	2135.74	0.762963	8.08723e-08	4.38632e-06	MCCB
839119	703.875	438.599	0.682149	8.17374e-08	4.42169e-06	AT1G03760
844105	1505.46	2259.3	-0.585741	8.22536e-08	4.43806e-06	LAX3
820163	4863.58	2933.95	0.72916	8.69178e-08	4.67437e-06	AT3G10020
838706	9735.35	6453.48	0.593193	8.70833e-08	4.67437e-06	IGMT1
835301	192.339	71.1858	1.42901	8.7506e-08	4.68495e-06	RUP1
10723029	2311.11	1481.67	0.641085	8.97493e-08	4.79219e-06	AT4G38932
835934	2103.41	1396.47	0.590838	8.99704e-08	4.79219e-06	TTL
824124	565.114	312.587	0.853687	9.05103e-08	4.80862e-06	DIN11
841915	547.927	299.175	0.871444	9.11011e-08	4.81814e-06	AT1G54740
821601	1114.04	742.513	0.585627	9.11753e-08	4.81814e-06	DDL
829514	33287.9	22904.2	0.539405	9.13854e-08	4.81814e-06	AT4G33720
829440	999.526	455.1	1.13524	9.21593e-08	4.84664e-06	SQD1
839567	2415.13	1668.96	0.533217	9.38945e-08	4.92543e-06	AT1G03140
6240840	623.059	346.074	0.847117	9.55082e-08	4.99746e-06	AT4G40065
841837	2339.28	1366.55	0.775014	9.68584e-08	5.05538e-06	GLIP3
824570	604.437	945.244	-0.644289	9.92016e-08	5.1647e-06	BSK6
831375	11749.5	6421.93	0.871593	1.01602e-07	5.27647e-06	GASA4
835944	1824.04	1125.21	0.697016	1.0384e-07	5.37922e-06	NET4A
824807	435.693	845.756	-0.956646	1.09043e-07	5.6347e-06	WRKY70
842367	2844.95	1595.46	0.834494	1.11309e-07	5.73751e-06	AT1G60730
824229	242.161	415.287	-0.778139	1.12132e-07	5.76566e-06	DWF4
819234	3436.36	2429.91	0.499919	1.15474e-07	5.92283e-06	LRB1
818710	356.106	699.702	-0.974226	1.17166e-07	5.9851e-06	CAM2
832950	4112.06	6355.05	-0.62787	1.17265e-07	5.9851e-06	BIP1
826784	56.0171	161.923	-1.5262	1.19371e-07	6.07767e-06	TRM10
827027	2698.37	4715.08	-0.805021	1.20101e-07	6.09991e-06	SHM4
843788	46.3303	141.643	-1.60882	1.20658e-07	6.11325e-06	AT1G74470
843779	895.855	1654.8	-0.884727	1.27466e-07	6.44245e-06	XXT5
830414	1195.06	792.581	0.592154	1.28161e-07	6.46188e-06	AT5G05320
829383	23244.9	6344.67	1.87328	1.31275e-07	6.60285e-06	AT4G32480
829870	242.229	573.264	-1.24069	1.33446e-07	6.69582e-06	sks15
841106	1707.62	1099.63	0.634559	1.35044e-07	6.75967e-06	SBP1
816133	2524.1	1452.79	0.796448	1.35406e-07	6.7615e-06	AT2G16365
837837	2053.71	1055.6	0.96031	1.35947e-07	6.77223e-06	AT1G12810
827255	1628	999.048	0.704984	1.36402e-07	6.77868e-06	MO1
834806	4620.86	3129.24	0.562067	1.38181e-07	6.85068e-06	TDT
818269	10108.1	4608.65	1.13317	1.4012e-07	6.93028e-06	AT2G36950
819384	1902.11	960.667	0.985718	1.40969e-07	6.95572e-06	AT2G47710
814900	2918.4	1726.66	0.756814	1.4132e-07	6.95652e-06	ACR5
824604	873.935	553.742	0.658229	1.48922e-07	7.31336e-06	SAC3C
830996	527.316	315.204	0.741931	1.53537e-07	7.52222e-06	HY5
839917	668.065	1539.05	-1.20337	1.60918e-07	7.86527e-06	DLAH
838995	631.313	337.496	0.903792	1.61898e-07	7.89464e-06	AT1G23840
824313	587.515	353.125	0.735055	1.73807e-07	8.45547e-06	AT3G51500
831032	589.968	364.809	0.693261	1.7772e-07	8.62567e-06	AT5G11600
829269	2405.74	1446.44	0.733732	1.78911e-07	8.66319e-06	AT4G31420
841429	2305.43	1501.74	0.618568	1.80081e-07	8.69957e-06	AT1G50050
824240	54.9242	145.508	-1.4071	1.82417e-07	8.77643e-06	GATL2
819303	2823.51	1936.17	0.544122	1.82517e-07	8.77643e-06	AT2G46900
821190	301.258	617.772	-1.03552	1.83901e-07	8.82255e-06	AT3G03680
844001	291.727	698.696	-1.25813	1.85477e-07	8.86599e-06	OPR1
820165	2035.15	192.508	3.4021	1.8566e-07	8.86599e-06	AT3G10040
821477	362.371	899.095	-1.30995	1.90129e-07	9.05862e-06	AT3G19430
842185	1290.45	813.417	0.665157	1.97967e-07	9.41044e-06	BCA6
818421	8241.36	5180.19	0.669736	2.14188e-07	1.01583e-05	AGT3
829585	3271.63	2199.78	0.572549	2.26656e-07	1.07251e-05	HDR
843185	1990.37	2956.51	-0.570916	2.2871e-07	1.07977e-05	XYL1
830589	650.769	273.386	1.25206	2.30278e-07	1.08471e-05	AT5G06980
829301	690.344	277.985	1.31214	2.31308e-07	1.0871e-05	GDU1
822341	1663.89	330.165	2.33343	2.34563e-07	1.0999e-05	AT3G27220
833711	2621.39	1880.4	0.4792	2.46363e-07	1.15263e-05	ATSRL1
839729	22024.1	14692.3	0.583974	2.50364e-07	1.16872e-05	DYL1
844088	255.686	560.467	-1.13129	2.60974e-07	1.21552e-05	AT1G77520
831765	373.556	719.12	-0.943447	2.61919e-07	1.21719e-05	SR1
830287	1138.24	750.028	0.601004	2.64229e-07	1.22518e-05	AT5G04080
820628	944.286	630	0.583794	2.70033e-07	1.24931e-05	FLU
832254	11567.6	5401.35	1.09862	2.72927e-07	1.25989e-05	AT5G21940
843911	346.789	714.759	-1.0416	2.77489e-07	1.27811e-05	TUB1
827203	2836.43	2036.49	0.478059	2.7928e-07	1.28352e-05	BARS1
828160	132.936	296.804	-1.15939	2.84016e-07	1.3024e-05	AT4G02850
825337	266.2	741.755	-1.47679	2.89781e-07	1.32591e-05	AGP20
843407	352.49	148.5	1.24919	2.94522e-07	1.34464e-05	TIFY7
838223	38.3749	134.55	-1.81963	2.96893e-07	1.35249e-05	ASL9
831629	282.121	478.328	-0.763247	3.02655e-07	1.37572e-05	AT5G17630
834988	336.768	797.018	-1.2427	3.09638e-07	1.4034e-05	AT5G49280
822125	689.175	348.664	0.983352	3.10096e-07	1.4034e-05	AT3G25410
828110	1492.01	1002.01	0.573925	3.12002e-07	1.40896e-05	AT4G03030
843197	2151.99	1516.74	0.504307	3.19526e-07	1.43981e-05	AT1G68670
824196	152.851	306.023	-0.997676	3.24097e-07	1.45725e-05	AT3G50340
834770	879.449	2006.02	-1.18938	3.26768e-07	1.46608e-05	ERF5
831683	103.817	243.946	-1.22775	3.27666e-07	1.46694e-05	TFL1
826935	565.477	328.499	0.781866	3.29717e-07	1.47179e-05	AT4G13200
827157	494.253	185.474	1.41412	3.30871e-07	1.47179e-05	AT4G14980
835868	1086.65	676.935	0.68222	3.30874e-07	1.47179e-05	CIPK21
821270	588.313	372.329	0.660009	3.44066e-07	1.5272e-05	WRKY45
838721	11.0024	69.3405	-2.63406	3.53823e-07	1.56716e-05	WAK1
817444	156.478	327.617	-1.06513	3.57587e-07	1.58046e-05	EXPA6
821136	205.485	79.8618	1.36438	3.63035e-07	1.60113e-05	AT3G01490
824565	213.142	434.829	-1.02787	3.64894e-07	1.60592e-05	AT3G53980
820805	3959.8	2477.96	0.676021	3.69794e-07	1.62194e-05	AT3G15630
820646	2523.42	1461.02	0.788126	3.70096e-07	1.62194e-05	AT3G14260
819043	759.885	401.182	0.922623	3.82323e-07	1.67103e-05	AT2G44360
821328	4320.45	3061.71	0.496661	3.82905e-07	1.67103e-05	HON4
844035	12364.1	8454.93	0.54819	3.85728e-07	1.67982e-05	ACR3
820510	4219.85	2920.18	0.531208	3.90703e-07	1.69792e-05	EMB2769
10723059	672.364	403.79	0.735995	4.05844e-07	1.75848e-05	AT3G21351
820728	71670.9	45470.1	0.656467	4.06331e-07	1.75848e-05	DJ1A
828919	1745.18	986.813	0.821852	4.1264e-07	1.78207e-05	UMAMIT33
830135	106.058	211.87	-0.996864	4.25694e-07	1.83464e-05	TPPH
838078	1045.41	2342.14	-1.16361	4.27527e-07	1.83872e-05	AT1G02810
817131	13488.5	7338.78	0.87801	4.30331e-07	1.84695e-05	ATCTH
836433	80.5654	208.953	-1.37796	4.41244e-07	1.88989e-05	AT5G63130
814877	235.5	450.15	-0.93289	4.49071e-07	1.91747e-05	QUL2
817525	716.828	1228.16	-0.77602	4.49529e-07	1.91747e-05	UGT71C1
837379	1919.99	1228.54	0.643611	4.66049e-07	1.98386e-05	ACHT4
841013	511.011	867.614	-0.762824	4.74186e-07	2.01437e-05	AAP5
816477	427.393	223.044	0.936617	4.77247e-07	2.02323e-05	TET2
827694	364.353	748.635	-1.03795	4.82481e-07	2.04126e-05	AT4G19520
835811	639.624	1232.52	-0.945738	4.88371e-07	2.06198e-05	AT5G57070
841644	976.857	562.964	0.794372	5.02335e-07	2.11663e-05	AT1G52140
28717274	363.122	166.849	1.12204	5.1931e-07	2.18373e-05	AT1G28715
829229	1220.08	174.964	2.80193	5.22908e-07	2.19442e-05	AT4G31020
820342	678.909	1328.05	-0.967876	5.25986e-07	2.20288e-05	FLA18
832990	2674.05	1841.72	0.537659	5.3472e-07	2.23496e-05	BZO2H3
827283	1991.91	1219.58	0.707091	5.37079e-07	2.24031e-05	AT4G15990
829044	649.004	357.035	0.861711	5.39826e-07	2.24695e-05	NAC075
815145	3914.23	6072.33	-0.633494	5.40834e-07	2.24695e-05	AT2G05920
817474	41.2117	113.609	-1.45902	5.50961e-07	2.28445e-05	AT2G29250
839452	816.406	1597.11	-0.967383	5.55542e-07	2.29886e-05	AT1G04680
820385	416.952	720.735	-0.789451	5.62492e-07	2.32299e-05	ACT11
818464	880.942	497.487	0.823325	5.68428e-07	2.34285e-05	AT2G38820
816595	1602.53	866.811	0.88584	5.69582e-07	2.34296e-05	AT2G20670
816518	39.256	118.782	-1.59321	5.76196e-07	2.36472e-05	PR-1-LIKE
826300	3879.44	2720.6	0.5119	5.77149e-07	2.36472e-05	AT4G21450
6240812	1402.72	880.946	0.670587	5.89027e-07	2.40863e-05	AT1G49032
823423	1402.16	864.28	0.697178	5.94826e-07	2.42757e-05	AT3G43430
818395	199.978	367.931	-0.876805	6.03341e-07	2.45118e-05	CAX1
824347	7202.39	4981.19	0.531863	6.03715e-07	2.45118e-05	ACX4
835358	145.577	270.542	-0.892199	6.05222e-07	2.45118e-05	AT5G52810
817063	944.627	1891.85	-1.00191	6.05332e-07	2.45118e-05	AT2G25250
829009	7848.68	5769.96	0.443787	6.09664e-07	2.45956e-05	ckl3
836189	1378.3	746.24	0.884715	6.09769e-07	2.45956e-05	AT5G60680
832831	454.489	254.895	0.833879	6.1942e-07	2.49365e-05	AT5G27690
843992	3683.09	2060.18	0.837769	6.23352e-07	2.50462e-05	AT1G76590
839657	3053.93	2182.97	0.484243	6.30002e-07	2.52646e-05	ATU2AF35A
821112	9281.51	867.517	3.41938	6.36582e-07	2.54792e-05	LBD41
822324	504.262	945.059	-0.90547	6.43012e-07	2.56772e-05	TSO2
843890	7572.8	5171.74	0.549996	6.44002e-07	2.56772e-05	BBX21
831967	2862.5	1889.58	0.599164	6.46945e-07	2.57452e-05	AT5G18490
831929	4081.43	2713.69	0.588841	6.51294e-07	2.58687e-05	NCBP
840630	26111.6	12969.6	1.00958	6.58415e-07	2.61016e-05	NIA2
838553	3530.97	2464.68	0.518393	6.59685e-07	2.61022e-05	AT1G19660
841113	56.2229	147.526	-1.39299	6.65535e-07	2.62836e-05	WOX4
833856	540.931	340.991	0.665194	6.7187e-07	2.64834e-05	APE1
822398	6660.07	3349.16	0.99176	6.73758e-07	2.65075e-05	AT3G27770
824134	888.21	1716.93	-0.950186	6.75037e-07	2.65077e-05	AT3G49720
816802	2809.32	2028.23	0.469851	6.95232e-07	2.72492e-05	AT2G22720
826973	112.173	260.53	-1.20983	7.00353e-07	2.73982e-05	HAK5
819182	548.749	278.433	0.979142	7.04176e-07	2.74959e-05	PEX11D
818943	1959.92	1264.16	0.632339	7.1069e-07	2.76983e-05	AT2G43420
817046	1883.73	1289.12	0.546732	7.15693e-07	2.77661e-05	GPX1
830556	4424.35	3078.93	0.522975	7.17264e-07	2.77661e-05	CIPK15
821671	69.7285	165.944	-1.24935	7.17289e-07	2.77661e-05	ACA9
823602	229.098	416.714	-0.8623	7.17777e-07	2.77661e-05	KP1
824587	231.39	601.197	-1.37729	7.20936e-07	2.78364e-05	AT3G54200
821955	197.892	400.609	-1.01548	7.22531e-07	2.78463e-05	XTH16
816408	1123.51	654.44	0.778906	7.25566e-07	2.79114e-05	LKP2
831660	29199.9	45291	-0.633237	7.3364e-07	2.81699e-05	ATMS1
829545	221.387	571.448	-1.36758	7.36549e-07	2.82294e-05	AT4G33985
820281	1349.91	942.798	0.517868	7.44079e-07	2.84655e-05	AT3G11100
826718	177.776	430.943	-1.27548	7.5519e-07	2.88374e-05	AT4G11170
816895	198.048	442.734	-1.15905	7.69711e-07	2.9338e-05	sks16
837094	2073.24	1367.32	0.600392	7.74246e-07	2.94568e-05	AT1G05840
5008001	562.153	273.82	1.03565	7.80221e-07	2.96298e-05	AT3G14185
830813	281.075	133.405	1.07393	7.86083e-07	2.9798e-05	AT5G09540
28718722	381.667	216.211	0.818844	8.10131e-07	3.06537e-05	AT3G04105
836881	267.043	703.633	-1.39717	8.14499e-07	3.07418e-05	ZF1
832718	5590.37	3498.05	0.67641	8.16783e-07	3.07418e-05	AT5G26710
836356	744.968	1173.35	-0.655363	8.16899e-07	3.07418e-05	AT5G62350
828839	386.337	199.99	0.948817	8.24977e-07	3.09896e-05	BBX28
829788	778.608	1417.67	-0.863586	8.29535e-07	3.11046e-05	BGAL3
818497	342.829	744.491	-1.11822	8.34387e-07	3.12301e-05	AT2G39110
816358	7297.08	4694.42	0.636174	8.59108e-07	3.20976e-05	GUT15
820705	1498.72	921.776	0.700387	8.62289e-07	3.21586e-05	SWEET2
815903	6335.36	4550.21	0.477421	8.92318e-07	3.32188e-05	ALDH6B2
821175	702.008	448.519	0.645979	9.20544e-07	3.42083e-05	SRG3
817429	3220.06	2147.79	0.58398	9.36774e-07	3.47493e-05	ALB3
819874	185.385	400.149	-1.109	9.4858e-07	3.51245e-05	AT3G06890
6241387	207.951	95.1393	1.12826	9.53745e-07	3.52389e-05	AT3G22961
837504	353.507	636.826	-0.848445	9.55061e-07	3.52389e-05	AT1G09750
836355	510.587	989.686	-0.953566	9.57458e-07	3.52647e-05	AT5G62340
841820	293.473	531.065	-0.854719	9.6771e-07	3.55792e-05	PME2
827507	430.489	253.702	0.761932	9.81622e-07	3.59885e-05	AT4G17840
28716054	908	53.2175	4.09228	9.82307e-07	3.59885e-05	AT1G04107
820712	1490.16	913.038	0.706572	9.84553e-07	3.60073e-05	AT3G14830
838683	2704.74	1875.14	0.528352	9.98964e-07	3.64701e-05	ESC
835950	2860.38	2077.54	0.46115	1.00387e-06	3.65848e-05	AT5G58375
842930	1034.07	1512.91	-0.549264	1.01289e-06	3.68488e-05	TMK1
819146	658.63	1212.52	-0.879814	1.01668e-06	3.69222e-05	BEN1
832538	10.4579	58.7205	-2.47795	1.02681e-06	3.72251e-05	LSU2
824855	2169.87	4604.12	-1.08527	1.03015e-06	3.72811e-05	AT3G56880
5008185	6280.86	4318.97	0.540101	1.05478e-06	3.8106e-05	AT4G36648
830427	4633.02	3263.69	0.505304	1.08298e-06	3.90567e-05	PYL5
815088	287.568	153.842	0.900075	1.08643e-06	3.91132e-05	AT2G05400
825226	340.761	579.402	-0.763185	1.08992e-06	3.91711e-05	CYCP3%3B2
832549	3088.14	2113.82	0.546748	1.10296e-06	3.95714e-05	BZIP9
830398	689.906	1026.33	-0.573124	1.10929e-06	3.97297e-05	RUL1
5007916	1533.96	1032.43	0.57106	1.11822e-06	3.99807e-05	AT2G31585
837801	3155.45	2202.7	0.518406	1.1893e-06	4.24489e-05	AT1G12440
832299	2.96826	43.3827	-3.8775	1.1941e-06	4.25469e-05	NAC090
825880	72652.4	52079.1	0.480288	1.19614e-06	4.25469e-05	UBQ10
821644	303.596	518.874	-0.771759	1.20117e-06	4.26529e-05	CYP705A30
832869	1236.54	869.752	0.507693	1.22983e-06	4.35649e-05	AT5G27990
819938	109.774	36.1313	1.60576	1.23105e-06	4.35649e-05	AT3G07500
840792	1551.78	2640.45	-0.766455	1.2581e-06	4.4409e-05	SKS6
841047	27.7478	96.21	-1.79658	1.25918e-06	4.4409e-05	AT1G44830
817694	1415.77	1990.67	-0.491506	1.26837e-06	4.46575e-05	ADS2
829907	9422.17	6229.29	0.597059	1.2851e-06	4.51698e-05	AT4G37520
836480	26348.8	17807.4	0.565254	1.31256e-06	4.59993e-05	FLS5
838481	4829.53	3326.1	0.537835	1.31313e-06	4.59993e-05	AT1G19000
820474	1405.26	2209.16	-0.652095	1.34838e-06	4.71546e-05	GAUT9
843321	9303.64	6522.27	0.512272	1.35127e-06	4.71762e-05	NRT1_2
819920	547.482	1011.12	-0.883408	1.37151e-06	4.78026e-05	AT3G07320
831856	359.611	596.2	-0.727776	1.39409e-06	4.85083e-05	Hsp70-2
830909	21208.6	15909.9	0.414723	1.42633e-06	4.95471e-05	GRF6
834044	22.4422	84.788	-1.90903	1.45832e-06	5.05737e-05	AT5G40460
842603	1315.04	2078.42	-0.660067	1.4856e-06	5.14339e-05	NRS/ER
842295	921.723	529.482	0.799614	1.52454e-06	5.26943e-05	AT1G60010
830821	2929.11	1769.26	0.727574	1.56464e-06	5.39905e-05	AT5G09620
821399	387.949	223.193	0.796461	1.5692e-06	5.40042e-05	AT3G18680
841464	1309	864.731	0.597333	1.57024e-06	5.40042e-05	SCL3
832558	1803.9	1086.49	0.730908	1.581e-06	5.42846e-05	AT5G24890
836740	129.138	402.881	-1.64205	1.60798e-06	5.51196e-05	AT5G66080
822223	846.789	508.79	0.733828	1.62075e-06	5.54658e-05	CYP71B3
842135	73.266	198.439	-1.43263	1.63109e-06	5.57282e-05	AT1G57590
844164	4143.99	2687.71	0.624328	1.6686e-06	5.6853e-05	SNRK2-8
820192	1141.16	2472.47	-1.11535	1.66949e-06	5.6853e-05	AT3G10300
838606	1959.17	2784.35	-0.507317	1.6826e-06	5.72056e-05	ATSBT5.2
823847	92.132	198.473	-1.10508	1.70214e-06	5.77223e-05	DUT1
824625	402.102	812.563	-1.0139	1.70335e-06	5.77223e-05	DJ1F
3771452	787.082	402.825	0.965083	1.75042e-06	5.92208e-05	MIR160c
839876	2295.42	1570.73	0.547231	1.75492e-06	5.92762e-05	RPL18AA
827552	733.316	418.045	0.80984	1.79371e-06	6.04882e-05	AT4G18260
829321	676.847	1367.97	-1.01491	1.83741e-06	6.17982e-05	BAT1
2745591	667.21	429.399	0.636017	1.8385e-06	6.17982e-05	AT2G41945
840147	1303.57	883.46	0.560814	1.84564e-06	6.19379e-05	AT1G32530
834466	236.162	444.965	-0.914187	1.88077e-06	6.29602e-05	AT5G44400
838508	278.017	553.633	-0.990972	1.88217e-06	6.29602e-05	FMO1
824919	13162.8	9820.39	0.422692	1.91972e-06	6.40216e-05	SIP2
815712	532.263	1134.09	-1.09086	1.92006e-06	6.40216e-05	AT2G12400
821523	1856.08	1230.11	0.593314	1.92939e-06	6.42296e-05	bHLH121
819881	957.415	657.612	0.541658	1.96349e-06	6.526e-05	PDE320
835611	579.916	1031.11	-0.829118	1.9706e-06	6.53919e-05	AT5G55180
842081	25652.6	17713.9	0.534221	2.00006e-06	6.62637e-05	DI19
830882	33.6333	130.635	-1.94497	2.03951e-06	6.74628e-05	SULTR2%3B1
830544	2416.19	1652.76	0.547836	2.04408e-06	6.75068e-05	AT5G06560
842043	1314.71	913.243	0.525687	2.04977e-06	6.75873e-05	SERAT2%3B1
819125	2476.74	1801.65	0.459196	2.07524e-06	6.83185e-05	ATG8E
842772	303.843	510.437	-0.748533	2.11286e-06	6.9447e-05	ENODL8
828158	0.352768	39.6999	-6.64709	2.1195e-06	6.95552e-05	AT4G01535
824803	7815.67	5506.92	0.505005	2.16364e-06	7.08594e-05	AT3G56360
823853	2690.98	1784.61	0.592476	2.16607e-06	7.08594e-05	AT3G47000
842986	2458.56	1812.8	0.43952	2.17246e-06	7.09568e-05	AR401
3767875	1294.77	894.328	0.533419	2.17823e-06	7.10336e-05	AT2G21020
828654	5554.3	3911.6	0.505629	2.20701e-06	7.18591e-05	RS40
841765	2867.69	4238.7	-0.563578	2.21729e-06	7.20812e-05	PPC1
830087	68.2062	148.974	-1.12608	2.24359e-06	7.28219e-05	AT4G39320
819183	235.368	420.991	-0.835805	2.26018e-06	7.32461e-05	AT2G45750
834411	79.9073	213.055	-1.41321	2.26968e-06	7.34395e-05	YUC5
817272	287.844	161.311	0.836946	2.27761e-06	7.35812e-05	AT2G27290
824047	1770.06	1227.82	0.528008	2.29912e-06	7.41609e-05	AT3G48860
844137	2306.64	1477.61	0.642111	2.35879e-06	7.59677e-05	AT1G78020
834362	328.536	743.604	-1.17778	2.37082e-06	7.62368e-05	AT5G43420
839440	1320.07	896.977	0.557699	2.41868e-06	7.76557e-05	AT1G01490
842000	1961.9	1055.35	0.894343	2.44113e-06	7.82554e-05	AT1G55530
819048	2170.07	1476.34	0.555259	2.48349e-06	7.94909e-05	AT2G44410
835025	520.222	885.99	-0.766452	2.50252e-06	7.99767e-05	AAP6
829313	260.432	467.443	-0.842328	2.52667e-06	8.06244e-05	ENODL15
828269	2801.81	2010.2	0.478705	2.5377e-06	8.08523e-05	DER2.1
837807	550.285	817.262	-0.570456	2.57252e-06	8.18359e-05	AT1G12500
843886	4941.76	7284.32	-0.559752	2.59424e-06	8.23063e-05	WAT1
831173	90.6176	252.944	-1.47912	2.59522e-06	8.23063e-05	PBS3
831290	2585.67	1859.97	0.474869	2.64371e-06	8.36876e-05	AT5G14390
843545	34.8449	98.2644	-1.4963	2.64684e-06	8.36876e-05	AT1G72140
820455	256.176	132.055	0.953809	2.66651e-06	8.41813e-05	AT3G12730
824606	861.977	1360.18	-0.657649	2.74975e-06	8.66777e-05	AT3G54400
835005	2789.19	1870.19	0.57624	2.78105e-06	8.75314e-05	bZIP1
843422	24748.4	16059	0.623964	2.81135e-06	8.83511e-05	MLP34
828733	975.597	466.193	1.06611	2.85179e-06	8.94866e-05	PFK3
835995	1767.15	1222.63	0.530979	2.88878e-06	9.05107e-05	AT5G58787
836343	190.661	377.325	-0.982768	2.89694e-06	9.06297e-05	GT18
841374	2245.77	1435.26	0.645502	2.90583e-06	9.07404e-05	AT1G49500
831125	959.236	1356.13	-0.499468	2.90921e-06	9.07404e-05	AT5G12850
837573	1098.82	1971.09	-0.842779	2.94424e-06	9.16951e-05	AT1G10340
841662	1747.35	1222.16	0.515758	3.06692e-06	9.5373e-05	AT1G52320
844055	7362.58	5235.01	0.491902	3.11231e-06	9.66399e-05	SKIP
834410	836.721	1325.41	-0.663819	3.16867e-06	9.81739e-05	TRM21
816800	397.908	246.417	0.691433	3.17117e-06	9.81739e-05	AT2G22690
826985	1597.95	1124.84	0.506624	3.21067e-06	9.92488e-05	AT4G13530
28718108	76.0407	172.23	-1.17861	3.24975e-06	0.000100241	AT2G09225
840164	5366.33	2932.99	0.871368	3.2524e-06	0.000100241	AT1G32700
842441	21.1137	102.344	-2.27986	3.27983e-06	0.000100936	AT1G61470
837559	936.171	583.912	0.679831	3.29449e-06	0.000101237	MPK1
828353	136.007	265.279	-0.964616	3.33646e-06	0.000102376	APT3
825179	34.4821	97.7636	-1.49679	3.38676e-06	0.000103766	AT3G60090
844052	56.5967	10.1686	2.48837	3.42969e-06	0.000104926	AT1G77150
835229	675.869	1064.24	-0.655623	3.49565e-06	0.000106787	EXL3
830139	662.706	1102.56	-0.73373	3.50209e-06	0.000106827	MIPS1
5008138	230.241	549.801	-1.25531	3.50875e-06	0.000106873	RTFL12
819648	1967.5	1340.61	0.553178	3.528e-06	0.000107282	DRT102
818944	1146.33	768.37	0.576967	3.5325e-06	0.000107282	GLX2-1
844281	770.931	504.35	0.612972	3.55911e-06	0.000107932	APL
834614	503.446	812.835	-0.690035	3.62169e-06	0.00010967	RABA1c
841753	1030.22	698.854	0.558986	3.66552e-06	0.000110835	AT1G53190
825848	742.07	498.14	0.574883	3.71363e-06	0.000112037	AT4G05060
821171	978.123	1687.07	-0.786328	3.71604e-06	0.000112037	AT3G01260
822478	1162.08	670.451	0.794081	3.73688e-06	0.000112502	AT3G28480
835976	1159.24	1904.17	-0.716389	3.76499e-06	0.000113184	AT5G58620
844227	826.008	506.936	0.70365	3.80118e-06	0.000114107	AT1G78895
831145	100.404	203.927	-1.01693	3.86866e-06	0.000115824	ABAP1
828369	20.1131	76.9874	-1.94491	3.86952e-06	0.000115824	AT4G22730
817183	2435.84	1689.46	0.527644	3.90146e-06	0.000116611	RCY1
838694	3838.14	2384.73	0.686202	3.90728e-06	0.000116618	AT1G21000
819910	1542.2	1126.82	0.452705	4.0492e-06	0.00012068	FHA2
823992	467.646	783.833	-0.743894	4.06424e-06	0.000120955	CEP2
832368	2340.4	1653.71	0.501052	4.09015e-06	0.000121552	CDF1
830036	2516.36	1832.64	0.457277	4.14186e-06	0.000122913	AT4G38810
818490	109.799	263.963	-1.26188	4.20047e-06	0.000124445	AT2G39040
819407	153.745	52.6046	1.54849	4.20548e-06	0.000124445	AT2G47950
816385	5854.62	3933.02	0.573712	4.23129e-06	0.000125031	TPS11
844378	24291.3	16661	0.543981	4.25816e-06	0.00012554	AT1G80380
821537	1229.71	807.765	0.606351	4.2606e-06	0.00012554	AT3G19990
828008	867.232	534.88	0.696115	4.30038e-06	0.000126532	EID1
816341	589.052	380.527	0.629549	4.3113e-06	0.000126674	COAD
823710	8.33334	43.5702	-2.37813	4.32302e-06	0.000126839	AT3G45680
818481	1007.58	572.374	0.816171	4.3676e-06	0.000127916	ERO2
838194	623.965	391.064	0.672851	4.37204e-06	0.000127916	AT1G16250
815913	1447.18	932.948	0.633602	4.39161e-06	0.000128308	PIP
820783	186.192	84.641	1.13494	4.39787e-06	0.00012831	AT3G15440
837905	1641.8	1124.37	0.545799	4.41005e-06	0.000128485	GT-1
832256	16.1788	112.253	-2.7941	4.4414e-06	0.000129217	AT5G21960
818555	117.51	218.144	-0.893852	4.51443e-06	0.000131159	AT2G39710
837441	2231.7	3726.46	-0.739326	4.54e-06	0.000131717	CRT1b
827446	2598.76	4364.17	-0.74755	4.55535e-06	0.000131978	TIP2%3B2
824351	2571.17	1856.69	0.469442	4.61831e-06	0.000133616	HMGB1
834128	482.46	262.391	0.87748	4.64444e-06	0.000134185	AT5G41270
843805	652.378	405.317	0.686605	4.68928e-06	0.000135292	MIF1
821320	958.585	648.785	0.562186	4.70392e-06	0.000135526	AT3G01400
821607	249.981	641.455	-1.35876	4.78453e-06	0.000137658	NDR1
819401	1082.64	674.14	0.683201	4.80337e-06	0.000138009	AT2G47890
827320	21702.6	15687.8	0.468202	4.81139e-06	0.000138048	AT4G16260
829379	1846.03	1294.31	0.511636	4.83892e-06	0.000138647	AT4G32440
828941	5127.41	3557.75	0.527066	4.90013e-06	0.000140035	AT4G28260
829575	506.954	822.972	-0.697139	4.90084e-06	0.000140035	FUC95A
838911	624.362	971.834	-0.637623	4.97288e-06	0.000141898	AT1G23030
838541	967.495	625.352	0.629142	4.98151e-06	0.000141949	AT1G19540
839405	4922.25	7804.3	-0.664802	5.01666e-06	0.000142755	TUA4
819972	1171.58	1765.41	-0.590671	5.0283e-06	0.00014289	AT3G07810
838017	141.266	357.251	-1.33826	5.04624e-06	0.000143037	AT1G14550
837877	1897.87	1366.98	0.473319	5.05315e-06	0.000143037	AT1G13190
832736	1062.47	1574.93	-0.56763	5.05757e-06	0.000143037	SHM2
842782	1060.66	586.507	0.854774	5.06844e-06	0.000143037	TUA1
837430	2478.75	1554.04	0.673632	5.07149e-06	0.000143037	RBOHB
834461	423.256	847.048	-1.0025	5.07478e-06	0.000143037	AT5G44350
2745721	136.3	316.975	-1.21776	5.09998e-06	0.000143553	AT4G23515
818604	47.7753	126.441	-1.40334	5.19509e-06	0.000146032	AT2G40130
818102	165.299	287.979	-0.800777	5.34481e-06	0.000150038	PLL1
831917	334.488	581.011	-0.794952	5.38743e-06	0.00015103	P58IPK
821463	1554.27	1007.41	0.625294	5.50598e-06	0.000154145	ABF4
821425	614.34	341.644	0.846058	5.52961e-06	0.000154598	AT3G18930
838413	620.926	324.084	0.936522	5.67696e-06	0.000158327	EPR1
830393	1254.36	889.717	0.495141	5.67832e-06	0.000158327	AT5G05110
824451	7953.94	6030.93	0.399253	5.68584e-06	0.000158327	VSR1
817841	127.433	245.21	-0.941374	5.79228e-06	0.000161075	AP4.3A
816063	1402.75	914.718	0.616131	5.8141e-06	0.000161466	AT2G15695
839892	2131.05	1504.73	0.501602	5.86496e-06	0.000162661	AT1G30130
831945	524.766	909.614	-0.792924	5.88629e-06	0.000163034	ANAC087
818220	11194.4	3398.81	1.71969	5.91799e-06	0.000163694	FBA6
818390	2918.13	3917.62	-0.424754	5.95897e-06	0.000164609	AUX1
827020	1162.51	801.957	0.536279	5.97443e-06	0.000164817	AT4G13860
824412	1608.74	2534.03	-0.655118	6.03652e-06	0.000166309	AT3G52470
827411	3732.98	2494.38	0.581473	6.14459e-06	0.000168874	EXLB1
820465	234.303	401.007	-0.776043	6.14932e-06	0.000168874	AT3G12830
821232	459.413	726.145	-0.661164	6.15402e-06	0.000168874	HB20
841839	438.781	821.211	-0.902544	6.16433e-06	0.000168933	AT1G54010
834567	296.811	161.667	0.875089	6.19233e-06	0.000169477	AT5G45310
819793	2204.33	1504.11	0.551127	6.22125e-06	0.000170045	BPM2
818486	649.678	413.629	0.651604	6.24024e-06	0.00017034	AT2G39000
815021	1111.67	1752.09	-0.655722	6.30389e-06	0.000171851	FLA7
839262	9936.7	7147.69	0.475177	6.33668e-06	0.000172519	SR34
819689	511.571	338.362	0.596146	6.40814e-06	0.000174236	AT3G05250
843899	280.253	460.747	-0.716534	6.46941e-06	0.000175672	AT1G75640
842237	2.74471	43.0293	-4.02512	6.48568e-06	0.000175884	AT1G59359
835549	551.324	366.904	0.587249	6.52644e-06	0.000176759	RPL24
840462	329.858	144.929	1.18678	6.55773e-06	0.000177375	AT1G35625
836655	253.619	643.222	-1.34204	6.61876e-06	0.000178793	AT5G65300
830868	7294.52	2083.39	1.80791	6.70056e-06	0.000180767	AT5G10040
830953	12897.7	9816.46	0.393781	6.75815e-06	0.000182084	CBSX3
830426	247.737	135.116	0.872912	6.80978e-06	0.000183238	AT5G05430
838615	432.91	223.558	0.953725	6.82689e-06	0.000183461	AT1G20270
842877	1478.22	1053.14	0.489352	6.871e-06	0.000184407	SMP1
829775	968.249	1457.27	-0.589247	6.9094e-06	0.000185199	AT4G36180
5008166	43.4246	7.07562	2.60808	6.92998e-06	0.000185511	AT4G26288
820558	187.344	335.782	-0.841419	7.0617e-06	0.000188794	AT3G13560
844098	112.29	207.813	-0.887252	7.12293e-06	0.000190186	LYM3
831696	1413.4	1955.95	-0.468411	7.19453e-06	0.000191851	iqd2
824901	2152.73	1461.01	0.558888	7.27391e-06	0.000193719	AT3G57340
832600	4634.81	2366.94	0.969225	7.39266e-06	0.000196505	AT5G25280
828039	644.703	948.221	-0.556455	7.39745e-06	0.000196505	AT4G02400
837849	1447.62	1013.15	0.514185	7.48796e-06	0.000198656	ATAN11
842248	2212.83	1616.78	0.452724	7.54481e-06	0.00019977	MPK2
838923	2314.82	1626.92	0.508403	7.54918e-06	0.00019977	AT1G23150
827539	1185.94	806.713	0.555183	7.65122e-06	0.000202155	SSP4b
3769028	21.0568	0	6.9895	7.65878e-06	0.000202155	AT3G29734
837712	7206.52	4662.6	0.628233	7.71642e-06	0.000203418	CYP51G1
824681	364.831	635.336	-0.80159	7.75678e-06	0.000204223	EXO70H1
834374	674.201	338.201	0.994091	7.80004e-06	0.000205102	AT5G43540
821659	835.416	1244.1	-0.574418	7.84411e-06	0.000206	NADK1
834700	129.54	245.251	-0.918802	7.87165e-06	0.000206462	BSK2
828027	1796.53	1171.02	0.617065	7.91769e-06	0.000207408	SR34b
827449	672.137	445.787	0.592287	7.98289e-06	0.000208852	AT4G17370
828024	444.007	798.363	-0.846985	8.01052e-06	0.000208864	XTH9
817302	135.448	361.319	-1.41221	8.01261e-06	0.000208864	ATC
818591	245.023	395.914	-0.693645	8.01642e-06	0.000208864	NRPD1B
836710	315.12	544.096	-0.786307	8.02355e-06	0.000208864	CGR3
835560	239.952	525.011	-1.12896	8.14792e-06	0.000211836	AT5G54710
821964	397.384	746.422	-0.90832	8.17874e-06	0.000212371	SAHH2
821813	546.63	357.339	0.613545	8.21728e-06	0.000212849	AT3G22430
832269	1582.26	1147.78	0.46313	8.21764e-06	0.000212849	AT5G22080
835215	1870.15	1259.26	0.570105	8.27382e-06	0.000214038	AT5G51410
829760	9146.38	4627.22	0.982951	8.30968e-06	0.000214698	J11
836557	1152.81	798.656	0.528775	8.4505e-06	0.000218065	EIP9
837543	2670.62	1451.46	0.879478	8.52089e-06	0.000219608	BCAT-2
838431	3884.4	2851.02	0.446074	8.5782e-06	0.000220812	MAML-4
838916	629.919	978.19	-0.634612	8.69644e-06	0.000223578	PIN7
817609	1083.84	694.598	0.641819	8.89438e-06	0.000228125	WRKY21
839246	115.317	231.094	-0.999647	8.89802e-06	0.000228125	XIB
817784	18153.1	11613.4	0.644422	8.91455e-06	0.000228125	AT2G32240
837959	815.603	543.532	0.585892	8.91723e-06	0.000228125	AT1G13990
6241399	6.95508	66.5613	-3.25581	8.99412e-06	0.000229809	AT5G44065
816029	123.008	254.219	-1.04725	9.06204e-06	0.00023126	FUT5
838847	4382.84	6605.43	-0.59149	9.08368e-06	0.000231528	AT1G22410
843568	5086.65	1626.33	1.64509	9.12481e-06	0.000232291	ERF73
842309	11302.5	7921.13	0.512792	9.22116e-06	0.000234457	TPS10
819633	4198.87	3033.99	0.468763	9.30653e-06	0.000236077	IAA16
818323	205.599	375.406	-0.866432	9.3076e-06	0.000236077	UMAMIT12
826730	758.595	4581.78	-2.59449	9.33356e-06	0.000236446	ACS6
822481	560.071	1041.21	-0.893129	9.37085e-06	0.000237102	AT3G28510
832849	2775.83	2003.82	0.469845	9.60124e-06	0.000242636	AT5G27860
817693	2378.75	1774.03	0.423158	9.73238e-06	0.000245651	GLX2-5
820547	1419.73	881.866	0.686598	9.84094e-06	0.000247901	DIN4
831899	54662.3	35458	0.624424	9.84539e-06	0.000247901	UBQ3
836826	1339.76	1913.08	-0.51365	9.93291e-06	0.000249723	sks17
828520	4702.53	7153.38	-0.605069	9.94466e-06	0.000249723	SHD
831274	1615.87	1190.23	0.440907	9.95696e-06	0.000249723	AT5G14240
825359	3618.06	2529.56	0.516062	9.96582e-06	0.000249723	RS31
819696	88.6683	264.208	-1.57637	1.0007e-05	0.000250437	AT3G05320
827610	171.287	303.794	-0.824331	1.00185e-05	0.000250437	RLP51
837132	102.219	35.9532	1.5022	1.00327e-05	0.000250491	CLE3
844087	778.854	1236.13	-0.6652	1.01247e-05	0.000252486	PDIL1-2
834555	1693.99	1251.2	0.437303	1.02353e-05	0.000254938	AT5G45190
819386	6264.35	9486.12	-0.598505	1.03329e-05	0.00025706	GSTF8
821250	1051.69	594.548	0.822821	1.03597e-05	0.000257143	CYP89A9
825833	369.374	604.948	-0.710934	1.0361e-05	0.000257143	AT4G04940
837099	5797.37	4271.79	0.440417	1.03905e-05	0.000257567	ARI5
829831	2147.14	1547.17	0.472464	1.04126e-05	0.000257767	BEH2
818860	490	758.922	-0.631913	1.04234e-05	0.000257767	PPC2
831595	373.465	190.324	0.97165	1.04499e-05	0.000258116	RVE1
819155	926.457	1354.39	-0.547314	1.05687e-05	0.00026074	FLA8
835842	1731.97	1172.48	0.56255	1.05941e-05	0.000261056	ZTL
837649	2563.05	1890.96	0.438977	1.06428e-05	0.00026193	scpl31
835656	66.3701	18.1504	1.87012	1.06548e-05	0.00026193	AT5G55620
843694	760.607	1302.93	-0.775907	1.07213e-05	0.000263255	AT1G73600
834847	231.123	561.39	-1.27988	1.07586e-05	0.000263859	RABA4C
819253	954.923	504.096	0.921739	1.08202e-05	0.000265056	CNGC12
844089	3475.2	2407.04	0.529979	1.08878e-05	0.000266398	AT1G77530
831085	1923.83	1301.04	0.564081	1.10369e-05	0.000269728	AT5G12120
834538	2849.21	4747.13	-0.736206	1.10858e-05	0.000270607	PP2-A8
818781	383.134	584.249	-0.607648	1.11222e-05	0.000270866	AT2G41820
830525	1745.31	1191.57	0.550637	1.11225e-05	0.000270866	AT5G06370
827284	776.928	497.893	0.64069	1.11487e-05	0.000271186	AT4G16000
837507	3469.77	5382.71	-0.633316	1.11853e-05	0.000271758	iPGAM1
843968	236.327	501.99	-1.08604	1.12712e-05	0.000273523	AT1G76360
827298	385.516	579.477	-0.589353	1.13101e-05	0.000274148	COBL7
843954	2.8629	31.5545	-3.44108	1.13867e-05	0.000275683	AT1G76210
842030	537.075	343.36	0.646556	1.14964e-05	0.000277938	AT1G55805
818538	2144.93	3123.59	-0.541828	1.15066e-05	0.000277938	AT2G39530
834522	1489.12	1075.97	0.468428	1.15494e-05	0.000278648	AT5G44920
830865	698.422	978.096	-0.485496	1.15837e-05	0.000279151	AT5G10020
823772	512.181	815.362	-0.669452	1.17343e-05	0.000282453	AT3G46270
835526	1007.47	1852.66	-0.878918	1.17594e-05	0.000282728	THE1
838090	1010.66	722.558	0.483733	1.18071e-05	0.000283548	AT1G15230
820790	858.228	565.31	0.60178	1.18636e-05	0.000284575	NAC2
841593	3582.59	5289.63	-0.5619	1.19403e-05	0.000286085	4CL1
831983	2256.73	1661.1	0.441978	1.20132e-05	0.0002875	AT5G18650
835756	1650.9	494.586	1.73857	1.20343e-05	0.000287673	OXS3
827081	422.719	881.226	-1.05901	1.20799e-05	0.000288433	AT4G14370
28718370	167.205	75.0716	1.15172	1.21386e-05	0.000289501	AT3G00220
837172	1453.59	995.386	0.545567	1.21988e-05	0.000290384	AT1G06630
837642	914.688	598.286	0.612537	1.22036e-05	0.000290384	AT1G10990
842008	1239.32	819.874	0.595089	1.23211e-05	0.000292845	AT1G55590
820531	3288.83	1074.24	1.61421	1.23429e-05	0.000293028	AT3G13310
832114	141.309	254.163	-0.848026	1.25946e-05	0.000298661	AT5G19920
832790	985.645	632.524	0.638924	1.28001e-05	0.00030319	GID1C
844161	259.061	424.064	-0.710549	1.28578e-05	0.000304209	AT1G78260
836672	604.934	1078.91	-0.834431	1.28898e-05	0.000304618	AT5G65470
843072	269.251	441.697	-0.712839	1.29334e-05	0.000305302	AT1G67510
829732	2350.2	1734.41	0.438097	1.30375e-05	0.000307409	AT4G35785
820429	6848.44	4114.76	0.735055	1.33707e-05	0.000314909	HCHIB
837073	47.493	109.438	-1.20264	1.34983e-05	0.000317555	AT1G05660
836224	413.835	734.702	-0.826422	1.3556e-05	0.000318551	GR-RBP3
844150	509.349	306.343	0.731966	1.3576e-05	0.000318661	AT1G78140
6241153	69.8706	156.105	-1.1559	1.36884e-05	0.000320935	AT1G65481
828707	817.928	1453.35	-0.828365	1.373e-05	0.000321549	AT4G26010
818003	197.575	81.9508	1.27181	1.39107e-05	0.000325413	AT2G34400
840240	1374.87	1935.68	-0.494071	1.40245e-05	0.000327706	AT1G33470
829578	804.303	521.342	0.624688	1.40757e-05	0.000328534	AT4G34280
837940	1860.02	2650.29	-0.510949	1.4157e-05	0.000329795	BXL2
837667	12069.9	9178.77	0.395039	1.41615e-05	0.000329795	STP1
834012	38.6351	95.5437	-1.31269	1.41902e-05	0.000330093	AT5G40150
828912	491.855	302.857	0.698619	1.42425e-05	0.000330845	YLMG1-2
838997	2287.04	1633.85	0.484994	1.42544e-05	0.000330845	RSZ21
838761	650.758	419.175	0.633956	1.43354e-05	0.000332354	PTAC6
844417	2909.81	2129.43	0.450125	1.45314e-05	0.000336185	AT1G80780
838952	2648.68	1991.56	0.411128	1.4533e-05	0.000336185	AT1G23440
841634	1027.71	1722.49	-0.744424	1.45624e-05	0.00033649	AT1G52050
831256	302.367	173.365	0.801214	1.46442e-05	0.000338004	ROXY2
829962	2062.76	1407.76	0.550796	1.51228e-05	0.000348663	AT4G38060
830923	5233.56	3791.27	0.465035	1.51418e-05	0.000348715	AT5G10580
817415	1493.4	1069.18	0.481905	1.52956e-05	0.000351867	AT2G28660
828628	15.1582	63.1574	-2.05093	1.53596e-05	0.000352948	AT4G25250
825184	2277.47	1252.16	0.862439	1.54082e-05	0.000353673	DIN2
821613	1449.03	1010.02	0.520226	1.55104e-05	0.000355625	2004-10-01
824761	255.708	600.296	-1.22996	1.55611e-05	0.000356397	CCR3
832003	446.888	288.885	0.629601	1.57776e-05	0.000360956	AT5G18850
817214	880.75	1213.86	-0.462392	1.58925e-05	0.000363184	AT2G26730
820667	26.8723	100.867	-1.90811	1.60555e-05	0.000366505	NCED3
844027	1810.84	1269.95	0.511573	1.61276e-05	0.000367748	AT1G76920
838051	1061.19	660.407	0.683417	1.63484e-05	0.000372373	NUDT18
835997	854.831	609.686	0.487341	1.64436e-05	0.000374133	AT5G58800
828565	880.62	628.893	0.485514	1.65108e-05	0.000375118	AT4G24630
832034	3695.74	2243.69	0.720087	1.6523e-05	0.000375118	AILP1
843999	1289.44	884.097	0.544698	1.6588e-05	0.000376181	AT1G76660
819922	155.409	282.368	-0.859332	1.66257e-05	0.000376625	AT3G07340
841778	5124.34	3264.71	0.650471	1.67383e-05	0.000378764	AT1G53430
841811	820.266	1161.98	-0.501628	1.69116e-05	0.000382261	SRF6
826863	245.219	506.297	-1.04389	1.69297e-05	0.000382261	AT4G12510
843979	2594.82	1707.04	0.603609	1.69973e-05	0.000383372	AT1G76460
28717362	93.8609	215.404	-1.19391	1.7097e-05	0.000385047	AT1G55775
820792	1035.83	1944.99	-0.908771	1.71087e-05	0.000385047	AT3G15530
816479	1044.24	722.338	0.531721	1.71273e-05	0.000385049	KEA4
832326	3414	6562.77	-0.942702	1.7257e-05	0.000387546	ADT5
837773	4042.4	2931.06	0.463626	1.74735e-05	0.000391983	FMO
830784	144.391	267.596	-0.88782	1.75039e-05	0.000392243	KIWI
834116	343.623	568.986	-0.725908	1.78362e-05	0.000399258	AT5G41140
818416	367.799	576.361	-0.646679	1.78632e-05	0.000399432	PRA1.B4
817357	2746.61	1881.19	0.545569	1.79266e-05	0.000400419	FRA8
839223	592.789	354.063	0.741961	1.7969e-05	0.000400562	AT1G26800
824460	249.494	423.346	-0.759832	1.79716e-05	0.000400562	FK
841707	4725.19	3617.52	0.385373	1.80098e-05	0.000400984	HTA9
838808	720.143	374.796	0.942183	1.80615e-05	0.000401703	AT1G22030
843382	98.327	205.597	-1.06469	1.82261e-05	0.000404931	PERK13
816695	2253.76	1193.42	0.916833	1.82884e-05	0.000405881	AT2G21560
822519	4073.71	5380.89	-0.401385	1.83291e-05	0.00040635	ABCB19
844191	334.182	202.285	0.723557	1.86018e-05	0.000411957	AT1G78550
814838	118.283	307.867	-1.3771	1.86318e-05	0.000412181	EXPA15
842458	1648.57	1179.5	0.48282	1.86779e-05	0.000412761	AT1G61620
840301	229.045	387.352	-0.755522	1.87051e-05	0.000412924	AT1G34040
817189	154.183	299.253	-0.952652	1.87464e-05	0.000413397	UGT76D1
843030	44.4182	4.8313	3.20559	1.87899e-05	0.000413916	LBD40
838136	4881.65	2853.5	0.774602	1.88945e-05	0.00041578	AT1G15670
835717	964.252	678.566	0.506417	1.89667e-05	0.000416927	ARP8
815880	116.962	50.4134	1.21025	1.90202e-05	0.000417661	AT2G13960
814903	311.636	174.239	0.841703	1.91666e-05	0.00042043	SOT12
838517	34815.3	19438.7	0.840811	1.92704e-05	0.000422262	AT1G03220
826917	2159.73	1546.12	0.481817	1.93737e-05	0.000424079	AT4G13030
824389	2610.28	1680.96	0.634717	1.94261e-05	0.000424778	AT3G52240
826426	240.033	458.916	-0.933784	1.96238e-05	0.000428565	SULTR1%3B1
838989	1546.95	1087.77	0.507357	1.96406e-05	0.000428565	AT1G23780
818379	95.942	186.849	-0.961656	1.97812e-05	0.00043118	AT2G38010
837904	69923.1	40767.4	0.778355	1.9807e-05	0.000431289	GAPC2
828153	363.098	537.15	-0.564567	1.99995e-05	0.000435023	PRL
831871	1341.36	704.215	0.928987	2.00203e-05	0.000435023	AT5G02090
828769	1774.53	1275.92	0.47569	2.00604e-05	0.000435391	AT4G26620
816824	40.8053	100.483	-1.3017	2.00792e-05	0.000435391	AT2G22930
818902	179.995	93.8042	0.942131	2.03481e-05	0.000440419	NAC042
821924	22558.7	16916	0.41526	2.03535e-05	0.000440419	PHO1
839800	927.246	610.652	0.60223	2.0382e-05	0.000440578	PEX7
836611	660.421	427.932	0.626536	2.05439e-05	0.000443616	AT5G64880
827532	738.41	1409.67	-0.932306	2.05705e-05	0.00044373	AT4G18070
843050	1288.97	842.199	0.61387	2.07474e-05	0.000447057	AT1G67300
827522	11.5013	47.775	-2.04041	2.07678e-05	0.000447057	ALMT12
821558	235.607	435.245	-0.884047	2.08615e-05	0.000448609	AT3G20150
818109	392.529	237.504	0.724705	2.11195e-05	0.000453687	AT2G35430
837678	1564.18	1135.73	0.46168	2.14979e-05	0.000461271	AT1G11360
820841	1310.34	887.916	0.561223	2.15345e-05	0.000461271	AT3G15970
827742	226.92	104.337	1.12349	2.15391e-05	0.000461271	AT4G19980
5007657	466.933	300.092	0.636841	2.19877e-05	0.000470056	AT1G01448
839347	59.033	141.174	-1.25206	2.19946e-05	0.000470056	CYP86A4
828467	936.687	1460.23	-0.640824	2.21316e-05	0.000472496	AT4G23670
834412	1828.29	2435.99	-0.41418	2.21884e-05	0.000473223	MYA2
827962	998.022	1504.05	-0.591384	2.23961e-05	0.000477164	PPa5
826881	477.333	303.912	0.652393	2.25011e-05	0.000478909	AT4G12690
835871	12337.9	9370.11	0.396917	2.25764e-05	0.000479673	AT5G57655
817312	1794.55	2977.73	-0.730325	2.25832e-05	0.000479673	AT2G27660
817362	689.744	1103.06	-0.676931	2.2648e-05	0.00048015	FRU
818834	2091.93	1278.72	0.709669	2.26518e-05	0.00048015	AT2G42330
832111	19170.2	14336.4	0.419133	2.26989e-05	0.000480657	AT5G19890
817991	2080.64	2995.29	-0.525445	2.28502e-05	0.000483369	AT2G34300
829416	37.1584	124.481	-1.74695	2.31352e-05	0.0004889	AT4G32800
825161	4817.36	2642.03	0.866668	2.3196e-05	0.000489685	AT3G59910
832722	164.522	308.785	-0.906169	2.32607e-05	0.000490376	AT5G26670
837752	2556.87	4073.09	-0.671464	2.32759e-05	0.000490376	AT1G12000
834948	175.586	327.544	-0.89772	2.34071e-05	0.000492639	AT5G48900
815012	1899.15	1303.95	0.542087	2.36016e-05	0.00049623	AT2G04690
829409	563.423	823.807	-0.548378	2.39268e-05	0.000502559	PC-MYB1
826761	804.622	520.261	0.628608	2.43091e-05	0.000510073	AT4G11570
833203	2536.69	1948.74	0.38032	2.45548e-05	0.000514708	AT5G32440
837433	4249.01	2794.42	0.604372	2.46023e-05	0.000515186	SR30
831677	746.995	1108.45	-0.569018	2.48343e-05	0.000519519	AT5G01890
844151	5734.77	4197.83	0.450038	2.4881e-05	0.000519973	AT1G78150
816516	121.62	247.051	-1.02445	2.50557e-05	0.000523097	AT2G19970
844396	1294.48	862.087	0.585421	2.51706e-05	0.000524968	AT1G80570
837835	406.526	250.431	0.698286	2.52797e-05	0.000526715	AT1G12790
829421	9207.99	6505.97	0.501041	2.55334e-05	0.000531468	nPAP
839395	473.33	686.639	-0.535767	2.56116e-05	0.000532031	KCS1
842761	922.521	1248.51	-0.43621	2.56117e-05	0.000532031	AT1G64530
830109	380.159	229.601	0.726032	2.5818e-05	0.000535282	AT4G39550
818358	21.2457	79.888	-1.90025	2.58197e-05	0.000535282	AT2G37810
816997	432.484	657.522	-0.604727	2.61495e-05	0.000541528	CNGC14
817695	716.969	1140.22	-0.669152	2.61888e-05	0.000541528	AT2G31370
838660	787.444	475.365	0.728957	2.61992e-05	0.000541528	WOX14
817179	120.038	316.979	-1.39898	2.66055e-05	0.000549105	AT2G26390
820776	40.9245	106.561	-1.378	2.66186e-05	0.000549105	EXPA12
826482	69.5876	176.203	-1.34004	2.66453e-05	0.000549109	AGP10
839642	1699.24	1201.63	0.499738	2.69672e-05	0.000555193	EX2
820164	1959.37	1311.29	0.579276	2.70518e-05	0.000556384	AT3G10030
825386	1551.99	1146.34	0.437403	2.74444e-05	0.0005639	LCD
832174	3000.67	2244.22	0.419013	2.74925e-05	0.00056433	WAV2
837129	1731.67	1264.96	0.453509	2.75376e-05	0.00056452	AT1G06200
831365	2244.1	3640.01	-0.69757	2.75561e-05	0.00056452	WRKY72
816531	2386.25	1583.72	0.591288	2.76466e-05	0.000565816	COV1
840224	766.47	481.953	0.66917	2.78097e-05	0.000568592	AT1G33290
832349	49.3961	118.376	-1.26263	2.80015e-05	0.000571952	AT5G22860
830887	304.801	187.396	0.700927	2.81008e-05	0.000573416	ANNAT7
837886	10275.2	7149.73	0.523153	2.82154e-05	0.000574334	RAV1
3768692	90.5579	190.376	-1.07142	2.82232e-05	0.000574334	AT2G12462
818772	81.3694	13.807	2.56872	2.82408e-05	0.000574334	AT2G41730
820428	5324.94	3771.67	0.497562	2.82564e-05	0.000574334	CYSB
821688	127.924	239.923	-0.903856	2.83551e-05	0.000575778	AT3G21340
831500	531.471	804	-0.596093	2.83991e-05	0.000576109	CAC1
831813	35.5805	92.7634	-1.39333	2.85065e-05	0.000577723	OFP1
818744	450.762	288.19	0.644459	2.86889e-05	0.000580851	ARP
6240664	389.614	213.047	0.868979	2.89478e-05	0.00058524	AT3G44798
827088	1340.11	944.443	0.504811	2.8962e-05	0.00058524	IBR10
829167	2896.53	5451.33	-0.912216	2.90436e-05	0.000586319	GAE1
839111	2650	1838.94	0.527559	2.92445e-05	0.000589802	AT1G25275
842752	350.94	563.833	-0.68294	2.94121e-05	0.000592296	RHD1
821910	1186.59	1631.1	-0.458879	2.94252e-05	0.000592296	AT3G23300
827519	1189.7	746.663	0.672358	2.95455e-05	0.000594142	AT4G17940
835778	2557.38	1831.67	0.481803	2.96965e-05	0.0005966	SERAT1%3B1
835406	317.898	658.08	-1.04793	2.98955e-05	0.000599884	AGP22
831911	1279.92	894.067	0.517429	2.99177e-05	0.000599884	AT5G01980
827983	15.2577	63.1131	-2.05656	2.99897e-05	0.000600748	EXPA17
828773	168.052	328.018	-0.96324	3.00769e-05	0.000601915	AT4G26660
820793	34.6452	95.4385	-1.4621	3.01115e-05	0.000602026	IAA19
835281	792.628	1230.41	-0.633375	3.02935e-05	0.000605083	BAG1
831051	405.364	622.018	-0.617571	3.03353e-05	0.000605336	NDL2
842086	1304.71	1908.26	-0.54798	3.04658e-05	0.000607356	SAR1B
834560	168.662	355.073	-1.07298	3.0512e-05	0.000607696	AT5G45240
820766	77.1318	156.997	-1.02238	3.08591e-05	0.000614019	AT3G15350
833755	541.569	1881.73	-1.79694	3.09588e-05	0.000615413	TCH2
837404	1824.2	1339.22	0.445592	3.11899e-05	0.000619415	VAP27-2
830378	205.767	382.529	-0.892089	3.15633e-05	0.000626112	AT5G04960
817440	13083.1	9725.69	0.427778	3.15874e-05	0.000626112	CXIP4
835699	4338.11	6073.82	-0.485674	3.18556e-05	0.000630827	HSP81-3
3769029	26.3404	0.297155	6.35063	3.20286e-05	0.000633647	AT3G29736
821677	747.84	1216.12	-0.701082	3.22905e-05	0.000638221	4CL5
829822	7824.29	5598.47	0.48279	3.23974e-05	0.000639725	ATU2AF65A
823994	24618.7	17257.4	0.512492	3.28325e-05	0.000647144	BT2
830950	490.582	783.44	-0.673815	3.28354e-05	0.000647144	AT5G10830
829142	21379.7	29908	-0.484265	3.34153e-05	0.000657911	HA2
817180	320.964	126.388	1.34659	3.3445e-05	0.000657911	ARD3
819679	681.924	460.574	0.566162	3.3733e-05	0.000662947	AT3G05160
842773	1026.24	1587.07	-0.62856	3.3811e-05	0.000663783	AT1G64650
836301	2564.25	3967.72	-0.629616	3.38394e-05	0.000663783	CNX1
839637	158.494	290.824	-0.871681	3.39874e-05	0.000666056	NPGR1
825706	312.606	165.866	0.915914	3.41645e-05	0.000668897	PFA-DSP4
837098	324.731	494.012	-0.604852	3.42705e-05	0.00067034	ARI12
822048	433.941	804.444	-0.889952	3.4338e-05	0.000671028	AT3G24530
828559	1476.22	9072.02	-2.61951	3.44525e-05	0.000672055	DIC2
820940	4897.93	3617.83	0.436873	3.44553e-05	0.000672055	RR1
822147	712.737	1291.18	-0.857209	3.45564e-05	0.000673396	AT3G25600
28721204	18.824	88.5298	-2.22664	3.45922e-05	0.000673462	AT5G27765
843079	2824.07	2055.19	0.458314	3.53044e-05	0.000686635	AT1G67580
835577	284.031	447.597	-0.655477	3.5335e-05	0.000686635	AT5G54860
825414	110.961	49.6086	1.16456	3.54786e-05	0.000688782	CP12-2
824588	711.694	485.013	0.55407	3.61001e-05	0.000700193	AT3G54210
840949	177.161	292.263	-0.721755	3.63294e-05	0.000703983	UMAMIT22
818700	104.802	282.493	-1.43018	3.64597e-05	0.000705851	AT2G41000
836072	1236.8	901.631	0.455483	3.66368e-05	0.000708619	AT5G59530
817599	34909.6	24427	0.515169	3.72007e-05	0.000718855	C4H
830501	2315.8	1750.08	0.40418	3.81583e-05	0.000736676	SNX1
827842	211.811	349.699	-0.721648	3.82515e-05	0.000737788	GHR1
834436	57.8891	149.66	-1.36359	3.84159e-05	0.000740272	FLA13
819408	2737.89	1967.34	0.476675	3.88117e-05	0.000747206	AT2G47960
821233	3718.06	5677.04	-0.610421	3.90828e-05	0.000751729	RGP1
828506	2293.59	1719.65	0.415343	3.93652e-05	0.000755895	AT4G24060
824712	2998.26	2277.93	0.396379	3.93937e-05	0.000755895	SCL30
829438	688.724	1038.23	-0.591871	3.94086e-05	0.000755895	GLDP1
818164	754.211	461.761	0.706593	3.96858e-05	0.00076006	AT2G35910
816415	573.072	846.942	-0.562419	3.96989e-05	0.00076006	AT2G18980
819923	569.347	321.052	0.824797	3.98042e-05	0.000761374	AT3G07350
838201	239.213	125.44	0.928534	3.98603e-05	0.000761745	AT1G16320
819057	1649.83	3124.9	-0.921372	3.99097e-05	0.00076199	AT2G44500
817188	466.132	312.398	0.576753	3.99586e-05	0.000762222	AT2G26470
10723122	114.22	39.6482	1.52695	4.00392e-05	0.000763059	AT1G72852
834834	389.671	209.704	0.894776	4.02632e-05	0.000766624	AT5G47830
842446	15.7683	74.3674	-2.22741	4.03244e-05	0.000767086	LHCA3
843491	134.696	60.6301	1.15515	4.05659e-05	0.000770295	AT1G71500
829199	1213.2	860	0.495706	4.05672e-05	0.000770295	AT4G30760
820549	371.197	573.664	-0.62792	4.07497e-05	0.000772664	Cpn60beta2
841567	2136.87	1635.31	0.385781	4.07664e-05	0.000772664	SPP1
823316	2582.93	1948.65	0.406283	4.08547e-05	0.000773632	AL3
829104	562.967	377.275	0.57645	4.09091e-05	0.000773956	CFIM-25
830805	1299.6	1841.22	-0.503465	4.09913e-05	0.000774807	AT5G09460
832246	1254.74	875.808	0.518644	4.14227e-05	0.000782249	CIPK26
6241003	18.0052	103.653	-2.51809	4.14768e-05	0.000782559	AT2G05441
830870	2054.44	1389.81	0.563477	4.16264e-05	0.000784668	AT5G10060
834037	351.763	550.451	-0.643648	4.17066e-05	0.000785427	SIP1
834224	2570.8	1940.75	0.405623	4.17423e-05	0.000785427	AT5G42190
838632	4763.08	7733.83	-0.699265	4.18502e-05	0.000785465	COR47
840608	3127.81	2203.44	0.505249	4.1857e-05	0.000785465	AT1G36980
832805	426.321	275.293	0.632063	4.18944e-05	0.000785465	AT5G27460
836137	129.139	230.478	-0.83354	4.19085e-05	0.000785465	AT5G60150
829611	389.389	581.026	-0.576348	4.19333e-05	0.000785465	GBF6
824036	2282.12	1720.28	0.407526	4.23997e-05	0.000793368	CDC2
839816	5910.67	4240.2	0.479021	4.24624e-05	0.000793368	ML5
843447	561.52	804.761	-0.519786	4.24793e-05	0.000793368	AT1G71070
839576	548.437	363.313	0.59295	4.2508e-05	0.000793368	AT1G02300
816254	732.477	1483.39	-1.01765	4.26346e-05	0.000795016	MLO8
828940	270.798	632.923	-1.22438	4.3203e-05	0.000804753	EXPB3
821086	64.2519	141.282	-1.12903	4.32342e-05	0.000804753	AT3G01760
814658	107.363	221.11	-1.04277	4.33013e-05	0.00080528	AT2G01300
835901	1274.63	908.94	0.487124	4.40605e-05	0.000818666	SKIP1
826723	47.1412	115.506	-1.29162	4.4589e-05	0.000827746	AT4G11210
831164	886.992	598.679	0.566906	4.4647e-05	0.000828083	AT5G13240
822383	889.454	631.651	0.494018	4.56639e-05	0.000846188	AT3G27610
837761	1038.72	1663.47	-0.678603	4.57888e-05	0.000847745	ELP
840511	1046.16	721.597	0.535226	4.58432e-05	0.000847998	AT1G36070
829118	5335.36	3918.22	0.445164	4.61917e-05	0.000853683	AT4G29950
834142	147.826	287.554	-0.961012	4.63309e-05	0.000855494	AT5G41400
821344	222.905	389.098	-0.801084	4.66168e-05	0.00086001	AT3G18170
827928	1584.43	952.265	0.734453	4.71842e-05	0.000869706	AT4G03420
843543	576.575	384.812	0.584607	4.72658e-05	0.000870436	AT1G72120
827079	569.671	848.293	-0.573567	4.74142e-05	0.000872395	AT4G14360
821678	2514.37	3764.52	-0.581892	4.75163e-05	0.000873502	4CL2
842126	3377.62	2604.08	0.375118	4.79008e-05	0.00087979	AT1G56700
841591	411.37	813.348	-0.983257	4.82007e-05	0.000884518	MKK4
842466	2097.96	1469.61	0.513261	4.82593e-05	0.00088481	AT1G61690
837753	15982.3	10361.9	0.625133	4.89395e-05	0.000896491	AT1G12010
835556	714.012	1028.46	-0.526302	4.9091e-05	0.000898474	ATK3
838375	400.758	256.002	0.645632	4.92333e-05	0.000899674	AT1G17960
817168	5710.11	3891.62	0.553011	4.92432e-05	0.000899674	CID7
841757	2898.67	4485.39	-0.62963	4.95768e-05	0.000904358	mMDH1
832714	2201.07	1572.22	0.484812	4.95867e-05	0.000904358	AT5G26740
820453	308.409	520.691	-0.754959	4.96862e-05	0.000904869	AT3G12710
839180	672.063	346.296	0.958076	4.97018e-05	0.000904869	AT1G26380
819994	1843.48	2519.39	-0.450042	5.01618e-05	0.000912444	AT3G08030
827774	1831.76	2564.34	-0.486066	5.02987e-05	0.000914133	BAM3
844270	105.311	221.869	-1.07155	5.07238e-05	0.000921054	MC6
830327	725.51	1029.49	-0.504748	5.08205e-05	0.000921619	AT5G04480
819978	1212.21	689.312	0.813805	5.08436e-05	0.000921619	AT3G07870
832494	1167.26	864.634	0.43288	5.10746e-05	0.000924998	SOS3
816500	1091.25	631.282	0.788504	5.12845e-05	0.00092799	OZF1
818554	479.922	264.263	0.861002	5.18071e-05	0.000936632	RTFL8
843985	1420.01	974.947	0.54199	5.20217e-05	0.000938959	AT1G76520
836680	682.785	475.725	0.520647	5.20263e-05	0.000938959	AT5G65540
834106	700.593	1028.05	-0.552044	5.28276e-05	0.000952593	RWP1
826885	1324.33	1983.49	-0.582233	5.30386e-05	0.00095557	FLA2
819968	1079.62	1533.71	-0.506081	5.34482e-05	0.000962114	Hsp89.1
818751	3185.51	2375.23	0.423299	5.36297e-05	0.000964546	SFGH
833308	1800.36	2715.16	-0.592315	5.36998e-05	0.00096497	CUE1
821971	511.876	250.744	1.02793	5.37542e-05	0.000965113	AT3G23880
818692	338.578	214.616	0.659447	5.38095e-05	0.000965272	AT2G40935
838043	558.91	936.486	-0.744661	5.39852e-05	0.000967589	AT1G14780
835437	2100.68	1533.37	0.453672	5.40591e-05	0.000968077	YSL3
826629	52.9296	120.424	-1.18032	5.42674e-05	0.00097097	AT4G10370
843557	224.052	390.808	-0.800724	5.43647e-05	0.000971874	AT1G72250
821286	1290.02	940.416	0.455666	5.51444e-05	0.00098446	LCAT3
825201	3609.65	2647.21	0.447209	5.51635e-05	0.00098446	AT3G60300
822462	413.557	1555.57	-1.91125	5.55503e-05	0.000989323	GATL10
818770	1559.75	1064.85	0.550205	5.55788e-05	0.000989323	AT2G41710
842770	672.599	401.423	0.745054	5.55789e-05	0.000989323	AT1G64620
820893	5595.51	3717.17	0.590105	5.61209e-05	0.000998116	JAL33
836484	1701.73	1181.42	0.526096	5.65084e-05	0.00100415	AT5G63640
840255	318.84	543.754	-0.769417	5.66748e-05	0.00100624	AT1G33610
818055	1526.86	1046.45	0.544829	5.68122e-05	0.00100712	IMB1
843120	332.424	154.041	1.11161	5.68212e-05	0.00100712	AT1G67920
831508	4896.42	3439.32	0.509662	5.71214e-05	0.00101158	AT5G16470
829113	4021.09	2553.16	0.655025	5.74121e-05	0.00101586	AT4G29905
833486	503.347	282.973	0.830597	5.81509e-05	0.00102799	AT5G35320
838947	2317.73	1477.29	0.649468	5.81966e-05	0.00102799	AT1G23390
841397	217.018	355.447	-0.711883	5.82608e-05	0.00102825	AT1G49740
824671	655.041	1152.03	-0.814124	5.83117e-05	0.00102828	AT3G55050
819006	940.691	628.983	0.580738	5.85998e-05	0.00103248	AT2G44010
816577	987.579	629.756	0.648916	5.87975e-05	0.00103509	AT2G20550
832518	1336.55	909.286	0.555084	5.93039e-05	0.00104312	PRR5
827658	1260.04	947.058	0.412186	5.94752e-05	0.00104524	AT4G19190
822336	246.659	409.878	-0.734273	5.97231e-05	0.00104871	CLC-B
817110	168.713	324.816	-0.942466	5.99659e-05	0.00105209	AT2G25690
835464	193.251	331.452	-0.775117	6.00188e-05	0.00105213	AT5G53830
840326	498.941	724.12	-0.537693	6.08979e-05	0.00106664	FAB1D
834279	41.8367	96.6095	-1.20181	6.11864e-05	0.00107079	AT5G42700
5008083	202.248	371.798	-0.875492	6.15359e-05	0.001076	AT3G52748
822957	163.767	288.118	-0.816094	6.16085e-05	0.00107636	AT3G32040
832297	1470.36	1104.46	0.412575	6.17252e-05	0.00107749	VAMP714
818462	19508.4	13810.3	0.498309	6.18434e-05	0.00107865	AT2G38800
830168	2204.92	1591.25	0.470598	6.22001e-05	0.00108396	AT4G40050
830558	254.424	152.735	0.734175	6.31849e-05	0.00109946	WCRKC1
837304	8481.23	11249.1	-0.407323	6.31952e-05	0.00109946	APX1
843673	878.149	614.162	0.515236	6.33429e-05	0.00110111	AT1G73380
826647	1226.86	1760.68	-0.520841	6.35171e-05	0.00110321	AT4G10550
816835	145.688	262.953	-0.853485	6.38282e-05	0.00110769	NPY4
828364	169.165	87.3033	0.954011	6.41145e-05	0.00111173	MYB85
836068	72.2307	239.047	-1.72463	6.42332e-05	0.00111286	AT5G59490
824360	54.332	119.652	-1.14133	6.43882e-05	0.00111461	ASAT1
824477	3693.8	2459.58	0.586652	6.45316e-05	0.00111617	LOS4
834564	1602.95	2307.65	-0.525194	6.46518e-05	0.00111731	AT5G45280
821302	127.487	255.922	-1.00442	6.49542e-05	0.00112161	AT3G03280
820731	310.563	522.154	-0.747532	6.50097e-05	0.00112163	mMDH2
831026	97.9106	178.627	-0.867589	6.52259e-05	0.00112443	GulLO3
837280	2501.84	3615.61	-0.531062	6.55958e-05	0.00112987	ECA4
825451	82.6549	184.428	-1.15691	6.57893e-05	0.00113226	ATGSTF13
821801	1864.27	1354.79	0.460458	6.64073e-05	0.00114195	NRPB5
818782	304.827	457.761	-0.584733	6.6782e-05	0.00114745	AT2G41830
835571	8922.94	6328.47	0.495718	6.76711e-05	0.00116176	TSB1
828080	842.049	1231.28	-0.547424	6.78972e-05	0.00116468	GH9B13
820199	319.329	489.466	-0.616527	6.80677e-05	0.00116664	SDP6
827351	3258.64	2456.24	0.407854	6.81723e-05	0.00116747	ATG8F
834334	75.9566	168.198	-1.15101	6.8253e-05	0.00116789	ZF3
838965	159.082	80.2268	0.988163	6.87403e-05	0.00117526	SRO2
819697	76.1389	163.472	-1.09832	6.9631e-05	0.00118951	ATN
839187	742.239	1026.93	-0.468878	6.98417e-05	0.00119213	AT1G26460
821313	1595.66	2324.14	-0.542189	7.04138e-05	0.00120091	UGP1
831947	411.706	270.863	0.604736	7.0666e-05	0.00120422	SIP1%3B2
844159	13.1093	63.5603	-2.28541	7.0767e-05	0.00120495	AT1G78230
836214	414.07	644.53	-0.638413	7.10906e-05	0.00120947	AT5G60930
830877	452.212	830.513	-0.875392	7.21465e-05	0.00122554	AT5G10130
824015	10171.1	7543.55	0.431081	7.2153e-05	0.00122554	CSR1
818721	4203.6	5745.31	-0.45076	7.24903e-05	0.00122966	GLU2
842908	1966.09	2581.57	-0.392688	7.25308e-05	0.00122966	GAD2
840953	1580.76	1106.01	0.514847	7.2622e-05	0.00122966	FBP
829793	573.968	368.25	0.640557	7.26323e-05	0.00122966	UBC17
818816	854.975	617.092	0.470314	7.36688e-05	0.00124619	BRIZ1
836500	444.954	708.674	-0.669621	7.39615e-05	0.00125012	MUM2
818096	12.0071	69.4997	-2.52824	7.41171e-05	0.00125173	AT2G35290
814876	1412.24	1044.53	0.435047	7.43181e-05	0.00125403	AT2G03470
842312	2748.21	2075.34	0.404763	7.43735e-05	0.00125403	emb1220
842291	222.292	400.827	-0.848602	7.45958e-05	0.00125675	AT1G59970
832045	202.156	378.629	-0.902247	7.46712e-05	0.001257	AT5G19250
830111	221.624	514.401	-1.21493	7.4792e-05	0.00125802	AT4G39570
829327	986.781	613.606	0.685928	7.49254e-05	0.00125849	CYP82C2
842942	285.135	436.616	-0.61473	7.49413e-05	0.00125849	AT1G66250
819813	1871.56	1318.54	0.505463	7.51143e-05	0.00126038	AT3G06390
837215	917.824	643.603	0.510813	7.52569e-05	0.00126175	AT1G07040
843693	754.33	1070.42	-0.505841	7.54655e-05	0.00126423	PIN1
818631	327.258	513.548	-0.64957	7.55936e-05	0.00126468	PRA1.B2
836156	2453.45	1784.97	0.458947	7.56142e-05	0.00126468	AAK6
818722	117.085	41.8831	1.48344	7.56857e-05	0.00126486	ORS1
820236	953.065	668.384	0.510883	7.5999e-05	0.00126907	NAP7
843874	2024.14	1540.44	0.393962	7.67066e-05	0.00127944	BBD1
818941	1938.63	1372.39	0.498048	7.67433e-05	0.00127944	ETFQO
822136	915.445	1242.49	-0.440792	7.69004e-05	0.00128104	AFH1
841528	1302.14	1951.88	-0.583438	7.71512e-05	0.00128356	HTA10
829680	411.922	611.024	-0.569722	7.72276e-05	0.00128356	AT4G35270
816423	302.531	456.248	-0.592664	7.72374e-05	0.00128356	AT2G19060
834215	724.631	999.886	-0.464276	7.74742e-05	0.00128647	BG_PPAP
818088	13.1311	45.7502	-1.79665	7.76208e-05	0.00128787	RPA
824661	1454.73	2211.21	-0.60385	7.81093e-05	0.00129455	PDIL1-3
843029	1.51644	21.89	-3.88587	7.81479e-05	0.00129455	RBCS1A
835828	691.146	412.671	0.745599	7.85426e-05	0.00130005	CYP81F2
816715	923.262	1300.04	-0.493203	7.88742e-05	0.0013045	RNR1
838010	401.743	1981.87	-2.3025	7.92314e-05	0.00130937	AT1G14480
821815	27986.6	20837.2	0.42554	7.932e-05	0.00130979	AT3G22440
838313	397.548	266.986	0.574383	7.96366e-05	0.00131397	AT1G17410
816207	525.788	332.232	0.660885	7.98322e-05	0.00131615	AT2G17033
828302	926.965	1299.65	-0.487089	8.07492e-05	0.00133022	SRF8
841410	110.458	204.393	-0.888345	8.09215e-05	0.00133167	AT1G49870
816350	80.5897	31.5336	1.35728	8.09659e-05	0.00133167	HB24
821586	4328.61	3299.85	0.391392	8.10358e-05	0.00133177	CPK9
836383	342.528	715.91	-1.06345	8.23523e-05	0.00135234	AT5G62620
817434	150.152	300.494	-0.997864	8.25252e-05	0.0013541	CYP710A3
825486	263.287	485.3	-0.882596	8.2767e-05	0.00135609	IPT3
817421	572.515	400.895	0.513937	8.27769e-05	0.00135609	AT2G28720
842218	47.4612	112.324	-1.24141	8.32129e-05	0.00136216	RXW8
827182	873.102	1320.64	-0.595971	8.35571e-05	0.00136672	AT4G15160
819776	256.292	411.466	-0.680796	8.46564e-05	0.00138361	AT3G06035
827206	2247.6	3284.47	-0.546815	8.48262e-05	0.00138529	CYP702A5
834728	3014.33	2256.43	0.417544	8.51053e-05	0.00138876	AT5G46840
814717	352.419	214.717	0.713745	8.53868e-05	0.00139226	EMB975
819590	3075.28	2256.58	0.446222	8.5739e-05	0.00139614	AT3G04350
844383	8940.18	6634.06	0.430276	8.57589e-05	0.00139614	AT1G80440
840339	7149.95	5529.12	0.370832	8.58517e-05	0.00139655	STOP1
816751	1004.89	1680.4	-0.741169	8.60165e-05	0.00139814	PLAT2
817144	754.505	506.982	0.572306	8.60928e-05	0.00139828	AT2G26030
814690	18.9861	59.1094	-1.63716	8.62486e-05	0.00139905	AT2G01610
834799	485.799	726.913	-0.581248	8.62747e-05	0.00139905	AT5G47490
827311	7205.5	5317.76	0.438124	8.63874e-05	0.00139979	AT4G16190
836827	1198.6	893.909	0.422871	8.69221e-05	0.00140735	AT5G66930
824613	1625.29	1228.38	0.403545	8.7093e-05	0.00140891	SKIP5
820824	1160.94	2207.53	-0.927113	8.71541e-05	0.00140891	AT3G15810
817504	1967.2	2805.02	-0.51182	8.77901e-05	0.00141809	TUB7
820314	761.721	1196.03	-0.652046	8.78859e-05	0.00141853	PP2CA
843621	1233.11	2356.14	-0.934133	8.8463e-05	0.00142674	AT1G72900
830840	102.367	245.941	-1.26092	8.8583e-05	0.00142757	AT5G09800
838418	340.605	574.15	-0.751783	8.86871e-05	0.00142814	HIK
818635	938.783	606.858	0.62838	8.90201e-05	0.00143239	AT2G40420
817208	2621.89	1926.8	0.444166	8.91294e-05	0.0014325	TED4
831700	78.2765	185.236	-1.23949	8.91647e-05	0.0014325	LECRKA4.2
823917	387.509	252.794	0.616243	8.96367e-05	0.00143897	AT3G47630
814675	2106.74	1608.42	0.389689	8.97521e-05	0.00143971	STL2P
823498	73.3118	21.8008	1.75437	8.98271e-05	0.0014398	AT3G43850
833619	244.871	145.289	0.751644	9.00855e-05	0.00144283	CYP81D1
834301	283.247	169.957	0.734549	9.05207e-05	0.00144868	COR27
836519	365.192	568.155	-0.636352	9.07036e-05	0.00145049	SAL1
838633	859.979	2665.41	-1.63188	9.10703e-05	0.00145439	ERD10
841340	363.019	232.52	0.641276	9.10877e-05	0.00145439	AT1G49170
837908	938.788	1548.14	-0.721108	9.11904e-05	0.00145491	AT1G13480
835279	3669.09	2751.56	0.414979	9.3198e-05	0.0014858	RS41
833461	722.241	487.737	0.565081	9.352e-05	0.00148979	AT5G35100
817032	3807.09	2937.37	0.374356	9.38954e-05	0.00149463	MAPR2
831391	408.14	260.293	0.648843	9.42082e-05	0.0014984	AT5G15390
825167	2763	3837.38	-0.473798	9.42767e-05	0.0014984	MTHFR1
835356	194.74	370.896	-0.927131	9.51036e-05	0.00151039	AT5G52790
830874	35.4548	107.019	-1.58402	9.52238e-05	0.00151114	TPPI
835919	6100	1896.1	1.68582	9.56921e-05	0.00151741	TIL
817482	1601	1208.77	0.405267	9.58841e-05	0.0015193	TRI
821439	499.671	770.181	-0.623509	9.6788e-05	0.00153245	POK2
821965	2263.89	3077.92	-0.442787	9.75044e-05	0.00154262	GAE6
824010	65.0849	25.1682	1.37004	9.78179e-05	0.0015464	AT3G48510
825409	3321.88	4359.46	-0.392116	9.79918e-05	0.00154797	AT3G62360
839489	1186.81	764.896	0.634098	9.94787e-05	0.00157027	LIN2
824655	617.44	435.248	0.505295	9.95572e-05	0.00157031	CXIP1
830864	816.181	574.919	0.505161	0.000100425	0.0015828	EMB2730
819038	265.68	407.857	-0.616451	0.000100945	0.00158979	AT2G44300
824874	328.977	534.532	-0.700201	0.000101727	0.00160089	AT3G57070
819089	18.2169	0.615887	4.91543	0.000102069	0.00160404	AT2G44800
829564	449.754	650.029	-0.532212	0.000102082	0.00160404	CYCD3%3B1
830467	292.173	436.992	-0.580726	0.000102453	0.00160853	AT5G05820
839400	186.923	385.511	-1.043	0.000102523	0.00160853	AT1G03820
817760	994.268	733.271	0.438805	0.000103239	0.00161855	AT2G32000
833733	14.6793	68.3313	-2.21623	0.000103337	0.00161886	AT5G37550
821253	231.156	120.214	0.941573	0.000103725	0.00162263	AT3G03440
816783	1031.81	4003.76	-1.95621	0.000103734	0.00162263	UCP5
838352	1061.33	1544.06	-0.540111	0.000104029	0.00162603	PGDH
822700	1421.22	366.028	1.95743	0.000104136	0.00162648	AT3G29970
837078	271.987	425.638	-0.646546	0.000104646	0.00163322	AT1G05710
836871	1929.81	2610.58	-0.435454	0.000105265	0.00164164	ARA12
814945	27.1335	70.3482	-1.36621	0.000105735	0.00164774	AT2G04090
826601	718.113	481.169	0.578264	0.00010582	0.00164782	CNX7
821928	574.047	910.95	-0.665284	0.000106109	0.00165089	AT3G23470
838927	1158.28	1669.94	-0.527312	0.000106176	0.00165089	PGM3
822290	2050.38	1539.17	0.414119	0.000107662	0.00167261	AT3G26770
5007786	141.807	53.6054	1.40672	0.000107734	0.00167261	AT1G48745
844166	845.126	516.783	0.708568	0.000107816	0.00167264	AT1G78310
835525	1077.81	1774.75	-0.718815	0.00010798	0.00167394	AT5G54370
823815	1964.55	5433.61	-1.46769	0.000108398	0.00167916	RDUF1
823896	272.195	140.162	0.955701	0.000108538	0.00167931	G3Pp1
818982	2677.65	2066.09	0.373875	0.000108569	0.00167931	MPK6
842064	195.955	304.311	-0.635519	0.000109008	0.00168484	AT1G56120
841704	1861.56	1383.55	0.428104	0.000109406	0.00168973	AT1G52710
842196	898.891	1289.05	-0.519196	0.00010991	0.00169625	ZW9
829333	10492.1	16009.3	-0.609629	0.000110224	0.00169888	AT4G32020
825293	440.009	282.62	0.638078	0.000110305	0.00169888	AT3G61210
28720241	24.2578	3.94242	2.62752	0.000110325	0.00169888	AT5G00435
828242	678.837	1248.64	-0.878544	0.000110539	0.00169971	AT4G21570
837349	128.272	257.751	-1.00611	0.000110543	0.00169971	WIP3
824932	285.58	439.08	-0.618379	0.000110866	0.00170342	AT3G57630
834539	6230.52	4981	0.322889	0.000111175	0.00170691	PP2-A6
843119	211.419	107.085	0.978202	0.000111439	0.00170927	AT1G67910
828693	521.246	772.678	-0.567286	0.000111494	0.00170927	AT4G25870
816499	4090.32	2877.37	0.507548	0.000113662	0.00174122	MIOX2
829420	546.808	329.457	0.73233	0.000113839	0.00174265	PFK6
837708	7002.97	5595.02	0.323743	0.000113949	0.00174306	RBP45B
821122	3870.76	2746.4	0.495111	0.000114082	0.00174379	AT3G01520
829516	2533.22	1946.4	0.379816	0.000115011	0.00175671	AT4G33740
818371	1584.76	2204.55	-0.475731	0.000115875	0.0017686	AtIPCS2
838405	205.39	396.609	-0.947327	0.000116276	0.00177342	ATLP-1
817161	1192.7	869.238	0.456008	0.000116528	0.00177596	AT2G26210
820235	541.211	873.275	-0.688646	0.000117041	0.00178247	CPK2
834467	526.39	326.223	0.689386	0.000117198	0.00178355	AT5G44410
831469	2002.31	1494.43	0.421661	0.000117988	0.00179427	AT5G16120
818548	234.466	1081.59	-2.20584	0.000118194	0.00179607	AT2G39650
843451	285.337	532.525	-0.899554	0.00011867	0.001802	AT1G71110
836221	196.885	339.488	-0.784444	0.000118806	0.00180274	RPA70D
838394	701.263	1001.42	-0.513425	0.000119605	0.00181355	ATMPK8
821625	10453	7682.48	0.444227	0.0001199	0.00181661	EIN3
829686	63.8559	137.435	-1.10933	0.000119982	0.00181661	AT4G35320
829007	2252.38	1730.47	0.379952	0.000120461	0.00182253	ckl4
828945	4660.27	3563.48	0.386934	0.000120659	0.0018242	AT4G28300
831601	804.594	3521.66	-2.12999	0.000120862	0.00182594	AT5G17350
842075	14137.6	10479.7	0.431843	0.000122214	0.00184503	AT1G56220
830165	11518.4	9050.01	0.347972	0.000122372	0.00184606	AT4G40040
843811	629.176	852.688	-0.438575	0.000122721	0.00184929	QKY
839028	569.237	915.889	-0.685117	0.000122764	0.00184929	FH4
839558	76.4688	163.295	-1.08907	0.000122867	0.0018495	GPAT2
829100	1732.89	14722.5	-3.08678	0.000123066	0.00185116	AT4G29780
820960	5247.28	4144.91	0.340357	0.000123718	0.00185962	IPP2
828219	2001.11	1517.63	0.399128	0.00012403	0.00186296	BZO2H1
829280	326.353	213.213	0.615331	0.000124307	0.00186577	AT4G31530
837910	32.5545	83.8973	-1.37061	0.000124579	0.00186851	AT1G13500
829742	191.992	311.821	-0.697801	0.000125121	0.00187527	AT4G35880
836661	992.003	1465.7	-0.562355	0.000125435	0.00187863	AT5G65360
820061	34.1066	80.0867	-1.23089	0.000125925	0.00188435	AT3G09080
843498	1690.89	1176.06	0.523261	0.000125998	0.00188435	AT1G71695
819363	755.533	1110.64	-0.555876	0.000126662	0.00189291	AT2G47500
835924	55.3464	176.89	-1.67482	0.000126808	0.00189374	AT5G58120
824402	255.536	394.824	-0.628199	0.000127073	0.00189633	FLA15
828145	273.27	413.019	-0.59595	0.000127755	0.00190513	GAE3
825886	235.064	136.916	0.778508	0.000128752	0.00191863	AT4G05380
831147	1556.65	1005.56	0.630961	0.000129508	0.00192787	WRKY75
821531	8136.73	6307.17	0.367371	0.000129607	0.00192787	STP4
831580	315.815	575.848	-0.864219	0.00012965	0.00192787	AT5G17160
821194	31.6558	114.978	-1.85253	0.000130074	0.00193278	GASA5
819293	2898.34	2218.09	0.385754	0.000130582	0.00193894	ZAT
6241037	2015.06	1417.14	0.508085	0.000130808	0.0019401	AT5G44585
823644	760.641	1090.63	-0.519814	0.000130846	0.0019401	AT3G45090
827494	3298.31	2400.82	0.457881	0.000131726	0.00195158	SYP23
827258	1463.81	992.245	0.561424	0.000131809	0.00195158	VAMP724
828653	15.8012	230.029	-3.86368	0.000132332	0.00195792	CBF1
831734	249.19	461.418	-0.886127	0.000134074	0.00198228	ATCSLA09
826148	336.451	173.688	0.952189	0.000134229	0.00198228	RAP2.9
817947	723.644	493.793	0.552617	0.0001343	0.00198228	EMB3113
829137	2005.2	2895.1	-0.529372	0.000134359	0.00198228	CDEF1
817403	363.539	527.482	-0.537155	0.00013457	0.00198398	RAP2.7
823760	0	10.8547	-5.73995	0.000134758	1	AT3G46170
816913	6729.17	11732.3	-0.801946	0.000134767	0.00198547	TET8
826900	541.666	842.601	-0.636106	0.000134954	0.00198612	ENODL19
828627	179.079	301.36	-0.748698	0.000135002	0.00198612	SKS1
820703	290.72	187.738	0.630275	0.000135518	0.00199229	AT3G14750
827125	1225.01	817.185	0.583153	0.000136369	0.00200339	AT4G14720
3768754	51.8695	16.7339	1.62806	0.00013656	0.00200478	AT3G06437
834671	1542.83	2316.85	-0.586186	0.000136749	0.00200545	KASI
829422	1200.68	660.332	0.86186	0.000136799	0.00200545	AT4G32860
836617	1149.47	865.984	0.408763	0.000137449	0.00201356	CPR5
842499	794.677	577.778	0.45969	0.000137832	0.00201775	ATG8C
817414	54.8526	117.941	-1.10581	0.00013826	0.00202165	EXO70H8
843345	319.458	676.611	-1.08152	0.000138293	0.00202165	LGT8
3770243	59.2617	21.4864	1.46799	0.00013891	0.00202924	SNOR37-2
844173	157.604	375.931	-1.25161	0.000139767	0.00204029	GSTU20
820655	1390.92	1871.01	-0.427854	0.000139863	0.00204029	SRF7
830798	919.04	644.231	0.513269	0.000140133	0.0020428	AT5G09390
837797	1797.36	1288.91	0.479669	0.000140468	0.00204435	CLP2
816375	152.055	80.35	0.920336	0.000140479	0.00204435	AT2G18600
831965	80.4092	191.426	-1.25057	0.000140535	0.00204435	AT5G18470
830455	292.152	188.925	0.629229	0.000140704	0.00204538	AT5G05710
837069	388.174	574.3	-0.564002	0.000141227	0.00205154	5PTASE13
823822	1609.82	1125.13	0.516893	0.000141351	0.00205191	AT3G46690
836262	981.89	712.202	0.463281	0.000144155	0.00209116	RPE
843282	1340.05	756.449	0.824097	0.000144387	0.00209306	NAP
841121	666.335	423.637	0.652344	0.000144966	0.00209854	VFB1
820304	761.841	1046.93	-0.458713	0.000144967	0.00209854	AT3G11320
837902	183.482	329.903	-0.843483	0.000145184	0.00210022	ST4B
819577	324.611	600.495	-0.886917	0.000146289	0.00211473	AT3G04220
817098	2269.01	1664.66	0.446527	0.000147564	0.00213168	AT2G25590
837775	587.744	409.53	0.520156	0.00014814	0.00213851	RPS5
825261	74.9644	146.958	-0.968603	0.000150326	0.00216712	FLA10
844141	227.251	351.948	-0.628216	0.00015033	0.00216712	AT1G78060
818496	413.119	279.016	0.565355	0.00015104	0.00217584	AT2G39100
824264	1233.21	936.41	0.397343	0.000151252	0.00217737	AT3G51000
816837	4979.53	3906.01	0.350276	0.000151433	0.00217743	AT2G23070
821042	824.709	575.781	0.517548	0.000151465	0.00217743	AT3G17740
3769905	1796.66	1274.2	0.495328	0.000151903	0.00218221	AT4G08110
842988	516.88	338.524	0.611559	0.000152067	0.00218305	PXMT1
826864	495.758	847.305	-0.772201	0.000152787	0.00219143	AT4G12520
824618	18.4167	1.21279	3.93233	0.000152861	0.00219143	AT3G54530
829452	5906.48	3986.94	0.566815	0.000153022	0.00219222	AT4G33150
844293	5151.77	6928.8	-0.427496	0.000154105	0.00220622	PGK
836504	2070.97	2727.41	-0.39708	0.000154485	0.0022096	RSW3
820411	305.327	137.944	1.14764	0.000154609	0.0022096	AT3G12320
816329	4253.53	3010.52	0.498726	0.000154661	0.0022096	bZIP2
828909	3852.24	2568.46	0.584857	0.000155749	0.00222363	UBC9
832595	214.261	112.245	0.929243	0.000156667	0.00223519	AT5G25240
816756	188.398	352.787	-0.902094	0.000157203	0.0022413	AT2G22230
815985	117.696	236.072	-0.999149	0.000157657	0.00224623	GH3.1
831981	1608.14	1223.67	0.393651	0.000157822	0.00224704	AT5G18630
832451	1063.38	1548.8	-0.542366	0.000158239	0.00225144	TUB8
842284	5783.48	4203	0.460421	0.000161298	0.00229339	E1_ALPHA
838674	224.317	1160.79	-2.37155	0.000161925	0.00230073	AT1G20823
819184	33.0373	88.236	-1.41056	0.000162166	0.00230257	BAP2
841282	216.363	353.737	-0.710954	0.000162554	0.00230652	AT1G48610
843876	1936.53	1443.21	0.424057	0.000162754	0.00230777	AT1G75400
828837	728.677	407.865	0.837575	0.000163505	0.00231684	AT4G27290
839823	3483.9	4563.01	-0.389182	0.000163676	0.00231768	AT1G29470
822490	14.0135	70.9536	-2.33963	0.000164886	0.00233322	AT3G28600
825262	544.755	362.676	0.587426	0.000165641	0.00234091	AT3G60910
10723095	5290.65	3716.69	0.509344	0.000165654	0.00234091	AT5G48412
824257	954.879	5431.06	-2.50782	0.000166353	0.00234747	BCS1
832405	130.038	228.64	-0.815927	0.000166356	0.00234747	AT5G23400
838658	6741.77	5259.32	0.35827	0.000166457	0.00234747	HMGB2
835410	233.517	369.365	-0.6619	0.000167341	0.00235783	CRF3
831736	411.517	622.382	-0.595773	0.000167419	0.00235783	EXPA9
837577	457.007	682.289	-0.577814	0.000168851	0.00237639	AT1G10380
831201	938.163	671.767	0.481562	0.000169768	0.00238767	DCP2
825311	113.667	233.507	-1.03641	0.000170543	0.00239695	AT3G61390
818581	2105.92	1588.33	0.406658	0.000171091	0.00240303	COI1
838523	2422.16	1742.15	0.475149	0.000171246	0.00240358	AT1G19400
828447	192.795	302.29	-0.646698	0.000171723	0.00240864	AT4G23490
827791	219.314	373.507	-0.767873	0.000172558	0.00241872	AT4G20430
820055	711.268	496.149	0.518759	0.000172763	0.00241997	AT3G09030
826970	187.09	346.339	-0.886018	0.00017384	0.00243341	EXT12
823915	1181.81	886.42	0.415025	0.000174576	0.00244077	AT3G47610
843450	386.014	572.214	-0.566186	0.000174601	0.00244077	RSW10
843553	331.316	194.215	0.772003	0.000175304	0.00244801	AT1G72210
824090	392.456	254.106	0.626654	0.000175355	0.00244801	ABIL2
832541	3684.93	2854.19	0.368379	0.00017562	0.00244894	AT5G24690
830436	128.874	67.3542	0.933335	0.000175657	0.00244894	AT5G05530
818992	19.6488	64.3326	-1.69795	0.000176003	0.00245212	AT2G43880
843294	305.484	452.916	-0.570065	0.000176508	0.00245751	AT1G69580
832580	65.4772	148.495	-1.17659	0.000176941	0.00246106	ENODL13
836525	139.784	76.8707	0.862988	0.000177	0.00246106	PSAN
818422	2149.92	1614.54	0.412872	0.000177541	0.00246692	AT2G38410
827187	219.364	341.889	-0.641466	0.000178118	0.00247329	ABCG30
831418	323.269	497.476	-0.62175	0.000178822	0.0024814	AT5G15640
828262	82.6717	167.619	-1.01577	0.000179245	0.00248562	AT4G21740
842422	27.6902	76.9115	-1.47676	0.000179965	0.00249394	AT1G61280
831676	227.576	128.532	0.824577	0.000181968	0.00252001	AT5G01200
816124	306.298	474.174	-0.630088	0.000182139	0.00252071	KCS9
28716218	76.3536	23.6749	1.68513	0.000182572	0.00252502	AT1G04973
843624	72.5786	155.788	-1.10021	0.000183198	0.00253198	TIR
824168	362.701	1361	-1.90797	0.000183561	0.00253531	MYB77
819612	1262.9	909.974	0.47329	0.000184339	0.00254437	AT3G04560
818693	4764.52	3718.53	0.357379	0.000184695	0.00254759	ERS1
828942	1317.47	867.716	0.60186	0.000185477	0.00255668	RMA2
835044	1417.06	1974.61	-0.477924	0.000185659	0.00255749	MMT
7922554	10.4997	45.531	-2.10654	0.000186313	0.00256417	AT5G09876
842658	978.439	281.357	1.79818	0.000186601	0.00256417	AT1G63530
836274	3148.26	2455.23	0.3586	0.000186645	0.00256417	AT5G61530
827327	1219.28	908.259	0.424193	0.000186848	0.00256417	AT4G16330
831766	1675	1071.42	0.644629	0.000186873	0.00256417	LCL1
3770493	417.099	288.571	0.530716	0.000186885	0.00256417	AT4G07507
832353	1244.92	790.42	0.65458	0.00018761	0.00257242	AT5G22890
844099	131.757	328.26	-1.31584	0.000188691	0.00258468	AT1G77640
843823	12864.9	8812.86	0.545666	0.000188753	0.00258468	AT1G74840
828009	550.423	363.81	0.597533	0.000189747	0.00259659	AT4G00780
820441	921.881	1423.54	-0.626309	0.000190513	0.00260376	DRT100
827487	555.297	284.141	0.967052	0.000190522	0.00260376	AT4G17670
840851	4866.34	3064.14	0.667204	0.000190987	0.0026084	AT1G42470
821972	950.154	1427.15	-0.58605	0.00019174	0.00261697	TOPII
839140	241.238	385.742	-0.677048	0.000192637	0.00262748	TPX2
820969	261.11	486.436	-0.897344	0.000192987	0.00263052	AT3G17120
818906	250.944	397.413	-0.661974	0.000193332	0.00263349	NPG1
829266	637.128	446.557	0.512258	0.000193686	0.0026366	ACDO1
817221	1076.89	804.387	0.420529	0.000194796	0.00264996	AT2G26800
839551	6008.88	4245.49	0.501054	0.000195956	0.002664	AT1G04300
829551	9569.31	13748.6	-0.522672	0.000196623	0.00267133	CCoAOMT1
832123	11581.6	6784.27	0.771588	0.000197106	0.00267613	RAN-1
835346	65.6982	152.792	-1.21796	0.000197638	0.0026816	AT5G52690
824369	4248.69	2875.06	0.563252	0.000198054	0.0026855	AT3G52060
832124	5380.41	4066.94	0.403865	0.000199338	0.00270114	RAN2
841805	118.783	246.075	-1.04752	0.000199963	0.00270667	GSTU28
831159	253.387	527.481	-1.05792	0.000200007	0.00270667	AT5G13200
814747	5340.63	4201.29	0.346201	0.000200632	0.00271336	AT2G02160
821947	255.7	430.594	-0.748868	0.000200795	0.0027138	KINESIN-12B
838740	382.038	245.331	0.639158	0.000201064	0.00271383	SKP2A
837544	399.563	570.194	-0.51432	0.000201151	0.00271383	AT1G10090
835261	743.486	488.082	0.606701	0.000201189	0.00271383	AGL72
840332	1495.37	1084.7	0.463224	0.000202144	0.00272494	AT1G34315
842739	595.419	829.29	-0.477301	0.000202806	0.0027311	AT1G64330
828879	105.307	271.468	-1.36749	0.000202863	0.0027311	AT4G27657
843974	2622.24	1458.51	0.845887	0.000203433	0.00273666	ATL8
820956	1473.61	1121.44	0.394105	0.00020354	0.00273666	UBC32
823888	2892.35	1741.27	0.731858	0.000203963	0.00274057	ASN1
827381	4520.78	3598.72	0.329045	0.000204232	0.00274241	ACX1
836722	765.077	510.281	0.583809	0.000204818	0.00274851	AT5G65925
819106	873.875	633.742	0.462449	0.000205004	0.00274923	ASG3
822072	1690.68	1230.07	0.458182	0.00020537	0.00275236	AT3G24740
835274	1.22828	22.8301	-4.31965	0.000205588	0.0027535	CBF4
821676	536.504	988.735	-0.881879	0.000205723	0.00275353	MKK5
829270	2085.5	1607.49	0.375409	0.000206052	0.00275406	AT4G31430
825312	2.14146	20.6625	-3.24507	0.000206174	0.00275406	AT3G61400
836674	842.863	587.957	0.51858	0.000206213	0.00275406	AT5G65490
5007888	71.7547	145.718	-1.01775	0.000206293	0.00275406	AT2G20562
831875	817.287	566.626	0.529295	0.000206576	0.00275607	AT5G03330
816192	531.294	1036.23	-0.96306	0.000207355	0.00276469	AT2G16900
843741	1273.44	1949.37	-0.613616	0.000208371	0.00277645	ENO1
834317	228.167	354.724	-0.635266	0.000209173	0.00278536	AT5G43020
821338	1106.47	1699.21	-0.618657	0.000209708	0.00279069	RACK1C_AT
841635	1700.82	2696.6	-0.664581	0.000210587	0.0028006	AT1G52060
824798	4709.83	3755.77	0.326519	0.000211006	0.00280437	AT3G56310
843726	278.649	165.131	0.752929	0.000211315	0.00280668	AT1G73885
830164	6933.12	5492.74	0.335867	0.00021151	0.00280748	AT4G40030
818119	378.635	255.594	0.56665	0.000215539	0.00285912	AT2G35540
829668	212.703	405.604	-0.929342	0.000217494	0.00288196	AT4G35160
843396	1103.46	832.702	0.406078	0.000217538	0.00288196	AT1G70590
820293	392.527	269.425	0.542561	0.000218166	0.00288845	AT3G11230
827367	2092.25	2715.39	-0.376339	0.000218456	0.00289044	AT4G16660
819685	798.043	571.008	0.481792	0.000219058	0.00289656	ERCC1
843637	408.406	264.366	0.627283	0.000219795	0.00290445	LPA3
821036	178.705	428.849	-1.26125	0.00022039	0.00291046	CNGC19
830407	1765.11	1078.6	0.710291	0.000220863	0.0029136	AT5G05250
816951	566.118	873.292	-0.623631	0.000220928	0.0029136	AT2G24170
829510	828.971	1122.99	-0.437512	0.000221142	0.0029136	AGD2
6241216	2569.14	1928.36	0.414078	0.000221189	0.0029136	AT3G49601
843432	1239.26	1672.38	-0.432422	0.000222667	0.00293024	PIN3
831793	4647.79	3114.93	0.577215	0.000222734	0.00293024	PRR7
819204	22885.8	17377	0.397237	0.000224824	0.00295482	PIP1B
839157	556.009	399.455	0.476788	0.000224886	0.00295482	AT1G26160
817553	725.671	6138.28	-3.08046	0.000225494	0.0029592	AT2G30020
821192	241.05	361.76	-0.583479	0.000225505	0.0029592	AT3G02890
819170	4429.83	3240.94	0.450664	0.000226374	0.00296873	AT2G45620
842909	6416.78	4076.36	0.654466	0.000227578	0.00298264	TPX2
832512	1463.43	1122.95	0.381886	0.000228342	0.00299076	PGL4
837857	285.457	423.279	-0.568394	0.000228531	0.00299135	AT1G12990
818086	473.615	730.902	-0.624596	0.000229007	0.00299569	NPSN11
831023	253.778	401.047	-0.659202	0.000229811	0.00300432	MYB3R-4
835695	953.294	558.07	0.772181	0.000230598	0.00301271	AT5G55970
843273	5078.92	3155.87	0.686525	0.000230753	0.00301284	ELF5A-3
836608	40.4605	112.199	-1.4704	0.000231066	0.00301503	AT5G64850
839068	299.962	437.874	-0.546463	0.000231733	0.00302183	AT1G24530
830730	227.667	444.558	-0.965685	0.000232744	0.00303312	TCP11
836265	1260.34	895.451	0.493399	0.000233212	0.00303731	ACHT5
817169	137.703	233.883	-0.76352	0.000233717	0.00304021	ARSK1
837027	1543.02	1146.98	0.42732	0.00023377	0.00304021	AT1G05270
820143	2506.98	1926.14	0.37993	0.000233873	0.00304021	AT3G09850
843377	1002.16	1542.88	-0.622052	0.000234025	0.00304027	BCA4
821091	1583.5	2184.71	-0.4638	0.00023436	0.00304212	AT3G01720
837303	407.105	223.479	0.864814	0.00023446	0.00304212	ATMPK13
28719319	189.516	86.6452	1.12986	0.000235581	0.00305475	AT3G25505
825887	608.28	839.745	-0.464644	0.000236294	0.0030621	RFNR1
827768	439.846	670.158	-0.606466	0.000237223	0.00307222	AT4G20210
831317	108.987	240.025	-1.13599	0.000237428	0.00307288	AT5G14650
829566	5877.5	4159.65	0.498752	0.00023757	0.00307288	AT4G34180
818741	28012	19762.6	0.5033	0.000238602	0.0030843	ERD15
836210	180.78	309.254	-0.775678	0.000238907	0.00308632	MYB34
825144	40.7289	111.817	-1.45858	0.000240443	0.00310424	AT3G59750
830568	3508.11	2663.39	0.397293	0.000240595	0.00310427	AT5G01350
818231	4939.91	3276.46	0.592412	0.000241176	0.00310877	AT2G36580
819014	3075.92	1082.44	1.50683	0.000241243	0.00310877	ARL
824743	8635.26	6497.38	0.410333	0.000241811	0.00311416	WLIM2b
822123	429.365	706.78	-0.718096	0.000241969	0.00311427	AT3G25290
828668	1728.12	2668.31	-0.626595	0.00024324	0.00312869	FIB2
829245	2497.71	1926.06	0.374786	0.00024364	0.00313158	AT4G31170
836647	900.592	649.717	0.470611	0.000243767	0.00313158	AT5G65220
843615	2739.3	1803.98	0.60261	0.000244389	0.00313764	AT1G72840
830551	253.18	488.94	-0.948315	0.000245145	0.0031454	AT5G06630
844047	106508	38064.7	1.48443	0.000246319	0.0031569	ADH1
843623	105.124	238.085	-1.17722	0.000246403	0.0031569	AT1G72920
834676	212.487	347.226	-0.708164	0.000246497	0.0031569	FLS2
822195	307.345	468.926	-0.608385	0.000246886	0.00315762	MAD2
841868	2277.18	2884.28	-0.341096	0.000246987	0.00315762	EIF4A-2
834624	191.706	299.036	-0.640637	0.00024701	0.00315762	AT5G45840
836423	1786.79	1288.67	0.471797	0.000247982	0.00316782	GRXC1
831028	4246.66	5393.95	-0.344955	0.000248113	0.00316782	AT5G11560
818127	214.815	349.475	-0.699945	0.000248682	0.00317314	AT2G35605
835165	14079.6	10481.1	0.425744	0.000249175	0.00317748	CLPC1
838699	910.126	541.132	0.749043	0.000250198	0.00318856	AT1G21050
842071	577.156	408.881	0.497772	0.000251013	0.00319699	AT1G56180
844091	622.727	875	-0.490953	0.000252606	0.0032153	AT1G77550
838778	396.679	579.515	-0.546328	0.000253095	0.00321956	AT1G21740
830561	101.386	216.534	-1.09432	0.000253363	0.003221	PA2
833996	508.986	734.662	-0.529249	0.000253908	0.00322595	AT5G39990
834771	943.135	634.349	0.571066	0.000255011	0.00323798	NUDT8
841838	7142.59	9392.86	-0.394973	0.000255756	0.00324546	GLL22
817576	1239.32	951.769	0.38118	0.000259687	0.00329333	U2B''
835515	1.87715	27.2946	-3.87922	0.000261051	0.00330861	LHCB3
829006	41.3416	112.616	-1.43622	0.000261956	0.00331805	XTH26
835110	219.877	331.595	-0.593545	0.000262238	0.0033196	AT5G50420
28720182	329.583	199.129	0.725825	0.000263427	0.00333262	AT4G25707
841769	91.1207	168.081	-0.886295	0.000263785	0.00333513	AT1G53340
841090	196.284	309.816	-0.657437	0.000264885	0.00334526	AT1G45207
829457	3572.78	2633.04	0.440117	0.000264909	0.00334526	SLOMO
818955	1374.95	1027.88	0.41998	0.000265195	0.00334683	AT2G43535
832289	448.3	286.557	0.645182	0.000265603	0.00334995	NAC089
835190	613.175	428.945	0.514356	0.000266129	0.00335455	AT5G51160
820241	3406.91	4918.92	-0.529609	0.000269352	0.00338971	AT3G10720
818282	434.965	281.473	0.628444	0.000269353	0.00338971	NF-YB8
826869	1709.24	1259.57	0.439959	0.000269408	0.00338971	CPR1
821488	1276.55	980.189	0.381551	0.000269788	0.00339243	AT3G19520
836893	850.069	615.959	0.46406	0.000270453	0.00339712	DG1
830567	809.581	603.72	0.422858	0.000270488	0.00339712	EML2
836776	623.388	437.108	0.512528	0.000270841	0.0033995	AT5G66440
828826	1002.39	1335.15	-0.413354	0.00027144	0.00340306	ATK2
832369	3211.98	2370.83	0.437726	0.000271452	0.00340306	AAE17
844256	573.868	808.998	-0.495569	0.000272155	0.00340982	AT1G79150
842256	2182.4	772.763	1.49778	0.000272947	0.00341661	AT1G59660
834480	259.638	393.165	-0.59771	0.000273026	0.00341661	AT5G44530
822485	5242.11	8474.91	-0.692898	0.000275105	0.00343911	AT3G28550
834492	163.143	269.938	-0.723449	0.000275208	0.00343911	MCM6
817832	481.151	740.637	-0.621021	0.000275321	0.00343911	CB5-B
843536	1254.94	859.825	0.545258	0.000275976	0.00344522	TFIIIA
834140	13.7094	52.7976	-1.9514	0.000277806	0.00346587	AT5G41380
819967	1193.32	886.445	0.429101	0.000277963	0.00346587	AT3G07760
837632	3093.13	2303.25	0.425095	0.000278372	0.00346887	AT1G10890
837416	197.873	297.093	-0.586539	0.00027865	0.00347026	CAX11
827932	237.855	151.891	0.646311	0.000280069	0.00348585	AT4G03410
828474	289.657	448.538	-0.629833	0.00028027	0.00348626	AT4G23740
838158	1598.12	1218.9	0.390823	0.000281764	0.00350203	GOS11
823712	245.148	367.533	-0.58647	0.000281875	0.00350203	AT3G45700
817043	281.349	416.445	-0.566807	0.000282583	0.00350872	AT2G25050
817774	8184.03	6203.02	0.399891	0.000283172	0.00351241	AT2G32150
843597	1912.66	1415.39	0.434039	0.000283218	0.00351241	TRFL6
824415	669.807	973.78	-0.538584	0.000283698	0.00351627	AT3G52500
834431	690.224	499.763	0.465391	0.000284089	0.00351724	AT5G44080
835809	130.352	209.272	-0.684596	0.000284116	0.00351724	ABI2
833781	25.5905	76.7463	-1.59056	0.000284776	0.00352277	AT5G38020
826572	3920.9	2952.92	0.408993	0.000284902	0.00352277	AT4G09830
818447	706.888	1028.89	-0.540249	0.000285085	0.00352295	GAUT7
836699	2805.51	3618.9	-0.367464	0.00028527	0.00352313	BAM1
823869	1934.74	1374.02	0.493367	0.000286102	0.00353132	AT3G47160
841909	209.611	117.686	0.830721	0.000287344	0.00354453	AT1G54680
826988	147.021	76.7194	0.940049	0.00028785	0.00354866	AT4G13550
839371	2413.12	1794.35	0.427225	0.000288124	0.00354994	AT1G03910
821934	554.888	378.204	0.55365	0.00028965	0.00356663	AT3G23550
828808	6838.05	5426.24	0.333498	0.000291122	0.00358263	ATRBP45C
816258	4221.14	3179.71	0.40863	0.000291789	0.00358871	IRE1A
844294	434.986	601.289	-0.466414	0.000293208	0.00360403	FTSH12
838097	430.005	611.08	-0.506635	0.000294541	0.00361827	AT1G15290
836550	804.039	1142.26	-0.506024	0.000296926	0.00364335	DIT2.1
819758	386.63	647.022	-0.741734	0.000296933	0.00364335	RCI2B
820588	244.722	150.583	0.700447	0.000298184	0.00365654	AT3G13780
834717	197.096	302.816	-0.620521	0.000298778	0.00366166	UBP21
829756	141.879	248.914	-0.811932	0.000298958	0.0036617	AT4G36000
827300	106.412	188.599	-0.820931	0.000300451	0.00367782	AT4G16140
834266	131.288	220.934	-0.747314	0.000301542	0.003689	CYP71A16
836625	533.106	802.488	-0.589589	0.0003028	0.00370221	ASN2
838782	1808.31	1308.51	0.466448	0.000303002	0.0037025	AT1G21780
830110	415.435	273.902	0.599491	0.00030428	0.00371593	AT4G39560
834237	472.914	690.664	-0.547646	0.000304512	0.00371658	AT5G42320
839509	48.6595	144.187	-1.56326	0.000304874	0.00371882	AT1G04490
825497	569.571	382.288	0.574659	0.000305381	0.00372281	AT3G63220
832441	236.048	143.798	0.715269	0.00030595	0.00372756	AT5G23760
816535	10.3725	116.714	-3.49375	0.00030654	0.00373223	AT2G20150
816839	5304.41	3926.3	0.434026	0.000306692	0.00373223	AT2G23090
823951	303.689	631.307	-1.05495	0.000307479	0.00373961	GTR1
novel.13	33.5959	80.8594	-1.2687	0.000308547	0.0037504	-
835416	3407.91	2563.42	0.41084	0.0003092	0.00375614	CLPX
844340	547.696	748.604	-0.450047	0.000309566	0.0037584	AT1G80000
820999	277.131	419.693	-0.597633	0.000310228	0.00376423	POK1
828442	2556.84	1809.46	0.49904	0.000311712	0.00377899	Tic32-IVa
819088	30810.5	24153.5	0.351215	0.000311808	0.00377899	UCC2
816994	1187.88	873.675	0.442716	0.000312673	0.00378726	AT2G24580
830425	196.804	112.947	0.799322	0.000313271	0.0037923	AT5G05420
822557	277.677	184.073	0.593751	0.000315132	0.0038126	VTI13
823646	881.901	631.557	0.481105	0.000316449	0.00382485	SETH2
835655	715.047	989.893	-0.468973	0.000316512	0.00382485	AT5G55610
829965	528.232	371.261	0.508491	0.000317255	0.00383148	AT4G38090
816444	1366.74	1018.39	0.424346	0.000317431	0.00383148	AT2G19270
836447	32.4986	78.6559	-1.26575	0.000318293	0.00383966	AT5G63270
819137	1988.86	2663.97	-0.421283	0.000319953	0.00385745	AT2G45290
824921	29.3257	102.155	-1.79544	0.000320156	0.00385765	AT3G57540
818740	553.607	790.392	-0.512968	0.000320441	0.00385885	WIH2
829482	201.977	115.209	0.80836	0.000320979	0.0038631	MYB69
834899	1119.13	847.375	0.401171	0.000321234	0.00386393	AT5G48440
840259	3490.5	2714.92	0.362261	0.000322349	0.00387509	AT1G33680
820967	1346.16	1040.29	0.371609	0.000323212	0.00388262	AT3G17100
832756	939.147	618.793	0.600993	0.000323349	0.00388262	SYP41
819554	2966.79	2230.11	0.411423	0.000324872	0.00389865	AT3G03990
818916	1238.61	913.257	0.439581	0.000325078	0.00389868	AT2G43140
825333	2713.43	2054.79	0.400905	0.000325394	0.00389868	POB1
837175	397.105	258.988	0.614751	0.000325438	0.00389868	AT1G06650
28717173	55.3177	21.2056	1.38571	0.000326508	0.00390925	AT1G09803
821496	136.185	220.379	-0.693488	0.000327209	0.00391406	BUB3.1
816763	582.321	406.956	0.516133	0.000327287	0.00391406	UBP4
821025	534.884	371.28	0.52763	0.000327788	0.00391639	BSH
817646	1182.04	848.658	0.477584	0.000327859	0.00391639	VAR2
826717	941.753	1274.06	-0.436693	0.0003296	0.00393494	AT4G11160
843664	1114.29	778.479	0.516632	0.000330321	0.00393972	scpl2
841380	363.947	177.865	1.03414	0.000330381	0.00393972	AT1G49560
28720712	34.3878	126.496	-1.87688	0.000330849	0.00394211	AT5G05300
827154	7380.57	10117.8	-0.454997	0.00033096	0.00394211	TUA6
837963	267.476	409.979	-0.614275	0.000333759	0.00397317	AT1G14020
829481	245.596	450.692	-0.874715	0.000334378	0.00397825	AT4G33440
828257	262.553	430.772	-0.71283	0.000334763	0.00398055	AT4G21700
819615	1037.54	764.975	0.439278	0.00033546	0.00398656	AT3G04590
838410	1172.34	4382.78	-1.90247	0.000336253	0.0039937	NUDT4
832758	245.389	404.577	-0.718133	0.000336701	0.00399674	ATK4
839590	2927.82	2247.03	0.381719	0.000337248	0.00400094	AT1G27000
838066	281.736	915.241	-1.69961	0.0003403	0.00403485	AT1G15010
825332	145.54	267.794	-0.877414	0.000343285	0.00406696	HWS
835667	293.669	489.916	-0.736919	0.0003434	0.00406696	FLA1
830919	6407.56	5035.53	0.34746	0.000343798	0.00406936	AT5G10540
829934	72.5472	217.118	-1.58348	0.000344545	0.00407588	MYB87
836855	203.293	340.707	-0.745778	0.000345215	0.00407922	AT5G67200
836411	565.366	355.495	0.668974	0.00034541	0.00407922	AT5G62910
826317	11.0104	48.2805	-2.11372	0.000345417	0.00407922	ACS11
822321	1008.14	707.16	0.511707	0.000346295	0.00408727	AT3G27030
828938	121.736	204.704	-0.746193	0.000347683	0.00410132	AT4G28230
824331	19.8875	63.1169	-1.67575	0.000347943	0.00410206	SDR2
823808	299.423	452.507	-0.597248	0.000349554	0.0041187	SOS5
844065	244.774	155.71	0.650928	0.000351324	0.00413722	AT1G77290
5007693	111.676	37.4456	1.57534	0.000352746	0.00414953	AT1G13448
836064	229.298	339.484	-0.565097	0.000352769	0.00414953	AT5G59450
814787	2874.67	2135.84	0.428387	0.000354447	0.00416523	AT2G02570
820926	755.016	555.277	0.442749	0.000354505	0.00416523	AT3G16740
835033	262.762	162.261	0.695076	0.000354788	0.0041662	AT5G49700
836833	1289.84	236.538	2.44705	0.000356147	0.00417979	AT5G66985
835855	355.03	699.285	-0.978723	0.000356441	0.00418089	AT5G57510
838232	209.939	365.025	-0.795563	0.00035777	0.00419411	AT1G16630
831590	541.541	746.594	-0.462484	0.00035808	0.00419537	AT5G03140
839773	1038.15	760.275	0.44848	0.000358915	0.00420059	NUDX15
825289	168.256	81.844	1.03794	0.00035893	0.00420059	AT3G61170
842073	2494.81	1850	0.431775	0.000360665	0.00421852	EMB1303
834549	4110.23	3113.91	0.400557	0.000362405	0.00423649	RHA1
830625	580.83	824.171	-0.503993	0.000365012	0.00426456	AT5G07340
834210	4505.1	7633.08	-0.760682	0.000366655	0.00428135	AT5G42050
831149	867.217	1254.82	-0.532298	0.000367513	0.00428896	AT5G13100
830418	701.58	505.018	0.473783	0.000367755	0.00428938	AT5G05360
842178	2664.25	1744.86	0.610334	0.000368838	0.00429912	AT1G58110
834975	862.166	1177.11	-0.448824	0.000369097	0.00429912	MET1
825849	3603.33	2227.48	0.693835	0.000369313	0.00429912	AT4G05070
817883	1002.77	1537.06	-0.615623	0.000369418	0.00429912	HSP60-2
820564	6161.51	8581.65	-0.477807	0.000370563	0.00430882	AT3G13610
832596	1447.19	2536.61	-0.809362	0.000370704	0.00430882	FLOT1
838701	691.417	499.135	0.471139	0.000370875	0.00430882	AT1G21065
824133	40.9345	125.741	-1.61686	0.00037197	0.00431914	AT3G49710
843201	1495.54	1986.57	-0.410048	0.000373485	0.00433431	AT1G68710
825434	887.443	1262.71	-0.50827	0.000374143	0.00433951	ATERDJ3B
816660	1032.47	785.754	0.393918	0.000374651	0.00434298	AT2G21230
821131	475.37	657.852	-0.469811	0.000374884	0.00434326	EDA30
838159	797.061	596.136	0.41903	0.000375678	0.00435003	AT1G15890
838188	432.461	614.731	-0.5072	0.000378236	0.00437545	RAD23A
843192	498.79	324.533	0.619434	0.000378294	0.00437545	AT1G68620
816031	574.597	872.555	-0.6018	0.00037926	0.00438418	FUT4
827770	207.425	316.551	-0.610462	0.000380406	0.00439499	AT4G20230
816861	243.402	391.716	-0.6857	0.00038114	0.0043996	MYB70
842097	495.651	337.703	0.552447	0.000381229	0.0043996	TPR5
822102	272.033	423.05	-0.635559	0.000381839	0.00440419	FaTA
836363	4.96461	34.048	-2.75693	0.000382179	0.00440487	AT5G62420
834755	595.301	405.09	0.554504	0.000382322	0.00440487	AT5G47090
837323	1312.23	966.498	0.440382	0.000382559	0.00440515	AT1G01770
834356	141.043	253.091	-0.84487	0.00038309	0.00440882	TOPP6
835962	1204.77	915.757	0.395661	0.000384035	0.00441725	AT5G58490
839183	233.553	114.646	1.02703	0.000386249	0.00444026	AT1G26410
829679	1555.26	2032.57	-0.386062	0.00038909	0.00447044	IDH1
837042	730.422	548.173	0.414254	0.000389784	0.00447594	AT1G05410
839311	729.272	477.607	0.610257	0.0003904	0.00448054	CYP88A3
835079	214.088	356.579	-0.735188	0.000395375	0.00453513	AT5G50140
839260	1075	809.976	0.408586	0.000395794	0.00453744	AT1G01730
817748	382.851	535.095	-0.482917	0.000396242	0.00454007	XIF
817980	373.188	547.233	-0.550986	0.000397379	0.00454834	AT2G34190
841481	101.452	210.712	-1.05704	0.000397402	0.00454834	AT1G50590
818995	3358.05	2456.21	0.451054	0.000398406	0.00455732	HOL1
822251	36.3137	81.3199	-1.16439	0.000399049	0.00456216	AT3G26460
822082	306.411	453.583	-0.567374	0.000399821	0.00456848	AT3G24840
827749	28.8279	67.6289	-1.22716	0.000400363	0.00457215	AT4G20040
839964	5751.24	4479.07	0.360695	0.0004019	0.00458717	AT1G30820
828918	282.238	170.886	0.722369	0.000402253	0.00458868	AT4G28030
832593	460.554	634.709	-0.464129	0.000403021	0.00459493	KNAT3
832366	17440.4	13638.4	0.354763	0.000403506	0.00459793	IMS2
831535	368.806	231.578	0.669577	0.00040659	0.00462862	AT5G18065
838859	3330.3	4801.78	-0.528081	0.000406645	0.00462862	PATL2
5008225	2155.61	1508.28	0.514897	0.000408199	0.00464376	AT5G24735
828516	766.872	1372.38	-0.838943	0.000409713	0.00465591	AT4G24160
818626	1840.56	1321.14	0.477843	0.000409715	0.00465591	PYL6
837348	143.919	236.797	-0.715654	0.000411429	0.00467283	AT1G08280
831900	378.966	210.888	0.84587	0.000414447	0.00470454	AT5G03230
822540	550.405	1664.36	-1.59641	0.000415203	0.00470902	AT3G29000
817330	3014.56	1967.99	0.614889	0.000415658	0.00470902	AT2G27830
838234	397.156	279.616	0.507004	0.000415693	0.00470902	AT1G16650
837968	451.07	646.17	-0.517337	0.000415749	0.00470902	FUT6
829548	504.639	338.35	0.575313	0.000416499	0.00471287	DJ1C
839106	547.468	883.302	-0.689589	0.000416745	0.00471287	AT1G03730
825521	4078.78	5192.96	-0.348367	0.000416947	0.00471287	AT3G63460
826843	823.348	614.462	0.421592	0.000417203	0.00471287	AT4G12340
840202	747.725	531.161	0.493213	0.000417524	0.00471287	NAC014
836890	516.67	706.268	-0.451	0.000417595	0.00471287	AT5G67540
821329	317.679	460.476	-0.535196	0.000417862	0.00471287	MPK9
830759	382.458	540.03	-0.497248	0.000417903	0.00471287	AT5G08580
829535	1028.3	762.395	0.431442	0.000418789	0.00472029	AT4G33910
826435	148.632	248.523	-0.739978	0.000419878	0.00472728	SAH7
831097	1308.35	1019.51	0.360027	0.000419951	0.00472728	MED19A
834943	5.30842	27.9548	-2.36987	0.000420092	0.00472728	ATSDI1
818057	51.1609	101.711	-0.992682	0.000420861	0.00473338	EDA18
839404	839.843	620.307	0.436329	0.00042158	0.0047389	AT1G04830
827940	1207.11	1725.86	-0.515429	0.000422195	0.00474324	XT2
827972	704.942	481.068	0.550206	0.000422721	0.00474658	Tic20-IV
6240499	181.074	281.543	-0.636108	0.000423356	0.00474912	AT2G41475
831521	735.4	1142.22	-0.634499	0.000423404	0.00474912	AT5G16590
842362	4399.25	3432.3	0.358121	0.000424107	0.00475444	AT1G60680
815998	71.5193	127.25	-0.83092	0.000424908	0.00476057	KCS8
829090	245.515	368.263	-0.586644	0.000425113	0.00476057	AT4G29690
843582	931.211	1281.54	-0.460579	0.000426635	0.00477505	AT1G72500
3768171	33.8174	9.2705	1.86634	0.000428473	0.00479303	AT2G19803
28717491	16.9313	82.2924	-2.29376	0.000430406	0.00481207	AT2G00820
835559	14.1973	44.4945	-1.64481	0.000432215	0.0048297	AT5G54700
821198	2156.16	3185.74	-0.563007	0.00043259	0.00483129	AT3G02880
832335	1594.37	1152.91	0.467223	0.000433302	0.00483664	AT5G22700
836548	7286.63	5420.88	0.426614	0.000433869	0.00484037	AT5G64270
844008	34.6712	94.1108	-1.44743	0.000436688	0.0048692	AT1G76740
824217	680.112	930.527	-0.451312	0.00043721	0.0048724	CRK
28721038	9.39164	42.7277	-2.17702	0.000437517	0.00487321	AT5G08990
819674	1721.89	1253.03	0.458486	0.000438693	0.00488369	GID1A
838853	51.5234	113.277	-1.13124	0.000440052	0.0048962	AT1G22470
834823	2827.78	2196.99	0.363871	0.000440769	0.00490037	AACT1
844327	851.05	594.378	0.517071	0.000440899	0.00490037	La2
824437	677.211	1139.2	-0.750311	0.000441751	0.00490344	AT3G52710
835441	962.074	1386.56	-0.527006	0.000441826	0.00490344	AT5G53590
837028	2579.91	3632.25	-0.493313	0.00044197	0.00490344	RCI3
832284	26.3475	110.034	-2.05685	0.000442119	0.00490344	OFP10
820148	1502.15	1146.53	0.389806	0.000442859	0.0049066	RABE1e
819622	322.366	951.719	-1.56175	0.000442877	0.0049066	AT3G04640
824121	1974.1	1420.78	0.474052	0.000443602	0.00491202	ATG13
837453	687.114	506.038	0.440592	0.000445294	0.00492812	AT1G09320
3766904	967.676	633.003	0.611019	0.000445742	0.00493046	AT1G33817
840522	172.536	261.142	-0.599195	0.000448186	0.0049529	ACC2
837196	4105.27	3172.47	0.371871	0.000448248	0.0049529	AT1G06840
841650	5133.48	4110.53	0.320622	0.000450846	0.00497896	AT1G52200
818505	1925	2790.91	-0.535834	0.000452949	0.00499953	MLO12
828670	626.926	450.624	0.475827	0.000454302	0.0050118	ACD1-LIKE
838210	1188.16	1911.26	-0.685309	0.00045643	0.0050326	CYP79F2
835189	1270.83	934.038	0.443991	0.000458176	0.00504917	AT5G51150
820997	561.513	799.06	-0.507861	0.000459324	0.00505913	AT3G17340
836289	890.806	659.906	0.43275	0.00046007	0.00506467	AT5G61670
826598	1022.59	724.991	0.495352	0.000460314	0.00506467	AT4G10070
838307	339.88	234.731	0.534429	0.000462632	0.00508748	AT1G17350
814700	889.902	660.168	0.430206	0.000463403	0.00509327	AT2G01710
841369	17.1676	53.3695	-1.64362	0.000464264	0.00509798	AT1G49450
831524	1185.28	887.617	0.417365	0.000464327	0.00509798	TIC40
821690	168.444	99.3537	0.759798	0.000464568	0.00509798	AT3G21360
840075	2118.17	2780.07	-0.391913	0.000465681	0.0051075	AT1G31850
842334	344.553	503.357	-0.546348	0.000466769	0.00511673	PG1
843947	963.141	732.344	0.39523	0.000473677	0.00518971	ECH2
839776	483.754	755.579	-0.642347	0.000475607	0.00520811	AT1G29020
819687	223.07	334.79	-0.585857	0.000478004	0.0052316	AT3G05230
821353	258.903	156.965	0.72491	0.000480796	0.00525938	AT3G18250
834645	846.235	599.046	0.497773	0.000482635	0.00527672	AT5G46040
839278	975.081	731.74	0.414314	0.000482908	0.00527693	GIF2
816480	136.043	66.8053	1.02417	0.000484879	0.00529568	AT2G19610
841470	10826.1	8377.44	0.369868	0.000486169	0.0053066	THFS
824973	1405.99	1048.45	0.422942	0.000486533	0.0053066	SINAT2
817612	4930.36	3929.53	0.327404	0.000486645	0.0053066	AT2G30620
836481	1321.13	949.392	0.475932	0.000487857	0.00531703	CDKE%3B1
821268	9346.52	7067.64	0.403162	0.000490402	0.00534197	DEG7
838528	403.681	610.086	-0.594706	0.000491958	0.0053561	KCS4
828015	1412.38	1037.74	0.444104	0.00049309	0.00536303	AT4G01350
823594	710.893	523.346	0.441271	0.000493357	0.00536303	HDA9
826541	560.666	810.452	-0.530404	0.00049349	0.00536303	CPK4
825163	988.842	630.192	0.650114	0.000493856	0.00536303	AT3G59930
830433	147.307	241.271	-0.711087	0.000493885	0.00536303	MOP10
828135	152.24	233.847	-0.61925	0.000495265	0.00537428	AT4G02110
837985	186.578	292.864	-0.648366	0.000495439	0.00537428	AT1G14240
829369	212.86	322.849	-0.598302	0.000495975	0.00537729	AT4G32350
817578	468.288	336.116	0.477837	0.000496774	0.00538314	RDM4
843688	1843.6	6064.81	-1.71795	0.000497883	0.00539235	NUDT21
836269	1342.62	1822.66	-0.441148	0.000498489	0.00539339	PXY
830022	558.546	855.377	-0.614228	0.000498615	0.00539339	AT4G38660
829161	121.145	52.2825	1.21636	0.000498758	0.00539339	AT4G30380
836524	1073.78	1505.52	-0.486895	0.000500176	0.00540591	AT5G64030
823560	3.32103	30.9253	-3.2193	0.000501852	0.0054212	NAC061
818297	642.763	441.362	0.542167	0.000503532	0.00543652	AT2G37200
835832	269.55	401.765	-0.574027	0.000509559	0.00549796	AT5G57270
824205	59.7177	115.994	-0.955108	0.000509752	0.00549796	OBP1
838743	3706.97	2860.74	0.373613	0.000510939	0.00550611	SCL1
834415	2044.51	1447.62	0.49751	0.000511038	0.00550611	AT5G43930
816156	1090.18	700.515	0.637921	0.000512046	0.00551412	ASE1
829324	2095.71	3168.4	-0.595852	0.000514616	0.00553892	CYP82C4
817037	233.146	428.103	-0.874095	0.000515119	0.00554146	EXT6
829658	163.666	266.04	-0.702635	0.000516701	0.0055556	HIPP25
838408	75.5151	32.9319	1.19828	0.000517284	0.00555899	AT1G18280
816228	254.852	490.39	-0.946482	0.000518718	0.005569	EXL5
839467	553.544	850.765	-0.618723	0.000518751	0.005569	CSLD5
820716	198.642	324.492	-0.708108	0.000519879	0.00557823	AT3G14870
28720794	10.1548	36.6292	-1.84372	0.000521742	0.00559533	AT5G06278
829860	1507.61	1152.23	0.38808	0.000523033	0.00560318	PLP5
839952	9091.81	5983.91	0.603522	0.000523199	0.00560318	AT1G30720
818910	1184.56	909.348	0.381102	0.000523303	0.00560318	AT-P4H-1
817940	817.852	601.673	0.442299	0.000523699	0.00560318	CUTA
827178	291.232	159.591	0.870905	0.000523823	0.00560318	AT4G15120
837866	130.862	226.805	-0.794988	0.000524349	0.00560592	CYP71B28
836664	659.999	935.188	-0.501631	0.000526937	0.00563069	AGP7
825198	708.284	470.561	0.591025	0.000528337	0.00564275	AT3G60270
820996	288.184	525.164	-0.865381	0.000528731	0.00564406	ECT6
827440	1255	744.668	0.753658	0.000529678	0.00565125	AT4G17260
843696	315.948	524.275	-0.729621	0.000531753	0.00567048	AT1G73620
816211	275.831	397.079	-0.525757	0.000535229	0.00570462	AT2G17060
833623	21.2537	57.6778	-1.43044	0.000535716	0.00570507	AT5G36260
830560	495.432	298.924	0.728894	0.000536093	0.00570507	HAT14
834509	15508.9	12344.5	0.329153	0.000536095	0.00570507	RAN1
830406	146.885	231.787	-0.657139	0.000539399	0.00573524	AT5G05240
836651	1119.24	867.079	0.36807	0.000539482	0.00573524	AT5G65260
828967	70.461	126.199	-0.841755	0.0005398	0.00573568	HAE
839900	1654.81	1261.99	0.390743	0.000540762	0.00574297	AT1G30200
820477	2219.81	1533.88	0.532926	0.000541206	0.00574475	BRG3
817610	4147.74	2941.97	0.495352	0.00054227	0.00575267	AT2G30600
831996	958.664	710.319	0.431483	0.000542506	0.00575267	AT5G18780
829276	1971.17	2550.97	-0.371744	0.000543034	0.00575533	AT4G31490
826653	2908.4	2267.88	0.358878	0.000544663	0.00576965	CID12
841425	5097.18	6895.7	-0.435893	0.000546809	0.0057882	TUA2
2745959	157.786	85.3677	0.88892	0.000546972	0.0057882	AT3G51325
819812	3357.96	2593.36	0.372439	0.000547491	0.00579075	TLP9
820664	1711.77	1239.44	0.465391	0.000551245	0.00582616	GOX2
836585	36.3562	89.2497	-1.28677	0.000551497	0.00582616	AT5G64640
821129	1056	792.678	0.413118	0.000551681	0.00582616	PTB1
817913	558.659	401.254	0.478566	0.000552514	0.005832	NAC041
837696	335.903	224.393	0.581812	0.000554312	0.00584671	CXXS1
814997	908.986	665.631	0.44844	0.00055447	0.00584671	IBR5
820060	685.266	960.534	-0.487394	0.000556852	0.0058685	OPS
836650	643.61	450.191	0.51511	0.000557102	0.0058685	AT5G65250
827702	1190.15	914.703	0.379334	0.00055914	0.00588699	CYCT1%3B4
841543	11241.9	8488.74	0.405235	0.000561844	0.00591167	AT1G51200
819274	1102.65	1796.73	-0.704151	0.000562054	0.00591167	AT2G46620
839538	3689.53	2902.17	0.346246	0.000563677	0.00592574	AT1G02305
832423	2270	3004.66	-0.404471	0.000565044	0.00593557	AT5G23575
828433	61.777	120.575	-0.969881	0.000565184	0.00593557	AT4G23340
834713	542.683	772.271	-0.509222	0.00056554	0.00593631	TRN2
819715	1130.56	1935.13	-0.775312	0.000566118	0.00593938	AT3G05500
824493	6271.4	8803.64	-0.489105	0.000567402	0.00594985	PAL2
825348	73.8656	136.976	-0.894005	0.000568582	0.00595692	AT3G61750
832394	286.491	437.168	-0.608501	0.000568651	0.00595692	PYRD
824080	105.113	184.53	-0.812305	0.000571129	0.00597987	AT3G49190
824509	578.724	405.724	0.511409	0.000571532	0.00598108	LUL2
832476	39.9965	101.219	-1.34127	0.000572765	0.00598995	WRKY30
819335	215.325	130.691	0.718302	0.000572956	0.00598995	DUF5
839799	635.315	867.535	-0.449501	0.000574609	0.0060029	AT1G29250
843948	1785.16	2354.7	-0.398874	0.000575012	0.0060029	sks5
836868	2540.1	1999.91	0.344985	0.000575063	0.0060029	NRAMP4
842537	3791.04	2955.73	0.358792	0.000576937	0.00601945	Phox2
843529	3717.34	2627.67	0.500597	0.000578501	0.00603273	AT1G71980
828151	2043.84	1539.23	0.408974	0.000583202	0.00607871	MPK4
816821	324.724	475.509	-0.548596	0.000584117	0.00608519	AT2G22900
827968	422.312	287.13	0.555409	0.000586223	0.00610406	AT4G00590
831130	567.781	879.341	-0.631416	0.000586988	0.00610897	AT5G12900
817439	158.337	249.416	-0.653027	0.000588027	0.00611671	OEP16-1
832321	24.0053	65.1818	-1.43695	0.000588547	0.00611907	AT5G22580
[truncated: 23,168 more rows]

## Sheet: PB_LvsCB_L_deg
gene_id	PB_L	CB_L	log2FoldChange	pvalue	padj	gene_name
839870	844.656	2898.99	-1.78004	2.06598e-33	3.84747e-29	CAB2
837986	44.8168	200.854	-2.16681	6.71498e-18	6.25265e-14	AT1G14250
829452	3875.02	1908.64	1.02181	1.44091e-16	8.94466e-13	AT4G33150
823667	1658.45	941.152	0.817528	4.26106e-14	1.98384e-10	MLO3
837358	3754.82	6242.41	-0.733719	6.19357e-14	2.30686e-10	PSAO
824891	194.639	509.575	-1.38597	2.32374e-13	7.21251e-10	BG3
2745524	223.452	701.145	-1.65053	5.18836e-13	1.38033e-09	AT2G14247
841033	1694.54	3060.85	-0.853495	1.76476e-12	4.10815e-09	NPQ4
823620	157.472	419.272	-1.41336	3.79251e-12	7.84756e-09	FAMT
832547	66.0043	294.392	-2.15427	4.26745e-11	7.94728e-08	VSP1
829949	6642.1	10758.5	-0.695976	6.72109e-11	1.13788e-07	SHM1
841143	153.318	434.335	-1.50208	9.1998e-11	1.42773e-07	AT1G47395
823650	5891.67	9169.18	-0.637974	2.66114e-10	3.81219e-07	LOX2
843015	3361.73	4807.5	-0.516266	3.74282e-10	4.97875e-07	SVL2
821422	670.074	1075.99	-0.683734	4.30612e-10	5.04822e-07	Tic62
828388	1623.2	2353.68	-0.536176	4.42707e-10	5.04822e-07	PGR5-LIKE_A
820929	36177.1	24709.6	0.549948	4.60826e-10	5.04822e-07	EBP
832226	7195.69	5010.11	0.522332	6.80093e-10	7.03632e-07	AT5G21020
818518	68.2845	194.884	-1.51427	9.24205e-10	9.05867e-07	JAL23
3770287	222.835	87.3331	1.35593	9.99281e-10	9.30481e-07	AT4G07850
840100	591.11	1007.15	-0.769868	1.13322e-09	1.00495e-06	LrgB
837168	3937.92	2466.01	0.675337	1.28994e-09	1.09193e-06	PDS1
839009	299.704	589.06	-0.975691	3.70645e-09	3.00109e-06	POR_C
843419	184.87	387.886	-1.07283	4.40766e-09	3.42016e-06	AT1G70820
3766720	14.8988	96.9126	-2.70855	4.82157e-09	3.57728e-06	AT1G13608
838591	4987.32	8058.36	-0.692487	5.16557e-09	3.57728e-06	FNR2
828183	4198.68	6005.03	-0.51642	5.18641e-09	3.57728e-06	PSAD-1
842540	93.2442	206.563	-1.14765	1.22698e-08	8.16071e-06	AT1G62420
838362	6644.93	3924.38	0.759536	1.69988e-08	1.09161e-05	MCCA
841144	162.559	410.999	-1.33788	1.84952e-08	1.14812e-05	AT1G47400
825402	17560.2	12417.1	0.499888	2.13108e-08	1.28023e-05	ARFA1E
838151	3646.27	4982.81	-0.450746	2.42406e-08	1.41073e-05	LHCB6
817210	1210.05	740.407	0.709769	2.50107e-08	1.41144e-05	AT2G26690
818682	1028.14	1469.11	-0.514788	3.24568e-08	1.77777e-05	DPE2
838168	281.4	531.297	-0.917573	4.29668e-08	2.24146e-05	PnsB1
822168	2457.74	4100.93	-0.738507	4.33295e-08	2.24146e-05	AOC2
841653	1082.94	1573.69	-0.539237	4.51609e-08	2.27306e-05	PSAH2
817231	997.834	1437.52	-0.526961	5.78383e-08	2.83454e-05	BASS2
841919	902.316	1382.21	-0.615666	7.55764e-08	3.60887e-05	TLP18.3
827615	321.955	550.473	-0.77528	1.08019e-07	5.02911e-05	AT4G18810
836751	4004	5412.94	-0.435186	1.24484e-07	5.65432e-05	FNR1
818853	73.5993	185.655	-1.33687	1.3938e-07	6.18017e-05	COR15B
830293	119.848	264.388	-1.14159	1.47117e-07	6.37153e-05	BHLH101
826892	8180.36	11578.9	-0.501445	1.55571e-07	6.55727e-05	PSAL
814986	54.3105	203.536	-1.90955	1.58448e-07	6.55727e-05	AT2G04460
816672	2826.46	3887.61	-0.460229	1.78852e-07	7.2408e-05	FBA1
830593	822.839	1237.83	-0.589557	1.92171e-07	7.61445e-05	AT5G07020
834883	2119.1	3085.38	-0.542119	2.07797e-07	8.06209e-05	ADG1
828255	411.448	691.661	-0.747352	3.13835e-07	0.000119277	NRT1.8
843319	2202.67	3244.51	-0.559191	3.43683e-07	0.000127848	AMY3
826481	1308.53	1926.1	-0.556958	3.50119e-07	0.000127848	ISA3
822590	2074.71	2821.46	-0.443354	3.57631e-07	0.00012808	PHS1
823668	5942.79	3864.58	0.62059	3.99822e-07	0.000140488	IVD
835480	590.651	357.499	0.723409	4.84839e-07	0.000167207	TAT7
821333	3106.81	4150.59	-0.418094	5.70191e-07	0.000193067	BGLU44
824308	175.709	310.624	-0.822722	5.84792e-07	0.000194475	AT3G51450
827085	4054.92	6386.04	-0.654913	6.10437e-07	0.000199441	ACD6
826473	2148.55	1211.48	0.826236	6.25178e-07	0.000200736	EXO
838053	711.552	1167.77	-0.714882	6.5169e-07	0.000204963	PCR1
833948	596.667	357.592	0.7375	6.60354e-07	0.000204963	AT5G39520
818890	2042.5	1446.14	0.498302	8.07918e-07	0.000246653	ML2
832497	824.279	1184	-0.522891	1.00513e-06	0.000297579	SS1
835567	53743.8	70413.3	-0.389764	1.00669e-06	0.000297579	THI1
815949	1262.13	2238.64	-0.825956	1.06146e-06	0.000308868	PR1
839869	12299.6	18110.8	-0.55837	1.09562e-06	0.000313902	CAB3
3767832	34.2488	108.875	-1.67292	1.13235e-06	0.000319512	AT2G14230
840047	6791.58	10175.6	-0.583174	1.22551e-06	0.000340637	ECS1
830441	241.508	405.067	-0.746516	1.24879e-06	0.000342002	FAD8
817143	9951.53	13309.9	-0.419371	1.30407e-06	0.000351966	PDF1.2b
839918	3217.17	4685.53	-0.542845	1.33373e-06	0.00035483	PSAK
821135	252.186	510.501	-1.01867	1.41363e-06	0.000364736	DOX1
842198	1130.71	700.767	0.68849	1.42486e-06	0.000364736	HEMA1
824746	2541.82	3770.68	-0.569468	1.42972e-06	0.000364736	SBPASE
836578	2095.09	1322.18	0.663058	1.62229e-06	0.00040827	XYL4
844099	127.485	47.4196	1.43403	1.64434e-06	0.000408299	AT1G77640
843816	81.7774	236.111	-1.53131	1.67536e-06	0.000410528	AT1G74770
843974	251.811	137.556	0.871179	1.91e-06	0.000461948	ATL8
817089	8820.33	12438.5	-0.495888	2.1601e-06	0.000515737	AT2G25510
840510	411.131	222.7	0.88311	2.27696e-06	0.000536758	AT1G36060
824441	323.459	493.454	-0.608493	2.3658e-06	0.000550728	FTSZ2-2
842405	15.7597	70.4983	-2.16212	2.70825e-06	0.000622665	TPS04
835872	2719.71	1791.8	0.601878	2.85605e-06	0.000648637	COL5
834809	380.138	213.034	0.832714	2.92559e-06	0.000656425	AT5G47590
828271	0.290057	24.8452	-6.21612	3.00835e-06	0.000666957	MSRB7
821788	162.365	334.036	-1.0396	3.16843e-06	0.000694184	PCC1
821250	3128.41	2244.51	0.478593	3.2848e-06	0.00070138	CYP89A9
831899	16984.5	12474.7	0.445183	3.30689e-06	0.00070138	UBQ3
836440	1569.91	1146.92	0.452827	3.31648e-06	0.00070138	AT5G63190
828853	2547.66	3310.74	-0.378303	3.35192e-06	0.00070138	PORB
818317	3355.03	2575.36	0.381504	3.40928e-06	0.000705457	TIM17-2
842545	6021.43	4221.45	0.511941	3.81792e-06	0.00078133	AT1G62480
828996	1526.32	2170.87	-0.508923	4.01155e-06	0.000812034	PSAE-1
823721	4834.58	3637.36	0.410209	4.1827e-06	0.000837575	PHOT1
825300	858.782	1173.86	-0.450341	4.45885e-06	0.000883374	AT3G61280
837989	909.791	586.093	0.63308	4.65691e-06	0.000912901	PKS2
824034	1281.14	1806.72	-0.496592	5.0079e-06	0.000960993	GSA2
840399	681.089	358.055	0.925871	5.01354e-06	0.000960993	PHI-1
6240760	1249.98	833.308	0.584226	5.10366e-06	0.000960993	AT1G69252
816333	208.655	409.005	-0.970473	5.10865e-06	0.000960993	AT2G18193
838386	183.345	314.596	-0.777664	5.26336e-06	0.000980196	AT1G18060
838910	2925.49	4462.98	-0.609229	5.54411e-06	0.00102226	FRO3
827877	3917.68	5450.3	-0.476724	5.84369e-06	0.00106693	PSBQA
841398	1772.45	2484.42	-0.486693	5.96516e-06	0.00107854	AT1G49750
823901	12845.3	17810.2	-0.471556	6.23274e-06	0.00110941	LHCA4
819611	764.569	1074.06	-0.490572	6.25505e-06	0.00110941	AT3G04550
825224	1212.55	854.897	0.50384	6.33158e-06	0.00111239	GATA4
842806	349.132	628.871	-0.847991	7.39593e-06	0.00128724	CDI
829188	147.722	280.731	-0.927439	7.72659e-06	0.00133234	AT4G30650
818723	116.553	581.904	-2.32014	7.91548e-06	0.00135239	BHLH100
820916	50837.3	39747.2	0.355032	8.69663e-06	0.00146441	TCTP
839815	1710.72	1199.43	0.511991	8.7284e-06	0.00146441	COR413IM1
824865	152.618	659.631	-2.11209	9.11486e-06	0.00151559	bHLH39
835494	3143.36	2136.33	0.557036	9.50542e-06	0.00156654	HGO
819340	162.834	81.9489	0.987901	1.02922e-05	0.00168133	UPB1
831270	190.339	314.513	-0.726737	1.09314e-05	0.00177023	IMD1
841652	735.778	1027.85	-0.483443	1.16315e-05	0.00186735	AT1G52220
825814	1283.74	890.284	0.527906	1.18679e-05	0.00188903	ABCI8
830453	9029.6	6721.98	0.425574	1.25185e-05	0.00197569	CPD
842774	3262.71	1961.44	0.734221	1.31519e-05	0.00205821	MGL
824383	943.907	1401.78	-0.569923	1.35439e-05	0.0021019	SEX4
839300	135.582	60.5541	1.16659	1.53314e-05	0.00234556	HFR1
831219	3445.4	5464.15	-0.665197	1.53658e-05	0.00234556	ZIF1
834470	27507.9	38249.1	-0.475517	1.55973e-05	0.00234904	PDF1.2c
828854	4395.93	3164.85	0.473719	1.56409e-05	0.00234904	AT4G27450
833828	8255.3	12776.4	-0.630218	1.65474e-05	0.0024653	RBCS3B
838585	74.4034	166.801	-1.16123	1.7829e-05	0.00263515	AT1G19960
835330	623.736	897.783	-0.525026	1.81706e-05	0.0026645	AT5G52540
832482	614.781	899.353	-0.547227	1.9145e-05	0.00274784	SQE6
818599	272.127	429.418	-0.658198	1.93836e-05	0.00274784	LHCB4.3
842081	17581.9	13767.3	0.352853	1.94281e-05	0.00274784	DI19
822324	1093.33	2635.41	-1.26938	1.94719e-05	0.00274784	TSO2
815103	2018.11	1370.37	0.557282	1.94767e-05	0.00274784	AT2G05540
826942	2749.27	1697.82	0.694712	1.96569e-05	0.00275242	NYC1
842955	8.81363	49.5975	-2.49375	1.99315e-05	0.00277003	MYB113
842728	6440.35	4827.37	0.415907	2.03597e-05	0.00280858	UBC28
835426	3509.79	7852.51	-1.16178	2.33853e-05	0.00319182	ORG1
841849	8953.81	6583.89	0.443517	2.34806e-05	0.00319182	ALDH7B4
820387	12922	10202.1	0.340882	2.50651e-05	0.00337039	FAD2
836868	1298.78	2010.23	-0.629888	2.54334e-05	0.00337039	NRAMP4
820549	331.401	506.925	-0.613975	2.55018e-05	0.00337039	Cpn60beta2
826572	1737.46	1286.83	0.432237	2.55764e-05	0.00337039	AT4G09830
833738	4559.94	5750.22	-0.334437	2.59526e-05	0.00337039	GSR_1
840114	305.459	449.597	-0.557479	2.60542e-05	0.00337039	AT1G32220
826458	109.871	208.138	-0.919883	2.60828e-05	0.00337039	ARGAH2
839549	540.642	359.179	0.591853	2.62421e-05	0.00337039	ERS2
835635	141.513	258.832	-0.867896	2.66329e-05	0.00339716	AT5G55420
834469	36309.1	47505.5	-0.387718	2.72797e-05	0.00345598	PDF1.2
824572	3330.36	4513.24	-0.438863	2.8017e-05	0.00352541	HCEF1
824246	2853.25	3787.7	-0.409102	2.94413e-05	0.00366457	PSBO2
827051	176.331	60.3352	1.54074	2.95165e-05	0.00366457	XTH15
2746023	11.4858	51.7786	-2.17462	3.044e-05	0.0037542	AT5G28237
824864	137.376	612.923	-2.15769	3.1353e-05	0.00384136	bHLH38
818854	166.919	313.031	-0.903359	3.21565e-05	0.00391406	COR15A
818708	3502.55	5311.56	-0.600407	3.28781e-05	0.0039759	AT2G41090
830407	1387.95	2111.87	-0.605393	3.33158e-05	0.00398288	AT5G05250
820775	2210.22	2898.23	-0.391604	3.33635e-05	0.00398288	TRX-M4
828984	222.767	364.027	-0.711161	3.46323e-05	0.00410801	PSB28
842064	166.526	278.772	-0.740582	3.54492e-05	0.0041767	AT1G56120
826396	1312.55	829.491	0.660549	3.566e-05	0.0041767	SAPX
820827	2398.77	3079.12	-0.360308	3.60156e-05	0.004192	PIFI
824336	5139.81	3890.21	0.401759	3.64876e-05	0.00422055	AT3G51730
828675	591.103	836.635	-0.499621	3.88609e-05	0.00446732	BETA-OHASE_1
818403	38.818	105.473	-1.44649	4.01839e-05	0.00459108	AT2G38240
842031	1257.73	870.711	0.529125	4.20628e-05	0.00477643	UKL3
827494	1587.29	1202.27	0.400559	4.32168e-05	0.00487774	SYP23
818343	1698.83	2252.73	-0.407832	4.46768e-05	0.00501214	AT2G37660
824000	254.925	426.668	-0.744864	4.75485e-05	0.00530237	AT3G48420
842072	2302.08	2928.49	-0.347653	4.94869e-05	0.00548526	AT1G56190
818908	721.327	511.48	0.494897	4.97776e-05	0.00548526	IBH1
841347	8258.15	6708.89	0.299664	5.12206e-05	0.00561107	ACT8
828023	2630.26	2095.68	0.327733	5.21424e-05	0.00565636	SK32
823850	3465.02	4505.59	-0.378867	5.22415e-05	0.00565636	PHS2
829150	11582.7	8627.36	0.424875	5.46294e-05	0.00588072	XTH24
819372	837.285	1169.66	-0.482915	5.76197e-05	0.00616697	PHR2
841671	539.573	750.081	-0.474738	5.87701e-05	0.00625415	TSA1
818024	2427.26	1782.1	0.445068	6.04298e-05	0.00639423	AT2G34590
823556	10950.9	9010.68	0.281375	6.15179e-05	0.00647258	NIT1
827332	6252.93	9050.38	-0.533365	6.22037e-05	0.00650058	OPT3
843308	159.909	263.547	-0.722196	6.24821e-05	0.00650058	HO3
3766721	554.845	2097.07	-1.91832	6.45442e-05	0.00667781	AT1G13609
840895	6129.28	8652.6	-0.497618	6.51628e-05	0.00670457	GAPB
837755	30.1299	93.4021	-1.6358	6.69688e-05	0.00685253	AT1G12030
829823	20.4056	189.526	-3.21818	7.28826e-05	0.00741689	AT4G36700
828878	78.2477	15.2504	2.35494	7.67773e-05	0.00773619	AT4G27654
817250	361.048	170.057	1.08609	7.6851e-05	0.00773619	AT2G27080
831984	106.491	203.043	-0.93417	7.9204e-05	0.00793019	PCB2
821893	231.063	100.596	1.20162	7.99174e-05	0.00793262	AT3G23170
826986	57.0221	15.8854	1.83205	8.00801e-05	0.00793262	AT4G13540
817022	187.098	309.546	-0.726536	8.51006e-05	0.00838533	TAT3
832669	18595.8	23901.5	-0.362067	8.75067e-05	0.00857703	TGG1
836872	523.615	1357.25	-1.37418	8.99728e-05	0.00877258	CGLD27
819945	3873.24	3020.07	0.358534	9.63911e-05	0.00933784	PEX13
827185	80.221	173.828	-1.1158	9.67729e-05	0.00933784	BAM5
838632	3814.73	2712.27	0.491969	9.91141e-05	0.00951444	COR47
824004	6.73872	31.1604	-2.19824	0.00010117	0.009662	AT3G48450
828431	49.9393	104.704	-1.06575	0.000103542	0.00983812	CRK24
818421	1306.32	887.741	0.555741	0.000107855	0.0101958	AGT3
824763	91.0601	188.442	-1.04737	0.000113737	0.0106976	JRG21
837455	1968.47	2851.52	-0.535201	0.000114339	0.0107002	CRB
825439	2427.08	1844.2	0.395831	0.000116427	0.0108411	AT3G62650
6241475	117.75	206.7	-0.80812	0.000119316	0.0110253	AT1G24148
837953	1443.17	1873.01	-0.376625	0.000119589	0.0110253	AT1G13930
832652	33.5062	89.557	-1.41265	0.000136872	0.0125368	GATA12
824168	526.847	288.863	0.869701	0.000137591	0.0125368	MYB77
834396	94.5553	169.898	-0.848651	0.000138004	0.0125368	PnsB5
835369	4635.17	3678.77	0.332985	0.000138928	0.0125595	PKP-BETA1
821891	1167.15	888.461	0.393507	0.000139683	0.0125668	ETR2
829256	1483.84	914.276	0.697368	0.000140868	0.0126124	AT4G31290
837178	13205	17249.9	-0.385624	0.00014535	0.0129514	PSBP-1
841995	396.384	569.491	-0.523224	0.000146947	0.0130314	ZKT
838883	475.104	787.121	-0.726818	0.00015223	0.0134359	GI
829209	216.117	335.264	-0.631646	0.000154128	0.0135195	HHP2
828651	124.852	38.4095	1.70469	0.000154629	0.0135195	CBF2
837935	463.763	659.661	-0.506632	0.000158051	0.0137542	AT1G13750
823469	459.147	276.565	0.72752	0.000162689	0.0140919	AT3G43670
832370	411.193	594.489	-0.531197	0.000166707	0.0143731	CaS
835560	572.894	763.808	-0.414734	0.000168048	0.0144219	AT5G54710
838708	186.459	300.917	-0.690789	0.000171023	0.0146099	IGMT2
818374	471.238	318.59	0.566473	0.000176713	0.015027	SOUL-1
828919	354.497	207.669	0.768816	0.000179007	0.015153	UMAMIT33
821260	786.432	1072.85	-0.449593	0.000181319	0.0152152	TRXF1
837231	834.329	601.966	0.470154	0.000181377	0.0152152	AT1G07200
842548	63.7561	20.5187	1.61956	0.000184674	0.0154223	AT1G62510
826505	766.236	535.073	0.517965	0.000186128	0.0154744	GBF2
826480	778.044	1102.19	-0.503238	0.000188346	0.0155892	TL29
825797	6174.64	7848.25	-0.346261	0.000191172	0.015753	ATPC1
840267	163.102	79.1585	1.04593	0.000196382	0.0160413	AT1G33760
838554	2373.49	3141.61	-0.404043	0.000196392	0.0160413	CLH1
836734	4112.67	3315.8	0.311092	0.000206815	0.0167708	STR16
839698	872.188	1128.23	-0.370741	0.00020742	0.0167708	BBX13
824897	2984.81	2360.93	0.33872	0.000208025	0.0167708	INO80
837760	327.437	186.749	0.806708	0.000212853	0.0170199	AT1G12080
828049	52.4685	128.785	-1.29738	0.00021347	0.0170199	PARP2
838824	1903.48	1227.45	0.633125	0.00021401	0.0170199	AT1G22190
828135	103.129	184.177	-0.831913	0.000214771	0.0170199	AT4G02110
842096	142.069	252.364	-0.826651	0.000226255	0.017854	NAS4
825201	2478.72	1897.8	0.385075	0.00022738	0.017867	AT3G60300
823067	303.774	188.034	0.688105	0.000228752	0.0178994	AT3G32980
836663	2390.24	1864.33	0.358097	0.000230601	0.0179336	AT5G65380
822319	1848.57	1468.96	0.331456	0.000231642	0.0179336	YSL6
825246	18803	22460.2	-0.256457	0.000232079	0.0179336	AT3G60750
834996	21114.5	15107.3	0.482928	0.000240485	0.0185064	BXL1
839207	1037.1	780.67	0.408599	0.000245885	0.0188441	AT1G26665
830052	8458.68	11283	-0.41579	0.000252002	0.0191815	FBA2
834173	6182.57	4891.11	0.338131	0.000252347	0.0191815	UBC8
5007884	222.382	117.397	0.920221	0.000254321	0.0192529	RL4
827628	703.989	927.649	-0.398384	0.00025572	0.0192804	AT4G18930
838651	199770	156884	0.348652	0.00029682	0.022289	CAT3
833890	754.274	1000.27	-0.406544	0.000305519	0.0227621	AT5G38980
843842	2300.73	3102.72	-0.431514	0.000305564	0.0227621	PR5
822448	22.7278	72.6586	-1.68075	0.000314857	0.0233549	AT3G28220
817601	2253.28	1758.32	0.358504	0.00031603	0.0233549	RPT2
818941	1792.1	1370.92	0.386069	0.000318861	0.0234709	ETFQO
825331	1888.85	2355.52	-0.318941	0.000320305	0.0234844	SLD1
817819	26.455	65.3046	-1.31159	0.000321913	0.0235097	EMB2795
28717501	52.4169	112.259	-1.0996	0.000324153	0.0235808	AT2G00920
822258	1696.79	1196.15	0.504563	0.000339166	0.0244348	AT3G26510
841414	10.686	44.3462	-2.05613	0.000339645	0.0244348	BUB3.2
816344	2690.01	2161.87	0.315079	0.000340764	0.0244348	TLP2
827384	610.277	409.763	0.574981	0.00034114	0.0244348	HB-2
825714	434.728	608.876	-0.485478	0.000347512	0.0247958	FIB
827258	718.699	505.173	0.508185	0.00035463	0.0252072	VAMP724
817366	452.493	296.921	0.609116	0.000356349	0.025233	AT2G28200
829730	20299.5	14265.6	0.508821	0.000358032	0.0252562	SEN1
831929	1875.69	1480.41	0.341071	0.000359601	0.0252711	NCBP
833710	363.288	498.757	-0.458718	0.000372552	0.0260828	AT5G37360
838723	1807.43	2382.02	-0.397603	0.000375512	0.0261916	WAK2
840194	1040.68	1383.29	-0.411772	0.000378774	0.0263206	PRPL11
821436	1823.51	1382.43	0.40019	0.000381057	0.0263808	AT3G19030
842554	191.135	285.373	-0.578471	0.000400465	0.0275568	FMO_GS-OX4
828663	86.5978	36.2067	1.25198	0.000402904	0.0275568	AT4G25580
827580	1559.54	1992.82	-0.354467	0.000403812	0.0275568	CHLI1
816051	1555.63	1233.93	0.334387	0.000404699	0.0275568	AT2G15580
828537	8.54422	38.902	-2.18204	0.000405443	0.0275568	AT4G24340
828808	3733.66	3070.76	0.28175	0.00041984	0.0284315	ATRBP45C
838066	504.625	306.722	0.721322	0.00043083	0.0290701	AT1G15010
842083	539.766	730.018	-0.437161	0.000435599	0.0292858	AT1G56300
842170	3459.51	2775.44	0.317549	0.000442184	0.0296216	CAT2
3766719	4.57449	26.5845	-2.5289	0.000449092	0.0299336	AT1G13607
838622	8325.54	10988.2	-0.400492	0.000450069	0.0299336	DRT112
841649	2657.61	1945.61	0.449601	0.000451698	0.0299336	AT1G52190
826734	91.6586	200.66	-1.12674	0.000453271	0.0299336	AT4G11320
838547	1005.18	780.337	0.364473	0.000460686	0.0303158	AT1G19600
843683	1439.56	1046.92	0.461127	0.000462674	0.0303394	AT1G73480
819738	118.403	205.613	-0.793579	0.000475406	0.0309137	NF-YA2
5008073	641.956	479.483	0.420955	0.00047575	0.0309137	AT3G48115
817656	1132.37	1495.32	-0.402223	0.000476412	0.0309137	AT2G31040
814915	5236.43	4318.27	0.278252	0.000486592	0.0314593	PI4K_GAMMA_7
821357	9226.53	16731.2	-0.858669	0.000489215	0.0314593	BTS
819623	472.207	651.461	-0.465145	0.000489888	0.0314593	AT3G04650
816591	145.609	255.026	-0.807273	0.00049234	0.0315081	AT2G20635
833646	59.4753	661.805	-3.47492	0.000494926	0.0315651	AT5G36790
842016	1930.99	2503.13	-0.375109	0.000497516	0.0315762	PSAG
832174	1520.57	1207.2	0.332797	0.000498492	0.0315762	WAV2
832546	41.987	195.622	-2.21899	0.000505297	0.0318988	VSP2
831426	518.002	678.937	-0.390552	0.000509071	0.0320285	AT5G02940
28721195	64.1452	27.9706	1.20523	0.000512165	0.0321146	AT5G25755
829347	5786.44	4674.71	0.307617	0.000514069	0.0321259	VAMP711
823588	427.49	582.702	-0.446126	0.000523461	0.0325568	AT3G44620
832170	369.033	519.685	-0.492876	0.000525157	0.0325568	EFR
832311	181.81	98.7373	0.876642	0.000527093	0.0325568	FAR1
825794	697.827	516.797	0.434744	0.000527957	0.0325568	ATG8B
830724	1829.18	2287.5	-0.323203	0.000531428	0.0326627	HEMC
840200	3746	2909.83	0.364006	0.000537609	0.0329338	AT1G33050
819971	387.123	568.289	-0.55407	0.000546374	0.033361	TK1a
838707	228.627	345.416	-0.597363	0.000557785	0.0339465	IGMT3
822709	740.868	511.299	0.535464	0.000563098	0.0341582	BR6OX2
828425	1089.55	1419.55	-0.382366	0.00056633	0.0342427	CRK18
819576	3128.33	3990.38	-0.350701	0.000578988	0.0348948	AT3G04210
816595	4352.77	3080.74	0.498484	0.00058616	0.0352131	AT2G20670
840380	477.734	339.41	0.490384	0.000588649	0.0352489	GRF11
842721	209.851	322.066	-0.620577	0.000612965	0.036571	CHX16
843195	107.88	56.7739	0.922094	0.000615549	0.036571	AT1G68650
825376	2057.96	2892.7	-0.491784	0.000616619	0.036571	ROC4
819073	590.817	786.455	-0.412738	0.000621718	0.0367009	CHL-CPN10
819803	1433.66	1129.34	0.345075	0.000622751	0.0367009	SAC3B
840472	1523.55	2031.75	-0.416174	0.000631728	0.0370488	RPL21C
3768658	24.3378	69.0246	-1.50599	0.000632633	0.0370488	AT2G14245
822203	696.622	1003.19	-0.526851	0.00063843	0.0372711	PRXQ
838540	85.1739	42.2275	1.01884	0.000645039	0.0375392	AT1G19530
837848	2868.32	3831.09	-0.417882	0.00066354	0.0384956	GAPA-2
829549	2703.77	2080.05	0.377966	0.000677029	0.0391563	MCCB
837834	2990.87	2278.51	0.391922	0.000694965	0.0400692	UGE1
815210	4389.75	5836.78	-0.411362	0.000698968	0.0401755	PSBX
814930	3223.73	3973.68	-0.301835	0.000706767	0.0404027	CR88
836088	95.6129	182.673	-0.928606	0.000707259	0.0404027	AT5G59670
818040	2944.04	2382.74	0.30496	0.000719713	0.0409884	AT2G34750
817897	4014.93	3346.98	0.262448	0.000726647	0.041146	MAC3B
833891	1146.04	1421.88	-0.3115	0.000727025	0.041146	AT5G38990
832787	128.189	210.311	-0.717305	0.0007292	0.041146	AT5G27290
838875	127.508	215.485	-0.759277	0.000731318	0.041146	AT1G22690
842471	4489.24	3594.13	0.320376	0.000735244	0.0412423	AT1G61740
825489	1578	2155.62	-0.45074	0.000771689	0.0431566	CSP41A
818155	905.009	674.033	0.424276	0.000784679	0.0437517	AT2G35820
824264	2093.66	1647.89	0.346192	0.000788736	0.0438466	AT3G51000
820548	17161.7	14611.6	0.232116	0.000800409	0.0443632	ECT2
834430	1568.38	1936.5	-0.303955	0.000816497	0.0451205	CAD1
817606	6143.86	7924.09	-0.36738	0.000833588	0.0458045	PSBW
818187	121.289	225.637	-0.899968	0.000836019	0.0458045	AT2G36145
817142	10634.6	13673.3	-0.362543	0.000836781	0.0458045	PDF1.3
4042819	73.977	20.4272	1.85156	0.000838713	0.0458045	ArthCr088
830001	1406.22	1121.99	0.326748	0.000842783	0.0458923	IYO
831720	1823.62	921.817	0.983815	0.000850799	0.0461937	FER1
841534	298.456	432.356	-0.537196	0.000863559	0.0467502	AT1G51110
831478	130.527	67.2603	0.957788	0.000876633	0.0473204	AT5G16200
815980	4381.3	3510.9	0.3194	0.00088084	0.0473992	AT2G14910
833138	4051.66	5113.48	-0.336174	0.000883183	0.0473992	RPS1
832369	2392.37	1790.45	0.418215	0.000896554	0.0479785	AAE17
837777	3206.11	2369.7	0.43606	0.00090506	0.0482949	ATBETAFRUCT4
840953	1112.82	1498.92	-0.430718	0.000907756	0.0483004	FBP
843099	2459.36	3158.26	-0.361417	0.000927956	0.0492345	PSBY
28719404	14.5893	0.794429	4.32283	0.000937443	1	AT3G54065
828468	24.0583	62.8225	-1.37942	0.000941143	0.0497924	AT4G23680
836547	3827.41	2802.38	0.449816	0.000954495	0.0503557	EXL2
817344	3554.59	4322.36	-0.28244	0.00095994	0.0504999	CPN60A
829427	1295.77	1026.75	0.335573	0.000972654	0.0510246	AT4G32910
830517	875.745	1157.55	-0.403357	0.00098472	0.0515125	2-Cys_Prx_B
830122	45.1227	15.9455	1.51321	0.00101757	0.0529483	AT4G39675
836059	90.9826	46.7311	0.954631	0.00101785	0.0529483	AT5G59400
835513	1442.27	1162.24	0.311106	0.0010286	0.0533583	CNGC4
823888	11633	5877.43	0.984891	0.00103376	0.0534771	ASN1
834577	1372.17	1007.24	0.444955	0.00103932	0.0535245	AT5G45410
843190	119.436	224.672	-0.907475	0.00104264	0.0535245	AT1G68600
831888	646.417	833.982	-0.368609	0.0010433	0.0535245	SQD2
835709	364.098	246.66	0.558137	0.00105001	0.0537205	AT5G56100
838740	398.879	275.278	0.535863	0.00105512	0.0538342	SKP2A
818667	42.0209	83.9119	-0.993797	0.00106049	0.0539602	AT2G40720
817517	1400.38	1906.41	-0.444847	0.0010669	0.0541386	AT2G29670
834946	82.4283	139.363	-0.760565	0.00109988	0.0556607	KAT5
838498	80.5575	159.793	-0.987915	0.00110476	0.055756	Lhca6
834575	3051.38	3677.6	-0.269493	0.00111239	0.0559891	CLPP4
818566	813.723	591.618	0.460655	0.00112267	0.0563543	P5CS1
828417	1001.02	1283.29	-0.357762	0.0011317	0.0566552	CRK10
831795	2.74258	18.3785	-2.72459	0.00114302	0.0570681	AT5G03545
816372	179.607	111.06	0.695435	0.00121295	0.0603975	AT2G18570
830592	667.422	1427.76	-1.09701	0.00122495	0.0608324	ST2A
838721	6701.1	8533.87	-0.348626	0.00122965	0.0609037	WAK1
819295	2270.57	2914.1	-0.360629	0.0012525	0.0617458	PSI-P
818957	129.653	218.741	-0.757994	0.00125329	0.0617458	AT2G43550
837907	209.854	344.33	-0.712577	0.00128328	0.062815	AT1G13470
823831	2670.45	3410.15	-0.353256	0.00128393	0.062815	PTAC16
843980	51.0199	112.667	-1.14634	0.00128511	0.062815	AT1G76470
826594	502.999	368.369	0.447163	0.00129986	0.0633696	AT4G10030
831501	368.661	508.724	-0.466435	0.00130741	0.0635716	TRXF2
818489	2599.77	4769.4	-0.87547	0.0013187	0.0639537	NATA1
818558	18869.4	24364.8	-0.368826	0.0013262	0.0641504	RCA
834930	94.5108	168.399	-0.834022	0.0013735	0.0661917	XRI1
834837	2372.69	1953.56	0.280792	0.00137682	0.0661917	AT5G47860
815160	1237.11	1535.67	-0.311572	0.00137983	0.0661917	OPR3
842700	635.339	813.871	-0.357542	0.00138426	0.0661917	ISPF
814860	147.925	227.622	-0.624484	0.00138618	0.0661917	AT2G03310
838104	1083.32	849.605	0.349339	0.00139886	0.0666264	AT1G15350
28719749	10.1213	33.6858	-1.72939	0.00141026	0.0669958	AT4G06195
825753	253.687	384.395	-0.602905	0.00141381	0.0669958	RbcX1
834962	980.227	1226.15	-0.323245	0.00142321	0.0672701	OVA2
820776	15.5524	0.68571	4.47033	0.00143466	1	EXPA12
28717092	13.0271	40.9699	-1.63894	0.00143551	0.0676797	AT1G09505
828990	225.915	314.316	-0.475907	0.00145488	0.06842	AT4G28706
824128	73.4403	129.279	-0.814941	0.00147785	0.0690496	WDR5a
835986	1651.38	1302.36	0.342658	0.00148244	0.0690496	AT5G58720
837483	6496.88	5300.56	0.293511	0.00148635	0.0690496	PHYA
830803	1562.32	1221.08	0.356017	0.00149144	0.0690496	EXL4
817183	1277.9	1009.17	0.339796	0.00149146	0.0690496	RCY1
838749	167.389	252.307	-0.594538	0.00149308	0.0690496	AT1G21500
3769043	192.496	122.067	0.654773	0.00149423	0.0690496	AT3G29776
839643	1537.42	1235.81	0.314728	0.0015191	0.0700252	AT1G27520
821870	8311.41	7069.28	0.233586	0.00152709	0.0702199	PKP-ALPHA
830984	438.801	574.285	-0.388834	0.00154384	0.0707976	VAMP713
824699	491.987	689.345	-0.488198	0.00154773	0.0707976	PPL1
839582	488.302	356.956	0.450701	0.00155106	0.0707976	AT1G26920
837600	51.4798	97.6086	-0.924043	0.00156905	0.0714436	AT1G10585
830158	531.099	687.678	-0.373873	0.00157582	0.0715767	AT4G39970
842775	99.2733	172.478	-0.79243	0.00158767	0.0718779	BDG1
837385	2019.57	1433.67	0.494414	0.00159017	0.0718779	THA1
834448	886.689	682.104	0.377751	0.00161407	0.0727042	AT5G44250
833894	386.041	512.817	-0.408181	0.00161626	0.0727042	AT5G39020
823918	459.588	664.038	-0.529632	0.00162916	0.0729997	PYE
832388	168.853	249.61	-0.560589	0.0016315	0.0729997	AT5G23240
836400	759.237	982.373	-0.372581	0.00163458	0.0729997	DXR
822239	40.7264	15.1119	1.44292	0.00163908	0.0730253	AT3G26350
832804	56.2392	101.074	-0.847768	0.00165356	0.0734944	MK
837215	2209.76	1686.12	0.389906	0.00166543	0.073846	AT1G07040
837180	1856.5	1509.82	0.298004	0.00167076	0.0739064	AT1G06700
842309	2535.24	1939.58	0.385567	0.00167575	0.0739515	TPS10
831686	85.1083	38.4356	1.13909	0.00169161	0.0744749	AT5G01740
831769	778.591	1029.47	-0.403043	0.00169779	0.0745707	SBE2.2
836388	722.167	501.263	0.525149	0.0017336	0.0759644	HA11
820366	5626.36	4592.03	0.292913	0.00173805	0.0759807	AT3G11930
831866	1133.37	907.951	0.318915	0.00175523	0.0765513	LAX1
819204	7967.84	6473.89	0.299474	0.00176027	0.0765513	PIP1B
820335	2705.83	3463.08	-0.35656	0.00176696	0.0765513	AT3G11630
831322	272.613	406.331	-0.572555	0.00176965	0.0765513	AT5G14700
837069	379.721	521.513	-0.455869	0.00177166	0.0765513	5PTASE13
824727	4551.29	3717.2	0.292277	0.00178413	0.0769115	P5CS2
844013	38.1292	79.1266	-1.05623	0.00180255	0.0774033	IGMT5
840521	3380.13	2822.5	0.260409	0.00180621	0.0774033	ACC1
824565	2.12549	24.032	-3.47689	0.00180985	0.0774033	AT3G53980
828834	669.074	483.098	0.469119	0.00181216	0.0774033	WES1
835839	294.615	207.931	0.501598	0.00185259	0.0789491	AT5G57340
829876	41.0421	14.1105	1.5236	0.00190626	0.0810508	AT4G37220
817215	4405	3488.25	0.336313	0.00193773	0.0820898	SEH
824446	2812.46	2072.41	0.441185	0.00193951	0.0820898	AT3G52800
815910	1.61229	14.9598	-3.23651	0.00195706	1	AT2G14240
818670	257.795	364.196	-0.495701	0.00195876	0.0826311	WRKY54
833535	9184.7	11720	-0.351844	0.00196117	0.0826311	GS2
837332	1745.32	2108.46	-0.273213	0.00200149	0.0841395	KEA1
831393	4873.01	4113.63	0.244155	0.00202898	0.0851029	DND1
837094	1397.64	1121.5	0.317823	0.00203635	0.085203	AT1G05840
842576	63.8286	24.7606	1.36371	0.00204052	0.085203	AT1G62770
836304	2304.82	1864	0.305804	0.00206682	0.0861082	AT5G61820
837956	1000.41	792.85	0.335475	0.00209431	0.0870589	WRKY4
828940	66.4486	121.021	-0.867972	0.00211891	0.0878854	EXPB3
823997	525.468	365.147	0.524114	0.00213205	0.0882122	AT3G48390
820741	375.978	514.896	-0.455028	0.00213849	0.0882122	AT3G15110
838981	993.472	660.403	0.590559	0.00214365	0.0882122	AT1G23710
823751	478.364	298.675	0.681396	0.00214574	0.0882122	AT3G46080
837304	9983.42	7932.49	0.33163	0.0021638	0.0887585	APX1
840475	3994.04	4795.84	-0.2639	0.00217017	0.0888244	AT1G35710
835871	16366.9	13081.5	0.323158	0.00219275	0.0894294	AT5G57655
843029	54224	69848.3	-0.365319	0.00219456	0.0894294	RBCS1A
841996	3379.07	4342.79	-0.362313	0.0022026	0.0895124	CPN60B
836470	841.213	1047.76	-0.317471	0.00220621	0.0895124	GAMMA_CAL1
837271	141.262	81.4185	0.790202	0.00221137	0.0895268	APK1A
3766886	269.401	140.01	0.94816	0.00221679	0.0895515	AT1G32928
843903	377.077	545.683	-0.53599	0.00222422	0.0896571	LQY1
840151	3.79765	21.8023	-2.53243	0.00224533	0.0901571	AT1G32570
837675	893.399	1129.31	-0.337304	0.0022463	0.0901571	AT1G11330
836750	591.1	460.464	0.361218	0.00225816	0.0904382	AT5G66180
824012	5452.31	4375.1	0.317467	0.0023051	0.0921201	KING1
830032	4769.32	6142.91	-0.365121	0.00233538	0.0931302	PRP4
843546	20004.9	16363.9	0.289758	0.00234881	0.0934657	PATL1
831330	46011.4	36933.9	0.317059	0.00237343	0.0942439	FDH
839293	8103.99	6892.66	0.233559	0.00242696	0.0961643	AT1G01320
828616	2262.95	2753.87	-0.283603	0.00245995	0.0972646	PMSR4
844031	1531.86	2072.89	-0.435545	0.00246775	0.0972942	AT1G76960
829579	264.197	379.287	-0.521205	0.00247247	0.0972942	AT4G34290
820547	2318.64	1752.33	0.403303	0.00247637	0.0972942	DIN4
828512	622.125	447.172	0.476276	0.00249623	0.0977723	YSL1
836099	621.281	441.734	0.495267	0.00250277	0.0977723	MYB59
819251	1027.39	1271.88	-0.307557	0.00250429	0.0977723	CNGC3
824743	3537.51	2941.93	0.265839	0.00251536	0.0979011	WLIM2b
843913	7173.44	6010.97	0.254971	0.0025181	0.0979011	AT1G75800
817513	8546.8	10518.6	-0.299594	0.00253572	0.0983807	THIC
819164	150.388	225.008	-0.584008	0.00255486	0.0986045	CYP76C1
818875	2001.74	2642.72	-0.400703	0.00255487	0.0986045	AT2G42750
842203	131.915	214.075	-0.694988	0.00255737	0.0986045	ZF14
829761	219.881	134.937	0.700751	0.00256333	0.09863	AT4G36050
827661	2758.91	2302.52	0.260764	0.0025702	0.0986903	ABCE2
1466252	110.236	44.4696	1.3118	0.00258691	0.0991275	rrn23S
843941	712.673	488.892	0.541174	0.00261017	0.0996952	SMT3
817184	1028.94	1402.59	-0.446701	0.00261243	0.0996952	AT2G26440
836873	1698.68	1400.05	0.278827	0.00262186	0.0997347	CKA1
817811	106.002	172.536	-0.706153	0.00262417	0.0997347	AT2G32500
831738	4611.68	5700.38	-0.305458	0.00263858	0.100078	RSR4
831468	5922.06	4806.8	0.300957	0.00266136	0.100737	AT5G16110
6241216	1495.14	1223.51	0.289263	0.00269207	0.101693	AT3G49601
818766	1455.25	1784.61	-0.294846	0.00271866	0.102489	NTRC
819170	2828.1	2370.89	0.254127	0.00273454	0.10272	AT2G45620
831766	889.053	671.127	0.405529	0.00273583	0.10272	LCL1
842780	16154.2	13007.2	0.312508	0.00274574	0.102885	CP5
820619	2614.25	3298.64	-0.335012	0.00276363	0.103279	RSH2
833475	4175.37	3484.42	0.261361	0.00276733	0.103279	PTM
833962	210.432	141.686	0.570604	0.00282106	0.104907	CDF2
828486	182.422	116.736	0.647462	0.00282223	0.104907	AT4G23870
828272	10.2146	31.603	-1.62582	0.00287229	0.106555	MSRB8
838407	3625.01	2928.31	0.307696	0.0029075	0.107647	AT1G18270
827189	231.171	331.976	-0.520267	0.00292884	0.108172	ABCG43
836206	1002.98	765.663	0.389412	0.00293863	0.108172	OBP4
828085	185.272	121.95	0.601869	0.00293912	0.108172	AT4G01600
832925	408.967	300.152	0.448099	0.00301544	0.110741	AT5G28400
821445	801.925	603.544	0.409303	0.0030208	0.110741	AT3G19100
827011	603.634	798.751	-0.4049	0.00306248	0.112048	CYP83A1
825333	2641.75	2220.38	0.250354	0.00307563	0.112216	POB1
834811	106.708	57.9472	0.882198	0.00307911	0.112216	AT5G47610
827479	602.313	812.733	-0.433677	0.00312218	0.113563	LIL3_1
830402	2177.01	2647	-0.282228	0.00313681	0.113873	AT5G05200
826622	637.198	823.745	-0.371525	0.00314568	0.113973	AT4G10300
832067	0	6.39619	-5.20658	0.00314911	1	NUDT24
843908	9488.95	4590.84	1.04741	0.00321436	0.116028	GASA1
830128	841.587	1058.27	-0.329924	0.00321545	0.116028	PLAT1
824018	123.465	75.7968	0.707657	0.00322968	0.116028	XTH11
818622	257.772	164.999	0.639581	0.00323167	0.116028	FER4
837731	2082.49	2669.65	-0.357563	0.00323357	0.116028	GLX1
818598	243.651	337.736	-0.472403	0.00324833	0.116272	AT2G40095
816955	0.323514	8.49204	-4.67372	0.00325134	1	TPS10
829420	216.944	149.74	0.536803	0.00325284	0.116272	PFK6
6240611	704.885	519.768	0.441868	0.003265	0.116483	AT2G26355
832136	191.22	270.113	-0.498908	0.00330554	0.117486	HBP5
831290	940.984	747.275	0.333386	0.00331424	0.117486	AT5G14390
836878	2705.14	2246.21	0.26795	0.00331659	0.117486	LBD37
839660	191.261	271.309	-0.505764	0.00331835	0.117486	APL2
841793	1858.18	1471.27	0.337148	0.00334495	0.118054	GLY3
841957	183.487	256.637	-0.485303	0.00334708	0.118054	AT1G55140
820167	258.384	356.243	-0.465072	0.00337637	0.118862	AT3G10060
835249	105.354	160.788	-0.607626	0.00338772	0.119037	SBT1.3
820246	2008.57	1670.17	0.265858	0.00339976	0.119192	AT3G10770
819821	1264.74	1564.31	-0.306503	0.00340495	0.119192	AT3G06450
816531	1210.58	967.12	0.323566	0.00347016	0.121059	COV1
816091	5979.51	4665.52	0.357616	0.00347128	0.121059	AT2G15960
818212	2447.74	2934.7	-0.26214	0.00352093	0.122173	SBE2.1
3771183	64.0572	30.2008	1.07602	0.00352429	0.122173	AT5G34790
814816	30.6984	60.745	-0.985551	0.00352818	0.122173	ARPN
821620	1061.17	855.931	0.311455	0.00352946	0.122173	AT3G20720
823623	1078.48	1396.66	-0.374167	0.0035409	0.12227	RPL9
834902	345.929	474.436	-0.456671	0.00354691	0.12227	AT5G48470
839854	765.918	588.828	0.379017	0.00355362	0.12227	AT1G29760
818330	268.295	373.757	-0.479714	0.00355853	0.12227	AT2G37540
842891	1349.69	1609.2	-0.25388	0.00358035	0.122613	RK2
819175	2138.81	1772.67	0.270364	0.00358167	0.122613	AT2G45670
829885	5937.57	4706.88	0.334717	0.00360087	0.123044	MEE59
816381	103.44	170.932	-0.723283	0.00362388	0.123603	PNP-A
817774	960.296	663.489	0.532322	0.00364121	0.123958	AT2G32150
818504	1058.94	1295.56	-0.290556	0.00365288	0.123958	ATATH8
830369	788.281	1010.38	-0.359372	0.00365424	0.123958	AT5G01590
819622	636.283	421.946	0.594286	0.00375312	0.12698	AT3G04640
829358	947.838	765.135	0.308815	0.00375695	0.12698	AT4G32250
842744	2896.58	3411.9	-0.236131	0.00377738	0.127284	AT1G64370
837801	2476.2	2004.71	0.304215	0.00377963	0.127284	AT1G12440
821686	6.89016	0	5.13657	0.0037966	1	AT3G21320
839972	2372.73	1924	0.301883	0.00383001	0.128654	AT1G30880
821589	254.46	350.507	-0.463071	0.00383414	0.128654	EMB2729
842953	324.841	231.513	0.489219	0.00384179	0.128679	RGL1
3768925	679.351	542.812	0.324339	0.0038508	0.128749	AT3G24927
818970	7672.77	6288.12	0.287339	0.00393097	0.130994	IQD14
843584	849.636	1077.22	-0.342053	0.00393201	0.130994	LOX4
817170	1299.78	1082.41	0.264043	0.00394972	0.131349	GP_ALPHA_1
837158	1760.55	2120.69	-0.26895	0.00401452	0.132928	ACD32.1
815013	1150.13	1417.55	-0.30247	0.00401614	0.132928	AT2G04700
838984	149.35	212.705	-0.508602	0.00403137	0.132928	AOR
838211	47.6703	100.167	-1.07517	0.00403226	0.132928	CYP79F1
831988	82.5991	138.026	-0.739905	0.00403287	0.132928	AT5G18700
830594	107.401	178.572	-0.731068	0.00404195	0.132976	AT5G07030
819293	1141.43	909.569	0.327484	0.00404861	0.132976	ZAT
834975	638.931	834.719	-0.385821	0.00407574	0.133631	MET1
840630	52183.4	41883	0.317191	0.00408436	0.133679	NIA2
832137	117.856	189.012	-0.678684	0.00409752	0.133874	SPX1
843875	31.0431	68.6902	-1.13925	0.00415508	0.135247	bZIP44
842687	658.371	507.117	0.377555	0.00415897	0.135247	AT1G63840
828523	6147.8	5233.08	0.23222	0.00416858	0.135247	VEP1
832500	289.295	414.894	-0.523021	0.0041686	0.135247	PTAC7
814831	1.87241	12.5791	-2.74626	0.00420184	1	AT2G03020
825362	362.935	239.724	0.601082	0.00422954	0.136695	HB-12
824908	7100.01	5980.12	0.247632	0.0042298	0.136695	VLN3
5007837	119.017	62.7764	0.915674	0.00423525	0.136695	RTFL21
837033	208.453	139.965	0.570601	0.00425917	0.137206	AT1G05340
837642	315.061	427.697	-0.441063	0.00427236	0.137206	AT1G10990
834748	2392.92	2018.48	0.245716	0.00427319	0.137206	AT5G47020
819331	200.56	133.016	0.593218	0.00429688	0.137591	GolS1
823816	251.945	340.894	-0.437711	0.00430421	0.137591	AT3G46630
834370	272.092	359.365	-0.401503	0.00430733	0.137591	ARP9
835126	12.9537	49.0122	-1.92293	0.00431635	0.137643	SPL13A
831900	270.461	174.496	0.634456	0.00437983	0.139428	AT5G03230
817439	1450.74	1837.71	-0.342014	0.00439448	0.139607	OEP16-1
844359	880.06	694.589	0.341609	0.00440265	0.139607	PSF1
839729	19367.5	15370.2	0.333417	0.00440936	0.139607	DYL1
842666	420.715	541.89	-0.365438	0.00441541	0.139607	AT1G63610
832243	3121.61	2435.47	0.357679	0.00446308	0.140642	AKINBETA1
838178	561.386	715.044	-0.349898	0.00447415	0.140642	AT1G16080
828395	16.9345	39.4637	-1.2261	0.00447506	0.140642	AT4G22960
817357	323.621	231.384	0.48095	0.00447837	0.140642	FRA8
834728	1171.23	951.816	0.298321	0.00449475	0.140919	AT5G46840
843148	498.429	368.31	0.436462	0.00450999	0.141159	BBX27
839717	133.487	200.572	-0.58407	0.00453064	0.141567	PUP1
822429	1333.31	1087.57	0.293933	0.00454801	0.141872	UMAMIT41
834868	5100.3	4206.74	0.277604	0.00457851	0.142585	OBE2
838544	2553.75	3318.81	-0.377479	0.0045867	0.142601	DHAR1
837545	179.709	119.528	0.592927	0.00460049	0.142791	AT1G10095
834660	3087.36	2541.66	0.280912	0.00461543	0.143017	DELTA-OAT
835411	10605.5	8998.92	0.236879	0.00468673	0.144985	UBC10
831757	18.2919	4.14722	2.12074	0.00470249	0.145095	PTL
827882	555.976	416.089	0.419762	0.00470587	0.145095	SBT3.12
829880	1963.37	1502.56	0.386609	0.00475934	0.146501	MYB73
814950	3.38081	17.2428	-2.3439	0.00478687	0.147105	AT2G04135
844356	305.717	206.835	0.564119	0.00482323	0.147334	GLYI7
819869	1299.46	976.284	0.41206	0.00482386	0.147334	BCE2
841670	2458.91	4273.99	-0.797559	0.00482945	0.147334	BGLU18
843668	12.8978	94.2134	-2.86844	0.00484169	0.147334	DR4
821962	11.9642	1.35627	3.09888	0.00485552	1	SBP3
818596	428.858	548.53	-0.354107	0.00486149	0.147334	ELF4
843382	4.44468	21.3497	-2.26747	0.00486185	0.147334	PERK13
828210	109.804	171.648	-0.640607	0.00486557	0.147334	AT4G02660
833975	64.4431	109.464	-0.758695	0.004868	0.147334	AT5G39790
816208	213.578	140.155	0.608524	0.00487318	0.147334	AT2G17036
842719	186.214	260.698	-0.485201	0.00487341	0.147334	AT1G64150
831793	935.07	1248.94	-0.417112	0.00488292	0.147382	PRR7
833949	308.683	217.612	0.505101	0.00493684	0.14868	AT5G39530
835937	887.225	1130.77	-0.35088	0.00494639	0.14868	EMB3143
837513	418.736	537.213	-0.359566	0.00494989	0.14868	POLD4
825026	683.815	839.904	-0.296028	0.00496261	0.148822	AT3G58570
10723065	1686.79	1394.43	0.274022	0.00497707	0.149016	AT2G14878
816673	719.648	908.683	-0.335243	0.00499207	0.149225	AT2G21340
825298	3760.86	2847.85	0.40074	0.00503298	0.150207	AT3G61260
824259	2723.33	3261.17	-0.259928	0.00507918	0.151175	ZAR1
818532	364.152	512.289	-0.494371	0.00508163	0.151175	PnsL1
816485	28.0857	9.42549	1.56947	0.00509186	0.151237	AT2G19660
820907	1271.59	969.452	0.390407	0.00515361	0.152828	RALF23
839847	213.103	294.034	-0.464797	0.00516562	0.15294	AT1G29700
833471	1657.78	2006.39	-0.27607	0.00520979	0.153598	AT5G35170
827311	16517.8	13927.4	0.246106	0.00520987	0.153598	AT4G16190
820804	310.197	206.634	0.582938	0.00521258	0.153598	UVR3
820402	54.4952	98.6575	-0.851736	0.0052315	0.153912	scpl16
818958	581.367	736.661	-0.342957	0.00526349	0.154609	AT2G43560
828269	1110.45	881.356	0.332915	0.00529546	0.155303	DER2.1
821904	199.041	120.385	0.727358	0.00532415	0.155766	MYB15
819590	1451.23	1180.73	0.297274	0.00532799	0.155766	AT3G04350
824199	6135.87	5087.74	0.27062	0.00537445	0.156878	AT3G50370
816664	1060.33	1335.83	-0.333201	0.00540857	0.157627	AT2G21250
2745848	569.968	379.274	0.590219	0.00543096	0.15796	AT1G64065
829943	5266.77	4495.74	0.228338	0.00543695	0.15796	PCK1
843377	1305.34	1566.68	-0.263827	0.00545373	0.158196	BCA4
829180	90.2075	51.4193	0.809026	0.00547039	0.158196	AT4G30570
820728	24295.9	19681.5	0.303828	0.00548819	0.158196	DJ1A
838812	703.205	919.799	-0.385853	0.00549245	0.158196	TGA3
843701	1441.69	1162.98	0.310032	0.00550756	0.158196	AT1G73660
836043	822.223	1027.55	-0.322787	0.00552493	0.158196	AT5G59250
829805	250.096	344.452	-0.46515	0.0055271	0.158196	AT4G36530
822189	2288.37	2968.27	-0.375872	0.00552803	0.158196	RPL15
819961	2430.35	2033.19	0.25696	0.00552906	0.158196	AT3G07700
821434	1658.65	1960.43	-0.241346	0.00553003	0.158196	AT3G19010
835621	807.879	984.796	-0.286198	0.00556212	0.158828	FTSZ1-1
830825	4619	5687.01	-0.300396	0.00556916	0.158828	PMDH2
834043	29467.5	25292	0.220493	0.00558852	0.159136	AT5G40450
828489	549.417	426.377	0.365288	0.00560301	0.159305	NdhS
821319	30.3679	61.5931	-1.01851	0.0056493	0.159978	AT3G01410
824248	591.225	446.491	0.406399	0.00565236	0.159978	AT3G50840
829108	177.958	119.913	0.574888	0.00565246	0.159978	EMB2757
842073	2670.67	2066.56	0.369239	0.00569642	0.160978	EMB1303
816716	11.0976	33.4595	-1.5946	0.00574559	0.162041	EME1A
839922	1498.8	1823.26	-0.282311	0.00575144	0.162041	ABCC11
841390	761.552	534.432	0.508763	0.00579308	0.16249	CXE5
834378	4.44996	19.1713	-2.12761	0.00579991	0.16249	UPI
827979	9011.76	7840.43	0.200971	0.00580394	0.16249	AT4G02480
831525	1084.13	855	0.343837	0.00581129	0.16249	RAD4
815903	3080.3	2538.35	0.278864	0.00582648	0.16249	ALDH6B2
839349	2792.67	2375.82	0.232917	0.00582803	0.16249	CIPK9
843575	1774.43	1371.21	0.371178	0.00582846	0.16249	AT1G72430
830431	539.346	423.715	0.347802	0.00586207	0.163183	AT5G05480
841281	627.527	768.413	-0.292594	0.00591406	0.164384	PMEAMT
819352	2716.67	3226.97	-0.2481	0.00592684	0.164494	AT2G47390
831128	66.1641	33.4647	0.979245	0.00595633	0.165067	AT5G12880
823498	39.2492	15.148	1.36277	0.00597519	0.165343	AT3G43850
837342	825.186	662.191	0.316386	0.00599741	0.165712	AT1G08210
823729	946.211	1232.77	-0.382705	0.00600759	0.165747	CRK4
820750	1457.25	1825.22	-0.325797	0.00602018	0.165849	PRPS20
830674	28.4854	56.201	-0.981446	0.00604182	0.166199	AT5G07810
822286	9118.22	11022.4	-0.273624	0.00605155	0.166221	CCL
835100	219.592	142.19	0.622534	0.00607221	0.166543	AT5G50335
819774	33.2813	68.3671	-1.04087	0.00608571	0.166668	NP3
821875	111.407	169.181	-0.599255	0.00612294	0.167441	RLP36
819664	455.976	348.516	0.385539	0.00613336	0.16748	ACP1
825315	639.512	510.088	0.326987	0.00617236	0.168299	AT3G61420
830654	143.297	219.298	-0.616254	0.0062194	0.169333	AT5G07610
827833	8074.45	6963.56	0.213544	0.00625335	0.170009	TPP2
820461	9033.54	11056.9	-0.291762	0.00626615	0.170109	PGK1
839639	246.522	347.193	-0.494566	0.00632218	0.171065	AT1G27480
814712	0.323514	7.27479	-4.44634	0.0063242	1	AT2G01810
834771	179.362	284.038	-0.662942	0.00632683	0.171065	NUDT8
816018	838.076	1043.78	-0.316649	0.00634073	0.171065	TIC21
840056	200.28	305.449	-0.611612	0.00634874	0.171065	AT1G31690
830953	7971	6770.13	0.235481	0.00634963	0.171065	CBSX3
821595	117.046	172.354	-0.559207	0.00635651	0.171065	AT3G20490
824646	1203.93	941.312	0.354708	0.00639307	0.171673	BME3
816142	239.53	333.418	-0.476	0.00639751	0.171673	MCM4
814835	170.078	115.473	0.557946	0.00643995	0.172563	AGL30
838144	6293.73	5454.13	0.206637	0.00646838	0.17305	TPL
834607	262.71	353.338	-0.4304	0.00647672	0.17305	FKBP13
838931	230.681	306.671	-0.410548	0.00650261	0.173493	AT1G23220
821791	1659.25	2171.55	-0.38815	0.00652748	0.173907	AT3G22235
842577	649.801	816.18	-0.329973	0.00658549	0.175145	AT1G62780
820584	19628.6	15362.5	0.353474	0.00659272	0.175145	BGAL1
828774	540.921	690.582	-0.353851	0.00660938	0.175337	AT4G26670
818449	988.261	1213.66	-0.295824	0.00663265	0.175459	PECT1
817815	194.988	135.111	0.529361	0.00663284	0.175459	CSLB04
821529	1061.73	874.857	0.278658	0.00666617	0.176091	AT3G19910
818177	0	5.01116	-4.86335	0.00668517	1	AT2G36040
820288	1995.21	2431.82	-0.286277	0.00669785	0.176338	FAD7
818487	4639.87	3602.67	0.364596	0.0066981	0.176338	PIP2E
816394	1411.55	1157.04	0.287431	0.00670394	0.176338	PHYB
28720252	0	5.13034	-4.90702	0.0067353	1	AT5G00490
829027	6513.97	7623.76	-0.227126	0.00684775	0.179867	emb2726
832366	61.9818	103.201	-0.73246	0.00687264	0.180265	IMS2
834633	267.162	357.279	-0.422146	0.00688225	0.180265	CHLI2
819776	34.0154	66.0101	-0.95097	0.00692486	0.181126	AT3G06035
835358	218.202	297.929	-0.449095	0.00698101	0.182249	AT5G52810
842803	1745.35	1476.56	0.240848	0.00698738	0.182249	CYP89A5
816974	137.564	195.938	-0.511951	0.00702417	0.182953	AT2G24390
844203	2210.85	1858.52	0.250708	0.00704302	0.183188	GGH3
3766836	11.4105	1.46499	2.98905	0.00708188	1	AT1G28990
827959	335.942	442.335	-0.397054	0.00715465	0.185831	BAM2
10723139	323.611	423.153	-0.388132	0.00721585	0.186909	AT1G05675
843982	16680.2	13918.9	0.260941	0.00722101	0.186909	HMG1
826701	118.579	180.148	-0.606042	0.00723582	0.186909	AT4G11000
832667	15541.6	19107.9	-0.297951	0.00724186	0.186909	TGG2
831993	164.76	228.606	-0.470343	0.00724884	0.186909	AT5G18750
818822	782.317	1034.97	-0.405109	0.00726393	0.186909	AT2G42220
838565	2101.97	1580.41	0.412192	0.00726641	0.186909	PUP14
820703	255.601	187.149	0.451019	0.00732786	0.188009	AT3G14750
832247	300.541	434.668	-0.533701	0.00732934	0.188009	NdhU
839489	2439.55	2889.1	-0.244587	0.00736387	0.188237	LIN2
838793	589.576	286.387	1.04153	0.00739227	0.188237	DREB26
838541	150.959	99.4101	0.603336	0.00739311	0.188237	AT1G19540
823720	1455.81	1209.39	0.266784	0.00739695	0.188237	AT3G45770
828412	206.727	292.382	-0.497701	0.00739751	0.188237	CRK5
825337	280.431	202.186	0.471154	0.00739889	0.188237	AGP20
820871	78.7006	128.381	-0.706798	0.00743018	0.18851	PnsB3
835375	260.193	360.792	-0.474983	0.00743094	0.18851	AT5G52970
822403	1841.95	2326.96	-0.338025	0.00744726	0.18851	RPL12-A
818381	394.38	305.66	0.366177	0.00746068	0.18851	AT2G38025
819056	3931.78	4720.8	-0.263807	0.00746959	0.18851	PEN2
844036	307.385	231.696	0.40822	0.00747935	0.18851	SKP2B
839440	3506.33	2989.4	0.229987	0.00748046	0.18851	AT1G01490
842968	276.492	164.229	0.755166	0.00751574	0.189143	AT1G66500
841467	250.897	334.93	-0.417809	0.00756268	0.190067	AT1G50450
841998	557.269	418.815	0.410709	0.00757894	0.190219	BCDH_BETA1
816317	1352.14	965.629	0.487264	0.00761099	0.190766	HIS1-3
839704	70.292	120.025	-0.777583	0.00762306	0.190812	SCPL45
818462	2676.99	2168.82	0.303819	0.00783224	0.195585	AT2G38800
820906	383.66	493.494	-0.363902	0.00783475	0.195585	AT3G16565
842794	540.159	416.174	0.376024	0.0078555	0.195841	SIGA
818303	3.18936	16.2429	-2.3591	0.00788582	0.196334	TTG2
837836	1120.63	1335.42	-0.25343	0.00791076	0.196692	AT1G12800
837446	413.728	310.592	0.415044	0.00793556	0.197045	AT1G09250
822578	180.216	252.216	-0.488059	0.00794719	0.197071	AT3G29230
829415	302.104	402.526	-0.413141	0.00800153	0.198109	AT4G32790
837740	18535.8	16139.6	0.199769	0.00801057	0.198109	APA1
834667	4971.22	4250.82	0.226186	0.00802095	0.198109	LARP6a
826709	65.6659	109.105	-0.731346	0.00807912	0.199281	3xHMG-box1
829684	483.097	612.113	-0.339819	0.00818678	0.20167	TMT2
831149	559.725	423.967	0.398512	0.00820031	0.201736	AT5G13100
819731	108.608	68.3992	0.663119	0.00821644	0.201866	AT3G05640
830525	697.066	552.08	0.334748	0.00825911	0.202648	AT5G06370
825263	776.454	623.284	0.318914	0.00827164	0.202688	AT3G60920
820453	638.852	446.202	0.518096	0.00828873	0.20284	AT3G12710
836152	689.347	876.843	-0.345925	0.00831643	0.203251	LecRK-I.9
28720572	133.392	82.6404	0.684179	0.00835391	0.203899	AT5G03615
836063	727.465	596.63	0.2855	0.00836908	0.204002	ZEU1
838925	94.6099	141.515	-0.580042	0.00844418	0.205563	AT1G23170
828524	1673.85	1234.54	0.438654	0.00845788	0.205628	ACBP3
841757	2651.06	3079.14	-0.215803	0.00857166	0.208122	mMDH1
832689	65.3107	34.7274	0.902362	0.00859833	0.208498	AT5G26200
816691	2663.48	3084.71	-0.211536	0.00863849	0.2092	AT2G21520
835815	1648.98	1936.32	-0.231959	0.00866031	0.209435	ACA8
5008138	467.036	329.476	0.506091	0.0086707	0.209435	RTFL12
824072	1076.52	1418.77	-0.397168	0.00870859	0.209983	PRXCA
836228	58.6218	99.3049	-0.764429	0.00871595	0.209983	HDA18
827310	2008.29	1721.93	0.221593	0.00874583	0.210251	AT4G16180
3769253	110.166	64.1908	0.787815	0.00874964	0.210251	AT3G32195
818727	26.6019	9.96797	1.42196	0.00881695	0.211595	M10
10723095	1493.86	1209.21	0.304798	0.00883845	0.211838	AT5G48412
834567	160.094	107.441	0.576372	0.0088695	0.212155	AT5G45310
826414	2934.08	2456.73	0.256055	0.00888936	0.212155	AT4G01000
832065	1524.93	1295.21	0.23547	0.00889233	0.212155	CDPK19
829167	2982.33	2275.67	0.390389	0.00890702	0.212155	GAE1
826982	277.193	383.585	-0.471623	0.00890861	0.212155	AT4G13500
820258	1.93228	12.4657	-2.7187	0.00893906	1	AT3G10880
824588	2597.59	3138.98	-0.27374	0.0089632	0.213161	AT3G54210
844358	4294.53	3682.53	0.221947	0.00897377	0.213161	AT1G80180
821195	1689.53	1419.69	0.250315	0.00902086	0.214007	RAD23C
821049	2586.14	2198.14	0.234948	0.00906693	0.214826	PYD1
816073	0.611811	9.36019	-3.93015	0.00908192	1	AT2G15780
818553	120.671	175.577	-0.542458	0.00916604	0.216899	EXPA4
834382	132.56	70.0346	0.92766	0.00918175	0.216995	AT5G43620
830154	7162.48	8823.62	-0.300969	0.00922331	0.217701	CYP79B2
842957	15.8935	86.5039	-2.44248	0.0092808	0.21878	MYB90
831454	523.569	645.191	-0.300697	0.00929881	0.218928	KIN2
844169	0.323514	8.02376	-4.58514	0.00935317	1	GSTU22
832002	14.6404	42.3011	-1.53347	0.00936129	0.22012	AT5G18840
839198	5289.86	4541.87	0.220016	0.00939367	0.220603	AT1G26580
840860	2227.7	1826.42	0.286239	0.00941986	0.22094	PMI1
3770196	0.933564	9.03921	-3.27037	0.00942601	1	AT4G08867
814644	277.333	189.437	0.550004	0.00944241	0.221029	RHA2B
825360	567.555	726.18	-0.357198	0.00945647	0.221029	AT3G61870
842483	24.5051	8.29915	1.57197	0.00945928	0.221029	AT1G61860
837697	4.42002	16.4546	-1.90919	0.00948834	0.221419	AT1G11540
828439	3380.9	2755.02	0.294928	0.00949975	0.221419	PIP1%3B5
839781	1457.35	1883.09	-0.370578	0.00952307	0.221685	AT1G29070
828637	698.216	849.392	-0.282661	0.00954363	0.221886	FKBP53
834954	735.59	919.165	-0.321396	0.00957823	0.222413	AT5G48960
824581	1187.89	997.978	0.251534	0.00964688	0.223728	PTR1
842569	18.471	41.7503	-1.17437	0.00966598	0.223886	BETA-VPE
837305	71.964	118.178	-0.709419	0.00968821	0.223886	LBD1
825372	352.731	487.383	-0.464346	0.00973906	0.223886	OMTF3
815943	1537.26	2605.04	-0.760725	0.00974216	0.223886	LURP1
816569	539.305	426.232	0.338206	0.00974349	0.223886	NOP10
822335	1319.47	1671.17	-0.341901	0.00975237	0.223886	GHS1
822041	109.25	66.1743	0.719011	0.00975381	0.223886	MBF1C
819193	392.297	299.624	0.388077	0.00975723	0.223886	AT2G45850
831234	829.92	612.188	0.437519	0.00976189	0.223886	AT5G02760
817440	7259.53	6269.95	0.211273	0.00978788	0.224206	CXIP4
830076	260.434	533.219	-1.03292	0.00986936	0.225795	APL3
821704	1.60877	15.194	-3.26448	0.00988316	1	DXPS1
818117	147.754	204.145	-0.466795	0.00989022	0.225994	DAD2
843803	777.997	938.413	-0.270544	0.00991127	0.226198	AT1G74640
820722	758.953	928.504	-0.291582	0.00992776	0.226297	HEME1
821947	39.7282	68.8539	-0.791034	0.0099597	0.226748	KINESIN-12B
821681	573.425	739.836	-0.365415	0.0100077	0.227562	DOF2
3770684	328.419	247.836	0.404804	0.0100753	0.228819	AT5G04880
829602	13.3217	33.1161	-1.32106	0.0101364	0.229501	KCS17
6240661	138.935	91.1945	0.604135	0.0101398	0.229501	AT1G18773
827854	91.9647	141.019	-0.616682	0.0101423	0.229501	BRCA1
844314	6212.53	5387.99	0.20549	0.0101871	0.22999	NADP-ME4
837449	686.493	555.815	0.304084	0.010195	0.22999	AT1G09280
840261	140.116	95.7474	0.548659	0.0102027	0.22999	AT1G33700
827124	1057.37	1328.68	-0.329129	0.0102133	0.22999	ARD1
817049	924.09	1115.93	-0.271706	0.0102532	0.23061	SDF2
835098	1035.81	840.978	0.299942	0.0102672	0.230632	ELO3
820272	549.598	682.866	-0.312646	0.0102789	0.230632	RLP34
836423	1194.73	989.734	0.272819	0.0103076	0.230996	GRXC1
828743	420.695	535.081	-0.348616	0.0103588	0.231779	AT4G26370
840098	5854.41	7197.81	-0.298249	0.0103674	0.231779	PRK
844198	777.283	944.638	-0.282028	0.010387	0.231939	AT1G78620
820329	3255.48	2821.27	0.20652	0.0104532	0.233004	AT3G11560
844055	4005.7	3463.31	0.209627	0.0104597	0.233004	SKIP
829728	8360.4	6901.21	0.276817	0.0105423	0.234302	AT4G35750
824330	756.563	952.046	-0.332834	0.0105431	0.234302	AT3G51670
832253	3865.77	3175.86	0.283163	0.01058	0.234841	PAA2
829412	4067.44	3488.38	0.221456	0.0106745	0.236202	AT4G32760
828667	1892.08	1592	0.250107	0.010675	0.236202	AT4G25620
832791	106.206	157.273	-0.567627	0.0106794	0.236202	AT5G27330
831782	743.83	564.116	0.399785	0.0107458	0.237155	SIS
825795	156.497	106.945	0.554475	0.0107479	0.237155	AT4G04630
822385	7.88007	24.2944	-1.6284	0.0108283	0.238646	AT3G27630
817484	2390.94	2900.59	-0.278713	0.0108941	0.239811	SAG13
824354	252.512	172.482	0.550861	0.0109162	0.240014	HSFA7A
828653	181.929	37.2058	2.289	0.0109675	0.240722	CBF1
834579	2383.24	2055.48	0.21323	0.0109832	0.240722	AT5G45430
817968	502.669	385.829	0.379264	0.0109888	0.240722	TBL37
832513	9.99499	28.7218	-1.52681	0.0110001	0.240722	PGL5
816663	1149.34	955.629	0.265474	0.0110255	0.240996	BPC4
842182	70.6757	40.1191	0.81679	0.0110716	0.241306	AT1G58150
828424	809.913	1029.78	-0.345371	0.0110762	0.241306	EMB1290
837541	1212.27	1000.85	0.275683	0.0110786	0.241306	SBI1
836865	2345.56	1845.96	0.345976	0.0111372	0.242038	MYBR1
837636	190.881	273.552	-0.521169	0.0111382	0.242038	RECQ4A
818464	560.1	418.508	0.420811	0.0111664	0.242298	AT2G38820
837887	925.217	1110.17	-0.26399	0.0111845	0.242298	MAP1C
842186	426.171	328.812	0.372704	0.0111892	0.242298	RLP9
839871	131181	105056	0.320382	0.0112878	0.244127	CAB1
839235	3632.65	2892.24	0.32828	0.0112999	0.244127	PIP1C
819224	485.772	603.773	-0.313689	0.0114432	0.246677	AT2G46170
820951	1263.7	1025.89	0.299466	0.0114444	0.246677	LPD1
822188	2847.3	2435.59	0.225265	0.0115011	0.247612	AT3G25910
834226	15.1989	36.1684	-1.24323	0.0115283	0.247911	AT5G42210
824510	3382.03	2763.7	0.291561	0.0115643	0.248056	PIP2A
835612	3378.97	2944.87	0.198219	0.0115666	0.248056	RAN3
28720145	183.989	253.185	-0.462474	0.011575	0.248056	AT4G18253
834207	2829.99	3321.56	-0.230997	0.0116015	0.248338	BIP2
28721232	110.621	70.9926	0.646379	0.0116255	0.248567	AT5G38865
844376	1317.44	1082.38	0.282387	0.0116872	0.2496	AT1G80360
834815	482.032	346.626	0.475893	0.0117194	0.249916	NF-YB2
839196	131.295	72.4266	0.860194	0.0117636	0.249916	BGLU40
830679	156.079	217.021	-0.478357	0.0117799	0.249916	AT5G07860
831225	2623.67	2275.73	0.205568	0.0117889	0.249916	PPH
828815	870.371	1103.36	-0.341306	0.0117925	0.249916	TSB2
819272	1727.16	1463.93	0.238841	0.0118112	0.249916	AT2G46600
831233	166.524	116.608	0.514205	0.0118139	0.249916	XTH5
833839	340.123	434.431	-0.353013	0.0118141	0.249916	AT5G38510
841829	2305.13	1946.68	0.244222	0.0118228	0.249916	RAP2.12
838190	63.6592	100.251	-0.651861	0.011859	0.250297	AT1G16220
826989	571.771	446.092	0.36009	0.0118677	0.250297	UNE15
839508	270.272	195.95	0.464267	0.0119024	0.250742	GA2OX6
820938	2394.25	2052.41	0.22195	0.0119225	0.250742	AT3G16850
839329	122.679	179.572	-0.547147	0.0119292	0.250742	BARD1
817637	27247.8	32432.4	-0.251277	0.011971	0.251337	GSTF10
28719462	106.575	68.7734	0.631149	0.0119945	0.251547	AT4G03015
819781	1779.27	1506.88	0.239213	0.0120809	0.2529	TBL10
818379	406.822	535.658	-0.394478	0.0120862	0.2529	AT2G38010
834486	1290.86	1568.71	-0.280857	0.0121289	0.253508	AT5G44580
837506	3998.02	3453.46	0.210973	0.0121607	0.253876	CDC5
824729	208.514	281.753	-0.436289	0.0121737	0.253876	DFD
835943	3.28572	15.5995	-2.22762	0.0121919	1	MES18
826789	2404.13	2026.83	0.246898	0.0122201	0.254557	PLDGAMMA2
839262	3639.03	3104.33	0.229163	0.0123616	0.25691	SR34
831889	4865.21	4252.34	0.194381	0.0123645	0.25691	EIN2
821055	371.587	288.039	0.365464	0.0123744	0.25691	JAZ3
815822	19695.2	15478.8	0.347459	0.0123943	0.257037	AGT
829381	758.929	524.884	0.531028	0.0124218	0.25732	AT4G32460
825083	281.088	374.162	-0.411124	0.0125113	0.258886	ABCC10
836800	533.832	660.752	-0.309366	0.0125353	0.259031	AT5G66675
832495	53.9236	87.1591	-0.693027	0.0125595	0.259031	GMI1
843345	978.67	799.802	0.290665	0.0125756	0.259031	LGT8
817515	150.675	208.238	-0.465514	0.0125796	0.259031	PHT4%3B1
825863	5182.89	4397.27	0.237083	0.0125878	0.259031	AT4G05150
825041	257.715	185.959	0.471554	0.0126379	0.259774	AT3G58720
817063	1689.65	1246.46	0.440188	0.0126627	0.259998	AT2G25250
844173	207.545	302.846	-0.548498	0.0126873	0.260215	GSTU20
842030	272.207	203.047	0.420384	0.0127161	0.26052	AT1G55805
821127	227.789	299.855	-0.39615	0.0127719	0.261375	LSF1
834415	1201.43	1004.12	0.259504	0.0128016	0.261525	AT5G43930
837099	3168.15	2761.05	0.198464	0.0128073	0.261525	ARI5
840522	109.452	162.343	-0.566773	0.0128236	0.261571	ACC2
831047	112.324	162.739	-0.531966	0.0128417	0.261654	AT5G11750
3768226	13.0611	2.30908	2.4483	0.0128501	1	AT2G02430
823744	2101.39	2421.24	-0.204323	0.0128965	0.262025	ADF1
831318	213.008	282.327	-0.407919	0.012897	0.262025	PDF1B
834835	1242.37	1465.59	-0.239234	0.012909	0.262025	AMK2
842910	4237.72	3640.69	0.218837	0.0129168	0.262025	TPX1
822220	7.28058	28.8091	-1.99123	0.0129501	0.262025	CYP71B21
836602	28.2477	52.4913	-0.896642	0.0129891	0.262025	WRKY51
816416	80.8482	122.954	-0.606901	0.0130157	0.262025	TXND9
824654	16227.9	19158.9	-0.239641	0.0130251	0.262025	LHCA1
821505	2540.02	1546.05	0.716175	0.0130267	0.262025	AT3G19680
838331	1099.18	1290.06	-0.231128	0.0130271	0.262025	AT1G26880
814673	2161.62	1820.52	0.247419	0.013041	0.262025	MPK17
834603	39.8578	11.9843	1.7465	0.0130501	0.262025	AT5G45630
837543	6212.55	4947.62	0.328403	0.0130603	0.262025	BCAT-2
834864	1390.32	1179.41	0.237376	0.0130686	0.262025	MET18
834260	25796.9	29875.2	-0.211776	0.013071	0.262025	AT5G42530
3768343	5836.56	5094.77	0.196367	0.013135	0.263025	AT2G11240
835859	527.414	362.068	0.539921	0.0131495	0.263032	XTH25
842890	273.256	355.909	-0.38103	0.0132144	0.264048	RK1
829338	1076.14	909.948	0.242149	0.0132371	0.264218	Phox4
820500	2181.88	2707.03	-0.311775	0.0132782	0.264321	AT3G13120
820883	17.6668	48.2134	-1.43431	0.0132783	0.264321	AHP4
829059	1757.88	1487.09	0.241035	0.0132849	0.264321	VPS15
824923	459.596	565.127	-0.299165	0.0133032	0.264343	NAGK
836576	63.5307	118.308	-0.889499	0.0133144	0.264343	AT5G64550
836733	2265.58	1937.3	0.225476	0.0133644	0.265054	ATGRIP
844007	627.941	762.829	-0.281061	0.0134084	0.265643	COG0212
831523	419.529	329.484	0.350964	0.0134412	0.26601	AT5G16610
820359	0.580115	7.60874	-3.65054	0.0134802	1	AT3G11860
820665	6781.13	8106.23	-0.257655	0.0134834	0.266562	GOX1
814747	4238.03	3700.1	0.195757	0.0135383	0.267363	AT2G02160
826870	1291.4	1082.56	0.255291	0.0135931	0.267666	UPL5
835506	111.336	159.492	-0.51674	0.0135939	0.267666	PTAC15
844775	81.6727	43.0072	0.927581	0.0136101	0.267666	psbD
840058	155.117	219.561	-0.502476	0.0136111	0.267666	AT1G31710
823726	1101.1	922.61	0.256215	0.0136862	0.268859	AT3G45830
831658	902.242	744.226	0.278402	0.0137334	0.269502	AT5G17900
818543	3055.42	2642.47	0.209248	0.0137482	0.269508	AT2G39580
816648	217.861	288.058	-0.403108	0.0138649	0.271354	AT2G21130
841446	69.3302	110.986	-0.678662	0.0138715	0.271354	FU
841711	1129.42	1347.83	-0.254147	0.0139171	0.271791	AT1G52780
838158	963.197	805.037	0.257737	0.0139335	0.271791	GOS11
827260	650.32	528.253	0.301138	0.0139432	0.271791	RALFL33
835808	418.199	530.119	-0.341464	0.0139522	0.271791	AT5G57040
825127	46.7819	20.5171	1.18646	0.0139806	0.27206	AT3G59580
831983	1654.7	1415.47	0.224901	0.0140255	0.272649	AT5G18650
820865	901.449	747.464	0.271522	0.0140661	0.272915	AT3G16190
833807	71.8602	109.274	-0.60866	0.0140685	0.272915	AT5G38250
842103	1488.16	1764.91	-0.246407	0.0140848	0.272946	AT1G56500
842535	19.8725	41.5946	-1.07536	0.0141215	0.273372	AT1G62370
829826	1708.34	1450.67	0.235791	0.0141478	0.273425	GBF1
817257	890.349	745.543	0.255484	0.0141536	0.273425	AAO3
818267	1445.02	1218.87	0.245106	0.0141948	0.273938	AT2G36930
814688	65.9213	102.826	-0.64659	0.0142707	0.275116	CRR3
828174	400.994	509.783	-0.346545	0.0143089	0.275569	EMB3129
838089	193.202	140.233	0.464177	0.0143808	0.276666	CCMH
835213	82.8867	47.1545	0.814528	0.0144807	0.278301	AT5G51390
844394	464.045	371.862	0.318654	0.0145073	0.278426	AT1G80550
5008306	56.3416	28.9375	0.962471	0.0145171	0.278426	AT5G53486
829662	3808.4	2862.84	0.411234	0.0145719	0.27919	PIP3
830296	0.580115	7.68449	-3.66396	0.0146013	1	ACA3
827101	392.565	296.327	0.402548	0.0146122	0.279607	NF-YB3
830601	1972.46	1651.65	0.255974	0.0146237	0.279607	WRKY26
829560	865.189	684.969	0.336674	0.0146389	0.27961	UGT73B2
822462	498.162	351.674	0.50366	0.0146635	0.279793	GATL10
835971	413.583	326.203	0.340511	0.0146887	0.279988	AT5G58575
816623	2192.77	2597.93	-0.245247	0.0147147	0.280196	PSB29
829729	1434.6	1200.14	0.257274	0.0147402	0.280396	LTO1
824930	1618.38	1873.32	-0.21091	0.014862	0.282336	ADSS
816507	636.814	787.826	-0.305624	0.0148726	0.282336	AT2G19880
828480	122.786	184.855	-0.592546	0.014949	0.283498	3xHMG-box2
841937	88.2491	143.819	-0.700545	0.0150006	0.284042	NP2
828654	2632.71	2283.33	0.205235	0.0150082	0.284042	RS40
836451	863.179	1063.85	-0.302437	0.015027	0.28411	NDPK2
837475	25.1776	52.5655	-1.05123	0.0150795	0.284768	AT1G09500
3768748	39.255	18.9811	1.04696	0.0151109	0.284768	AT2G46730
843313	315.587	410.399	-0.379383	0.0151115	0.284768	CMT3
837171	128.163	179.51	-0.483535	0.0151265	0.284768	AT1G06620
817741	473.74	577.212	-0.284787	0.0151384	0.284768	MRL7-L
816797	3009.44	2570.86	0.227631	0.0151536	0.284768	AT2G22660
832256	57.8657	24.0994	1.27316	0.0151943	0.285216	AT5G21960
6240712	35.247	62.963	-0.836439	0.015208	0.285216	AT2G43375
839538	2350.48	2014.12	0.222912	0.0152914	0.286491	AT1G02305
836528	3534.28	3098.39	0.189775	0.0153216	0.286768	PI-4KBETA1
827617	37.5838	16.8037	1.1542	0.0153595	0.286922	OFP5
832541	4324.01	3770.13	0.19757	0.0153606	0.286922	AT5G24690
827660	3034.96	2451.69	0.307441	0.0153786	0.286929	AT4G19200
841512	208.512	274.521	-0.396486	0.0153918	0.286929	GDC1
838827	8.67628	1.13728	2.99643	0.0154084	1	AUF2
828224	1227.98	1038.22	0.242683	0.0154362	0.287469	AT4G00040
827075	30.305	56.9918	-0.917985	0.0154623	0.287526	AT4G14330
826861	925.141	1164.31	-0.333213	0.0154702	0.287526	AT4G12490
829152	74.8469	32.2181	1.21471	0.0154939	0.287679	XTH19
831799	116.101	171.672	-0.563218	0.0155623	0.288662	OHP
829962	510.179	410.79	0.313949	0.0155924	0.288932	AT4G38060
827550	1140.77	1328.32	-0.219965	0.0156679	0.289437	SS4
826770	3732.11	3095.87	0.269652	0.0156714	0.289437	OSM34
822359	1399.52	1143.67	0.29103	0.0156806	0.289437	SDH2-1
824780	2173.27	1841.1	0.238929	0.0156818	0.289437	AT3G56140
831218	308.877	415.565	-0.43076	0.015742	0.29026	SIG4
827759	452.417	567.608	-0.329005	0.0157581	0.290269	PTAC14
822388	0.96526	9.07218	-3.25406	0.0157927	1	OLEO4
831981	1614.68	1340.73	0.268023	0.0158422	0.291531	AT5G18630
837538	92.5201	136.614	-0.566819	0.0158865	0.291926	ERG28
828759	1029.79	1393.05	-0.436982	0.015895	0.291926	FBA5
835731	2.19416	10.856	-2.3056	0.0158991	1	EXPA14
844141	240.601	314.901	-0.388817	0.0159865	0.292768	AT1G78060
828511	116.104	76.6874	0.602777	0.0159902	0.292768	AT4G24110
824030	1652.77	1369.03	0.27139	0.0159988	0.292768	CXE12
835272	7142.07	5946.21	0.264162	0.0160074	0.292768	AT5G51970
818046	134.915	201.477	-0.575447	0.0160208	0.292768	AT2G34810
827370	197.846	137.652	0.523054	0.0160352	0.292768	AT4G16680
821416	3752.49	4421.74	-0.23677	0.0161011	0.293586	PMT5
824453	455.368	582.114	-0.356368	0.0161115	0.293586	AT3G52870
819057	1205.61	988.767	0.286273	0.0161292	0.293621	AT2G44500
822223	1312.47	1087.24	0.271237	0.0161826	0.294305	CYP71B3
837619	7405.13	8722.91	-0.236387	0.0162215	0.294498	SEX1
818235	470.512	379.294	0.311327	0.0162258	0.294498	AT2G36630
836460	943.856	1113.05	-0.237351	0.0162483	0.294498	AT5G63410
817161	719.35	587.784	0.291712	0.0162629	0.294498	AT2G26210
819252	1248.18	1572.21	-0.332026	0.0162723	0.294498	CNGC11
825820	173.173	246.134	-0.504506	0.0163324	0.294922	MSRB5
844267	393.128	293.393	0.422692	0.0163427	0.294922	ECT8
821134	2972.64	4787.89	-0.687755	0.0163736	0.294922	CA1
826470	4612.09	4056.9	0.18496	0.0163793	0.294922	CRY1
832529	113.211	64.5122	0.811673	0.0164039	0.294922	AT5G24580
817159	993.092	1232.59	-0.311324	0.0164059	0.294922	AT2G26190
825185	208.149	145.586	0.52009	0.0164066	0.294922	AT3G60150
827194	155.751	213.628	-0.455427	0.0164261	0.294988	UGT71B5
831985	312.834	220.86	0.504927	0.0164733	0.295551	BMY3
828117	1035.16	834.977	0.308615	0.0164893	0.295554	AT4G01330
832218	20.3782	41.7806	-1.03739	0.016527	0.295734	CRR42
839551	3353.7	2840.92	0.239726	0.0165311	0.295734	AT1G04300
824258	3.453	14.8673	-2.09986	0.0165611	1	AT3G50940
818642	27.4057	65.1545	-1.24955	0.0165761	0.296254	ASG8
836500	1943.91	1659	0.228742	0.0165932	0.296275	MUM2
839709	438.567	537.896	-0.295541	0.0166116	0.296319	AT1G28150
821879	3131.85	2533.43	0.305357	0.0166306	0.296374	IAA7
820253	62.544	98.8727	-0.665323	0.016707	0.297274	AT3G10840
821930	1284.07	1093.03	0.232736	0.0167218	0.297274	CYN
6240991	128.924	182.917	-0.502927	0.0167348	0.297274	AT2G15128
831532	1101.53	1310.61	-0.251766	0.0167449	0.297274	DHAR3
6240812	1575.05	1316.34	0.257744	0.0168186	0.298103	AT1G49032
836874	1562.4	1275.1	0.291946	0.0168236	0.298103	AT5G67385
28720065	4.31965	0	4.4654	0.0168955	1	AT4G09365
842293	827.618	1006.01	-0.281458	0.0170029	0.300993	EMB3108
824077	42.8572	17.824	1.25467	0.0170674	0.301848	AT3G49160
828586	1210.65	1453.06	-0.26259	0.0171448	0.302451	AT4G24830
835189	953.514	778.379	0.291481	0.0171669	0.302451	AT5G51150
820694	3843.79	3368.59	0.190184	0.0171758	0.302451	CYP72A13
839598	3197.97	2696.53	0.245526	0.0171844	0.302451	AT1G27090
843830	3842.82	3271.76	0.231785	0.0171974	0.302451	AT1G74910
826972	13.0276	29.2135	-1.16529	0.017218	0.302451	ATCSLA15
830406	76.0174	116.223	-0.607297	0.0172358	0.302451	AT5G05240
831655	867.706	1097.74	-0.340696	0.0172447	0.302451	PSRP6
837276	826.755	1011.55	-0.290272	0.0172476	0.302451	PLL5
832372	879.585	715.314	0.297795	0.0173519	0.303752	TGH
844105	307.627	231.057	0.412852	0.0173544	0.303752	LAX3
827869	2667.22	3092.94	-0.21388	0.0174058	0.304364	RP1
841361	249.031	334.662	-0.429042	0.0174293	0.30449	AT1G49380
820205	2631.6	2998.41	-0.188239	0.017468	0.304879	SCPL49
827179	256.213	330.086	-0.365864	0.0174887	0.304955	CCT2
816844	1969.9	1501.86	0.391653	0.0175972	0.30656	AT2G23120
821122	2000.16	1664.37	0.264313	0.0176581	0.307058	AT3G01520
843365	6362.03	5021.22	0.341544	0.0176588	0.307058	TPS8
821578	79.9897	44.3532	0.845628	0.0177083	0.307632	AT3G20340
830159	5170.43	6232.49	-0.269329	0.0177566	0.308183	DHS1
814800	2443.93	1939.7	0.333046	0.0177951	0.308564	PLPB
830888	336.913	427.25	-0.340324	0.0179628	0.310558	ASN3
819414	2315.34	1914.84	0.273697	0.0179674	0.310558	AT2G48020
824131	0.580115	7.17701	-3.55909	0.0179728	1	MYB84
841454	1545.66	1813.58	-0.231443	0.0179743	0.310558	THX
836419	151.838	205.138	-0.433268	0.0179768	0.310558	emb1692
828194	2050.92	1786.36	0.199435	0.0181033	0.3122	AT4G02715
842311	530.954	428.607	0.307162	0.0181134	0.3122	AT1G60160
839265	730.31	598.875	0.287265	0.0181221	0.3122	ATAF1
841365	442.325	552.695	-0.320247	0.0182093	0.313248	TOM6
843855	439.58	349.47	0.328843	0.0182166	0.313248	AT1G75180
840045	337.16	423.418	-0.328029	0.0182542	0.313392	AT1G31550
837390	943.93	783.29	0.268658	0.0182586	0.313392	ZIGA4
842587	75.1706	111.379	-0.568423	0.0182943	0.313715	AT1G62860
820478	271.438	343.261	-0.339631	0.018377	0.314844	AT3G12930
3766820	0.323514	5.35402	-3.99743	0.0184151	1	AT1G28820
820363	640.239	525.329	0.285165	0.0184497	0.315566	ANT1
830909	13709.8	11899.2	0.204233	0.0184531	0.315566	GRF6
839342	104.81	64.7735	0.689074	0.0185312	0.316387	AT1G03990
836391	1331.76	1657	-0.315895	0.018535	0.316387	TUB3
817365	8435.77	9570.19	-0.182111	0.01859	0.316813	CSD2
843155	183.09	242.841	-0.408156	0.018594	0.316813	AT1G68260
824524	651.191	801.34	-0.298648	0.0186188	0.316882	AT3G53560
818195	157.905	211.967	-0.426789	0.0186321	0.316882	APG10
839876	920.362	762.637	0.270166	0.0186758	0.317335	RPL18AA
843173	923.48	746.662	0.306123	0.0187529	0.318354	AT1G68440
820493	2309.53	1962.77	0.234388	0.0188238	0.319268	AT3G13062
841915	1689.86	1340.75	0.333007	0.0188618	0.319418	AT1G54740
828467	827.391	1081.99	-0.38579	0.018867	0.319418	AT4G23670
822431	81.0545	123.006	-0.602266	0.0189106	0.319865	UMAMIT46
827096	17.6766	37.6261	-1.09255	0.0189522	0.320278	AT4G14490
831601	232.17	91.0357	1.35248	0.0189722	0.320325	AT5G17350
837957	6.42049	20.5793	-1.66244	0.0190584	0.321221	AT1G13970
818071	1216.6	994.566	0.291967	0.0190597	0.321221	KUP11
833979	470.071	569.857	-0.277856	0.0190904	0.321447	DEG8
826912	133.58	91.8243	0.538849	0.0191183	0.321626	AT4G12990
818006	21886.8	14270.1	0.61703	0.0191463	0.321806	LHB1B1
843012	701.643	872.198	-0.314115	0.0192087	0.322565	AT1G66940
844307	638.29	807.614	-0.340225	0.0192515	0.322723	WAKL10
828469	25.9342	10.9662	1.24068	0.0192528	0.322723	DIR6
838043	145.383	93.3687	0.632899	0.0192943	0.323037	AT1G14780
827095	100.599	141.97	-0.494933	0.0193062	0.323037	AT4G14480
843823	1003.37	805.263	0.317784	0.0193561	0.323581	AT1G74840
825240	720.915	568.221	0.34508	0.0194038	0.323816	AT3G60690
819415	293.153	381.771	-0.381886	0.0194107	0.323816	AT2G48030
830337	935.342	792.74	0.237825	0.0194501	0.323816	AT5G04600
839092	415.544	179.75	1.20925	0.0194557	0.323816	AT1G24996
835588	306.155	386.793	-0.336137	0.0194572	0.323816	AT5G54970
818194	397.49	278.363	0.516996	0.0195055	0.324332	AT2G36220
817647	118.65	77.2444	0.619011	0.0195564	0.324678	AT2G30960
838900	8137.45	7047.4	0.207704	0.0195752	0.324678	AT1G22930
844094	461.337	573.043	-0.312009	0.0195786	0.324678	LACS9
817558	1065.74	911.138	0.226509	0.0196152	0.324994	KT1
824121	1069.17	891.381	0.263229	0.019675	0.325695	ATG13
819988	0.321753	5.30857	-3.98702	0.0196805	1	QRT2
837321	239.343	311.833	-0.382933	0.0197294	0.32605	AT1G08050
837719	1119.77	1311.75	-0.229006	0.0197314	0.32605	CLPP6
838961	952.529	778.021	0.29187	0.0197612	0.326253	AT1G03610
830035	2336.37	2026.84	0.204645	0.0197813	0.326295	MTN1
837237	576.164	777.313	-0.430054	0.0198298	0.326806	UGT71C3
833497	3972.57	3419.47	0.21594	0.0198553	0.326881	CAC2
3767992	10.4171	1.58886	2.79879	0.0198632	1	AT2G01020
826599	2067.03	1761.09	0.230637	0.0198811	0.326881	AT4G10080
839642	1346.07	1132.92	0.247843	0.019887	0.326881	EX2
841241	1254.02	1458.67	-0.217959	0.0199126	0.327012	AT1G48210
818760	1515.07	1310.13	0.209525	0.0199483	0.327311	AT2G41620
827156	97.8649	139.608	-0.513796	0.0200749	0.329098	AT4G14970
821270	1764.56	1485.06	0.249041	0.0201654	0.330291	WRKY45
843693	91.3501	131.585	-0.524181	0.0202589	0.331328	PIN1
842229	54.1115	103.31	-0.926602	0.0202643	0.331328	AT1G58983
838859	4096.76	3537.51	0.211366	0.0203184	0.331921	PATL2
833608	99.1127	147.133	-0.574781	0.0204273	0.332588	CCB3
825278	1115.05	836.581	0.414094	0.0204355	0.332588	PP2-A13
816263	450.77	560.172	-0.312974	0.0204363	0.332588	HMGB4
817771	83.8635	53.1195	0.661091	0.0204766	0.332588	HSP70T-2
838396	294.137	371.432	-0.338524	0.0204771	0.332588	AT1G18170
838870	258.387	184.362	0.489247	0.0204826	0.332588	MYB3
834701	792.032	949.197	-0.262585	0.0204926	0.332588	AT5G46580
822407	488.258	394.327	0.307152	0.0205112	0.332588	AT3G27870
842125	48.5259	79.0226	-0.699902	0.02052	0.332588	AT1G56690
815657	3.4847	14.5548	-2.06037	0.0205691	1	MGDC
827380	10.716	2.1507	2.32419	0.0206247	1	AT4G02090
842613	35.4525	63.0195	-0.831088	0.0206325	0.334122	AT1G63100
828170	7.54726	0.740069	3.39966	0.0206486	1	FAF1
839047	351.369	437.343	-0.316712	0.0206569	0.334225	AT1G24310
817481	163.201	228.121	-0.479027	0.0207278	0.33484	AT2G29320
837344	913.869	748.316	0.28986	0.0207438	0.33484	AT1G08230
838426	585.27	482.404	0.277991	0.0207488	0.33484	AT1G18460
835423	558.843	759.208	-0.439907	0.0208106	0.335547	AT5G53420
3770594	49.783	27.345	0.859857	0.0208486	0.335599	AT4G39361
835691	341.114	445.729	-0.383871	0.0208499	0.335599	OPT1
6240572	27.8955	11.6112	1.28213	0.0209306	0.336607	AT1G07901
818029	520.826	637.512	-0.291636	0.0209698	0.336857	PTAC12
827446	490.068	592.728	-0.275389	0.0209823	0.336857	TIP2%3B2
841543	7411.57	6571.84	0.173492	0.0210337	0.33701	AT1G51200
836392	54.7162	86.4493	-0.65914	0.0210496	0.33701	AT5G62710
28716643	19.9512	42.553	-1.0952	0.0210605	0.33701	AT1G07367
836749	116.891	75.9284	0.623229	0.0210643	0.33701	STR18
831798	3217.27	3633.92	-0.175702	0.0210957	0.337223	GSTL3
841756	63.3093	102.246	-0.693591	0.0211222	0.337357	TCP3
824334	73.2386	41.5052	0.812859	0.0211768	0.337939	AT3G51710
841899	331.487	430.371	-0.375977	0.0212175	0.338299	PES1
827151	714.205	595.996	0.261173	0.0213302	0.339806	AT4G14930
827196	0	4.34481	-4.66997	0.0213497	1	CYP702A2
824540	792.943	944.74	-0.252156	0.0213585	0.339891	AT3G53730
819675	174.654	236.42	-0.434944	0.0213726	0.339891	AT3G05130
818580	412.505	511.193	-0.308732	0.0213903	0.339891	ISA1
841269	782.703	944.182	-0.270217	0.0214273	0.340027	RKL1
837323	1076.14	914.737	0.234564	0.0214354	0.340027	AT1G01770
820494	224.764	155.491	0.532211	0.021467	0.340238	SRF4
839386	223.295	291.948	-0.389647	0.0214853	0.340238	AT1G04900
817358	632.787	504.473	0.326333	0.0215542	0.340915	AT2G28120
818954	226.967	314.436	-0.47086	0.0215714	0.340915	AT2G43530
836531	90.9091	47.5549	0.923679	0.0215829	0.340915	AT5G64100
840119	8.93112	1.32597	2.69863	0.0216166	1	ATSYP24
828713	427.067	530.307	-0.311439	0.0216179	0.340965	MEK1
844733	144.609	101.13	0.512209	0.0216356	0.340965	psbB
844387	1303.45	1556.21	-0.256165	0.021641	0.340965	PTAC17
815086	19429.2	16307	0.252611	0.0216853	0.341374	GRP3S
844160	2172.18	1886.67	0.202755	0.0217202	0.34163	TSD2
826468	557.978	458.729	0.283509	0.0217615	0.34163	ARGAH1
818635	764.752	621.341	0.298081	0.0217707	0.34163	AT2G40420
820686	598.396	478.284	0.32311	0.021796	0.34163	AT3G14595
818486	955.217	804.745	0.246165	0.0218047	0.34163	AT2G39000
830126	211.811	283.665	-0.424152	0.0218116	0.34163	PnsL4
843687	170.904	231.87	-0.443653	0.0218608	0.341666	AT1G73530
815998	371.275	491.407	-0.405897	0.0218674	0.341666	KCS8
824033	244.036	320.128	-0.389463	0.021869	0.341666	DCF
828550	395.853	302.706	0.388981	0.0218988	0.341845	AT4G24480
834162	412.576	317.47	0.375744	0.0219761	0.342764	BTI3
832416	937.267	1119.11	-0.255002	0.0220519	0.34366	AT5G23510
834564	388.846	281.978	0.463121	0.0221396	0.344738	AT5G45280
829151	60.1904	33.4826	0.842019	0.0222118	0.345407	XTH18
825215	206.218	268.513	-0.38037	0.0222197	0.345407	AT3G60440
842994	550.357	435.896	0.336044	0.022251	0.345605	AT1G66760
28717397	128.263	83.8063	0.610247	0.0223023	0.345838	AT1G64795
819858	207.337	271.461	-0.39102	0.0223205	0.345838	TRX_z
818297	858.898	716.614	0.262824	0.0223645	0.345838	AT2G37200
836215	210.603	274.29	-0.379222	0.0223689	0.345838	AT5G60940
831321	41.4773	21.7328	0.929231	0.0224041	0.345838	AT5G14690
844223	51.8932	91.26	-0.812506	0.0224297	0.345838	AT1G78860
836845	399.932	504.395	-0.334236	0.0224323	0.345838	ICU2
835961	94.9871	135.355	-0.508255	0.0224613	0.345838	AT5G58480
841682	475.849	613.887	-0.369635	0.0224633	0.345838	AT1G52510
829696	588.969	475.091	0.307846	0.0224848	0.345838	CLC-E
827537	3533.32	3045.33	0.214894	0.0224944	0.345838	ML3
837584	977.994	830.789	0.235216	0.0225043	0.345838	SNL6
837418	2084.47	1755.79	0.246822	0.0225074	0.345838	AMI1
824410	96.8963	58.4192	0.733877	0.0225628	0.346197	PUB22
821221	19.0564	39.9523	-1.06512	0.0225679	0.346197	DEL3
829704	20.0599	40.0956	-0.991871	0.0226306	0.346872	MLH3
822202	2.12725	11.2276	-2.37173	0.0226719	1	AT3G26050
822259	27242.3	22034.1	0.306026	0.0227233	0.347847	TIP2
835713	2359.15	2046.04	0.205174	0.0227315	0.347847	AT5G56140
841815	4797.26	4164.81	0.204264	0.0227528	0.347886	AT1G53780
837944	112.72	157.799	-0.484837	0.0228155	0.348002	AT1G13830
836516	269.392	344.43	-0.354945	0.0228189	0.348002	CHR24
829771	725.632	604.624	0.263885	0.0228328	0.348002	AT4G36140
831162	101.191	145.102	-0.523602	0.0228388	0.348002	JAZ10
818311	1740.11	1492.82	0.220784	0.0228538	0.348002	RS2Z33
842909	870.975	703.66	0.308991	0.0228869	0.348222	TPX2
822178	1683.37	1441.68	0.224115	0.0229289	0.348309	AT3G25840
28719487	8.63754	1.41063	2.61374	0.0229404	1	AT4G03355
3768156	7.40864	0.740069	3.368	0.022943	1	AT2G06885
833756	1746.18	2007.82	-0.201929	0.0229522	0.348309	CAM1
821068	924.489	786.365	0.232935	0.0229638	0.348309	AT3G01850
817607	98.0624	138.381	-0.498306	0.0229877	0.348309	LGT5
5008297	266.479	342.707	-0.362902	0.0229967	0.348309	AT5G44568
821351	1468.41	1229.55	0.255862	0.0230049	0.348309	AT3G18230
814884	524.313	422.244	0.311131	0.0230528	0.34875	AT2G03550
831320	597.616	493.973	0.274052	0.0231055	0.349264	AT5G14680
828865	335.783	456.232	-0.439237	0.0231315	0.349374	AT4G27560
836211	366.691	473.319	-0.365745	0.0232029	0.350169	RLK1
838463	20.3734	39.9999	-0.976445	0.0232685	0.350654	AT1G18810
828241	748.961	624.734	0.261368	0.023285	0.350654	VPS28-1
817330	1684.28	1336.14	0.335012	0.0232916	0.350654	AT2G27830
824159	35.7894	12.218	1.53347	0.0233205	0.350687	AT3G49970
835885	24.5232	7.52253	1.7079	0.0233479	0.350687	AT5G57770
824690	73.1498	42.9545	0.777222	0.0233503	0.350687	AT3G55240
827551	651.679	833.357	-0.354591	0.0234124	0.351337	AT4G18250
841061	237.702	302.525	-0.348147	0.02347	0.351712	AT1G44960
821964	480.692	661.567	-0.460066	0.0234889	0.351712	SAHH2
819145	1771.79	1518.43	0.222909	0.0234941	0.351712	AT2G45380
831852	27.6676	49.2415	-0.828179	0.0235566	0.352057	AT5G03390
829547	556.24	451.381	0.30206	0.0235777	0.352057	ABF3
818192	143.901	210.028	-0.545076	0.0235866	0.352057	AT2G36200
838794	1995.7	1693.47	0.236839	0.0236047	0.352057	AT1G21920
838455	314.507	404.527	-0.364205	0.0236163	0.352057	PnsB4
836147	42.0099	69.3237	-0.721439	0.0236306	0.352057	AT5G60250
825019	3456.49	3026.38	0.19163	0.023679	0.352497	PP2A-4
3770110	0.613571	7.04269	-3.49868	0.0237221	1	AT4G18501
843415	3898.35	3264.51	0.25548	0.0237406	0.353039	AT1G70780
831862	30.0096	55.8022	-0.900474	0.0237533	0.353039	AT5G02180
838639	2147.91	2543.48	-0.243084	0.0238493	0.354183	OPCL1
3769878	10.8986	2.51761	2.1274	0.0238977	1	AT4G08112
821309	5592.06	6628.45	-0.245375	0.0239489	0.355378	HIR2
838844	511.455	408.466	0.321828	0.0240292	0.356286	UGT85A5
837429	23.1789	47.6291	-1.04409	0.0241299	0.357495	BIP3
829663	447.739	560.669	-0.32585	0.0242104	0.358353	AT4G35110
3771365	77.7094	48.942	0.667614	0.0242263	0.358353	AT5G38870
825923	1097.37	926.805	0.242665	0.024298	0.359129	AT4G00750
831434	659.983	471.343	0.485075	0.024323	0.359213	AT5G15780
838203	133.045	181.201	-0.443581	0.0243522	0.35936	ATKDSA2
832872	656.412	546.2	0.263954	0.0244144	0.359991	CYSD2
28717407	10036.7	8154.92	0.299393	0.0244973	0.360656	AT1G67865
818841	615.37	510.279	0.268516	0.0244982	0.360656	VOZ2
815896	0.323514	5.20454	-3.94743	0.0245455	1	CYP705A13
3769905	824.304	696.905	0.241874	0.024584	0.361633	AT4G08110
10723050	7.35982	0.724918	3.36268	0.0246422	1	AT5G15022
3769846	984.24	769.76	0.355779	0.0246495	0.362307	AT4G04410
838534	694.875	582.31	0.255289	0.0246687	0.362307	AT1G19485
837896	2312.36	1879.33	0.29967	0.0246973	0.362441	AT1G13360
824181	7.90648	21.0712	-1.42465	0.0247189	0.362473	AT3G50190
827575	543.818	682.763	-0.327236	0.0249196	0.365075	AT4G18440
821539	236.766	300.992	-0.345521	0.0249356	0.365075	AT3G20010
835981	332.198	421.414	-0.344549	0.024985	0.365304	PLC1
843741	298.635	388.594	-0.380156	0.0249904	0.365304	ENO1
827892	788.128	646.737	0.283755	0.0250225	0.365486	CRK28
841373	105.846	70.7662	0.585201	0.0250884	0.366161	AT1G49490
817814	7.90071	21.969	-1.46376	0.0251356	0.366362	CSLB03
817684	118.43	166.473	-0.49308	0.0251415	0.366362	CDT1A
820146	755.089	619.918	0.282961	0.0251916	0.366715	ATB'_BETA
818877	373.6	460.143	-0.301834	0.0252051	0.366715	AT2G42770
815979	209.637	139.515	0.588476	0.0252383	0.366911	AT2G14900
816832	1.7738	11.1962	-2.62334	0.0254076	1	SCPL9
825122	146.315	103.252	0.506639	0.0254685	0.369857	LAP3
836126	316.709	409.452	-0.369528	0.0254807	0.369857	NRPC1
817125	247.785	315.751	-0.350342	0.0255259	0.370225	AT2G25830
842056	351.333	437.91	-0.318336	0.0255853	0.370797	AT1G56050
829080	242.026	308.165	-0.349673	0.0256351	0.37123	AT4G29590
832055	1447.34	1249.25	0.212141	0.0257406	0.372469	AT5G19350
842988	4117.85	3258.03	0.337822	0.0258323	0.373506	PXMT1
832768	204.541	150.336	0.442012	0.0258873	0.37401	GLR2.1
831141	3081.58	2709.65	0.185819	0.0259979	0.375317	EMB3011
825068	45.7441	79.9799	-0.806167	0.0260278	0.375457	IPMI1
835786	104.298	152.244	-0.540049	0.0260922	0.376095	AT5G56840
820820	327.948	241.557	0.440702	0.0261292	0.376337	AT3G15770
10723029	1131.49	953.698	0.246652	0.0262694	0.378064	AT4G38932
818093	1034.23	885.092	0.225575	0.0263006	0.378221	AT2G35260
838699	539.778	429.782	0.330575	0.0263786	0.378948	AT1G21050
834244	97.1702	60.7926	0.671916	0.0263918	0.378948	CML37
836430	40.0975	67.4882	-0.752608	0.0264141	0.378976	AT5G63100
815120	16420.5	13782.1	0.252777	0.0264366	0.379006	ACO3
843438	4.93146	16.0616	-1.70783	0.0265663	0.380573	AT1G70990
820149	22.4913	7.88208	1.49801	0.0266536	0.380991	RABC2b
828231	774.867	654.06	0.244775	0.0266657	0.380991	AT4G00030
820223	318.713	253.318	0.331875	0.0266871	0.380991	APEM9
835004	5239.05	4655.56	0.170259	0.0267265	0.380991	AT5G49440
836316	63.4511	94.5709	-0.578472	0.0267487	0.380991	AT5G61950
833750	1224.52	1052.63	0.217663	0.026791	0.380991	ALY4
832021	86.3042	124.694	-0.532419	0.0267925	0.380991	MEF18
825516	2567.36	3026.5	-0.237718	0.0268282	0.380991	APG1
816692	370.811	467.369	-0.334696	0.0268468	0.380991	AT2G21530
837733	4886.5	5811.48	-0.250329	0.0268665	0.380991	AT1G11860
820656	1022.37	1221.43	-0.2567	0.0268692	0.380991	MEE31
819964	236.131	182.92	0.368163	0.0268775	0.380991	AT3G07730
833487	641.283	534.853	0.262044	0.026883	0.380991	MBD02
843397	4759.99	5387.45	-0.178673	0.0268952	0.380991	AT1G70600
825147	929.111	1133.51	-0.287533	0.0269231	0.380991	AT3G59780
839599	2653.53	2262.54	0.230434	0.0269476	0.380991	AT1G27100
836498	196.409	267.451	-0.447066	0.0269529	0.380991	SHA1
828382	182.464	248.595	-0.449393	0.0269638	0.380991	AT4G22830
821138	2457.09	2141.86	0.198666	0.0270042	0.381273	HB-1
817755	3673.07	3223.51	0.188642	0.0270702	0.38184	GSL03
820155	93.8283	136.908	-0.549379	0.0270854	0.38184	MDHAR
829075	56.0178	87.9493	-0.651012	0.0271525	0.382225	LpxA
829029	542.418	442.359	0.29379	0.0271537	0.382225	PAP2
822556	388.208	312.507	0.312255	0.0271911	0.382462	PME31
835945	1634.89	1911.32	-0.225939	0.0272133	0.382485	AT5G58330
836645	176.365	129.049	0.447981	0.0272421	0.382602	AT5G65207
831805	389.513	310.613	0.325401	0.0272739	0.382729	Fes1C
818197	1705.52	1960.08	-0.201212	0.0272923	0.382729	FTSZ2-1
838523	1792.62	1530.54	0.227413	0.0273403	0.383114	AT1G19400
836181	6162.5	7010.82	-0.186231	0.0273934	0.383481	HDS
4042814	101.667	50.3797	1.01756	0.0274077	0.383481	ArthCr089
821921	1184.59	1415.91	-0.257501	0.0274756	0.384125	FIB4
828821	3324.47	2907.35	0.193163	0.027495	0.384125	AT4G27130
833656	306.788	381.765	-0.316921	0.0275316	0.384349	BGLU42
817264	0	3.61569	-4.39038	0.0275811	1	BLH5
843189	963.706	1184.99	-0.299547	0.0275927	0.384913	PSRP3/1
842371	497.004	594.734	-0.258163	0.027771	0.38711	AT1G60770
834429	671.003	508.044	0.401992	0.0278504	0.387572	AT5G44060
832391	16.9815	5.31481	1.6784	0.0278697	0.387572	STP11
818314	6.9377	20.1304	-1.55245	0.0278772	0.387572	MAKR3
835923	1118.04	956.933	0.224456	0.0278874	0.387572	AT5G58110
841013	713.417	599.74	0.251045	0.027939	0.387999	AAP5
823393	0.321753	5.2286	-3.95383	0.0279554	1	SUS4
826985	1211.81	1044.09	0.214158	0.0280203	0.388832	AT4G13530
832406	487.574	399.353	0.286773	0.0280407	0.388832	AT5G23405
818479	127.697	173.468	-0.443838	0.0280678	0.388918	PHT1%3B4
827891	711.312	853.64	-0.263248	0.0281422	0.38966	B120
843133	328.556	428.107	-0.382101	0.0281823	0.389876	FKF1
818531	3160.92	3569.08	-0.175522	0.0281997	0.389876	RPL23AA
821366	2436	2887.65	-0.244808	0.0282372	0.390105	ATSYTF
817451	944.772	799.521	0.240304	0.0282952	0.390558	AT2G29020
834097	1943.71	2322.59	-0.257619	0.0283119	0.390558	RPL27
828500	956.919	1168.5	-0.287568	0.0284057	0.391562	CSLG2
824347	5375.15	4587.58	0.228328	0.0284703	0.392161	ACX4
843632	11.3462	30.621	-1.41409	0.0285494	0.39296	PS2
838143	3680.63	3228.24	0.189418	0.0285871	0.393189	AT1G15740
842975	45.4057	76.4858	-0.753977	0.0286251	0.393421	SUC7
829268	623.401	521.663	0.25739	0.0287356	0.3946	AT4G31410
832325	562.884	675.463	-0.264754	0.0287583	0.3946	AT5G22620
5007951	2.2241	10.2701	-2.21156	0.0287949	1	AT2G41312
828589	31.2632	14.9399	1.067	0.0287976	0.3946	AT4G24860
833930	475.38	385.089	0.30225	0.0288059	0.3946	AHP3
831413	874.097	1016.02	-0.217665	0.0288168	0.3946	AT5G15610
842211	114.561	63.55	0.849263	0.0288908	0.395092	AT1G58420
828259	2496.51	2169.7	0.203018	0.0288952	0.395092	NRPB2
843673	579.044	479.215	0.273835	0.0289312	0.395294	AT1G73380
834572	1024.72	841.938	0.282406	0.0289693	0.395422	AT5G45360
839467	186.502	258.876	-0.475856	0.0289831	0.395422	CSLD5
837534	65.5643	40.2947	0.700932	0.029063	0.396202	AT1G09995
819185	359.878	440.04	-0.291376	0.0290895	0.396202	CPFTSY
829820	1933	2299.64	-0.251147	0.029104	0.396202	PMT6
814716	5829.72	5048.4	0.207693	0.0291342	0.396323	EXGT-A3
825494	987.836	1199.61	-0.281075	0.0292063	0.397014	RRF
6240888	5.93546	18.1553	-1.60315	0.0292336	0.397095	AT5G59662
821932	1349.26	1563.85	-0.213445	0.0292937	0.397354	AT3G23530
837667	16528.2	13158.3	0.328854	0.0292953	0.397354	STP1
831420	3.77123	0	4.26613	0.029319	1	AT5G15660
817314	1602.74	1907.7	-0.25212	0.0293357	0.397612	AT2G27680
816756	275.438	343.938	-0.319692	0.0294751	0.3991	AT2G22230
817234	326.336	400.618	-0.297253	0.029495	0.3991	CDPMEK
820899	271.291	193.91	0.489033	0.0295109	0.3991	AT3G16510
825848	388.671	306.537	0.346051	0.0295485	0.3991	AT4G05060
838881	340.83	420.055	-0.301641	0.0295619	0.3991	AT1G22750
837905	994.788	839.706	0.244196	0.0295796	0.3991	GT-1
841976	1690.2	1474.14	0.197417	0.0295955	0.3991	SCL33
816164	17.7382	37.1238	-1.07754	0.0296465	0.399232	AT2G16630
820293	301.675	375.307	-0.3165	0.0296674	0.399232	AT3G11230
823915	701.714	585.656	0.25934	0.0296696	0.399232	AT3G47610
828019	1120.05	1463.21	-0.384495	0.0297578	0.400052	CYP86A2
821143	46.3947	73.4453	-0.66094	0.0297852	0.400052	PnsL3
821147	1739.44	2118.1	-0.28385	0.029795	0.400052	MS2
821488	1023.06	874.343	0.226367	0.0298232	0.400142	AT3G19520
819793	1107.49	957.164	0.210003	0.0299214	0.401171	BPM2
839843	626.548	838.407	-0.420483	0.0299916	0.401754	AT1G29660
842551	54.8491	103.533	-0.908857	0.0300081	0.401754	FMO_GS-OX2
821924	69.5114	40.8906	0.770411	0.0300693	0.402285	PHO1
817646	6910.82	7986.43	-0.208898	0.0301061	0.402297	VAR2
835361	1681.52	1928.96	-0.198526	0.0301348	0.402297	AT5G52840
829168	55.7822	30.5662	0.868696	0.0301533	0.402297	AT4G30450
816787	1443.15	1233.9	0.225685	0.0301924	0.402297	SVP
836017	115.468	163.08	-0.495908	0.030193	0.402297	AT5G59000
825399	196.47	134.791	0.543097	0.0301998	0.402297	AT3G62260
830559	1195.95	1018.1	0.231236	0.0302427	0.402546	AT5G06700
3770265	13.135	30.4653	-1.20946	0.0302617	0.402546	AT4G09480
828213	418.793	507.185	-0.276681	0.0303126	0.402704	GLB1
831748	8147.41	7162.54	0.186011	0.0303168	0.402704	CTR1
824207	387.154	313.211	0.307076	0.0303685	0.403103	AT3G50430
838119	146.23	195.203	-0.414356	0.0303946	0.403162	AT1G15490
820859	2352.19	2748.4	-0.225169	0.0304455	0.403298	PSAH-1
834442	607.567	501.392	0.276405	0.0304482	0.403298	GLK2
829991	0.643507	7.29933	-3.51681	0.030464	1	AT4G38340
839325	826.915	1006.04	-0.282284	0.0305418	0.404251	AT1G04040
824130	918.336	1092.21	-0.249922	0.0305703	0.40434	BCAT3
829988	6.30828	0.397214	4.04666	0.030603	1	AT4G38310
818728	28.746	12.6487	1.19204	0.0306604	0.405244	SSL2
826902	24.0948	44.86	-0.899062	0.0307136	0.405659	AT4G12900
836884	6785.59	5746.44	0.239761	0.0307514	0.405776	BT4
816798	765.237	915.612	-0.259444	0.0307968	0.405776	IAA8
836796	235.615	174.604	0.427761	0.030808	0.405776	DAR3
835728	1640.76	1441.26	0.186801	0.0308096	0.405776	PEX5
836132	821.812	966.98	-0.235763	0.0308637	0.406201	PRR3
829215	1516.75	1320.8	0.198972	0.0308871	0.406222	AT4G30910
843091	147.821	198.478	-0.426248	0.0309327	0.406535	AT1G67660
821025	317.765	255.01	0.316534	0.0310345	0.407367	BSH
826551	1624.82	1959.54	-0.270688	0.0310398	0.407367	ATPD
824462	1293.75	1547.54	-0.259369	0.0311736	0.4086	AT3G52960
819229	6644.8	5775.2	0.202268	0.0311948	0.4086	AT2G46220
816877	1429.54	1229.65	0.217058	0.0311995	0.4086	AT2G23450
819419	529.276	649.346	-0.296192	0.0312602	0.409107	RPH1
832790	627.565	518.928	0.274051	0.031322	0.409453	GID1C
818395	8378.41	7284.53	0.201825	0.0313306	0.409453	CAX1
835636	0	3.46151	-4.33696	0.0313666	1	AT5G55430
844797	5.28667	15.6058	-1.56775	0.031388	0.409915	matK
838849	442.146	540.262	-0.290993	0.0314511	0.410451	AT1G22430
829872	417.491	501.004	-0.263156	0.0315216	0.411083	AT4G37180
837428	5225.83	4229.82	0.305318	0.0315634	0.41134	SRC2
827351	3425.03	2978.64	0.201088	0.0316331	0.411628	ATG8F
820216	852.702	1012.69	-0.248108	0.0316331	0.411628	HB2
843257	226.64	169.109	0.419544	0.0316518	0.411628	AFP1
817425	32.3024	55.3413	-0.781093	0.0316739	0.411629	AT2G28755
824534	1147.04	1319.87	-0.202071	0.0316972	0.411643	AT3G53670
842980	73.4026	107.692	-0.55549	0.0318104	0.412826	AT1G66620
821625	6077.83	5411.88	0.167529	0.0319051	0.413513	EIN3
839686	789.56	946.988	-0.263719	0.0319077	0.413513	AT1G27930
825816	143.105	192.108	-0.424414	0.0319646	0.413784	AT4G04790
830297	179.517	127.014	0.495358	0.0319778	0.413784	PKS4
819337	798.098	949.769	-0.251364	0.0319953	0.413784	LACS1
835633	110.939	155.149	-0.480834	0.0320252	0.413882	AT5G55400
819605	1152.02	985.437	0.225006	0.0320594	0.41398	AT3G04490
822231	1297	1095.67	0.242822	0.0320772	0.41398	CYP71B4
844071	313.269	383.57	-0.292754	0.0321489	0.414618	AT1G77350
834120	210.965	271.426	-0.36241	0.0322279	0.415349	AT5G41180
820560	2231.79	1956.38	0.189496	0.0323094	0.415858	AT3G13580
819357	1068.19	871.054	0.29392	0.0323373	0.415858	AT2G47440
819967	753.824	636.134	0.243467	0.0323536	0.415858	AT3G07760
28719443	117.844	81.8077	0.529421	0.0323772	0.415858	AT4G02825
842315	3352.12	2937.73	0.190675	0.032379	0.415858	AT1G60200
830094	402.252	496.483	-0.302316	0.0324447	0.416414	NST-K1
838560	723.063	605	0.25683	0.0324886	0.416691	AT1G19715
843597	1172.67	997.336	0.23444	0.0325592	0.41731	TRFL6
835615	968.162	1184.2	-0.29144	0.0326265	0.417883	AT5G55220
819234	1334.45	1127.96	0.241582	0.0327577	0.419137	LRB1
817564	143.425	103.145	0.473125	0.032775	0.419137	AT2G30120
843987	115.667	161.44	-0.484219	0.0327978	0.419137	CDKB2%3B1
831296	83.9015	119.892	-0.518745	0.0328144	0.419137	AT5G14450
835148	23.2732	49.3424	-1.08781	0.0328639	0.419442	AT5G50760
839772	170.316	127.371	0.422575	0.0328832	0.419442	AT1G28760
843354	752.813	634.685	0.247177	0.0329122	0.419523	AT1G70180
838253	33.9296	17.2642	0.97514	0.0329513	0.419735	AT1G16820
824029	1563.62	1327.55	0.235879	0.032988	0.419915	GAMMA_CAL2
828941	2484.47	2102.23	0.240538	0.0330854	0.420867	AT4G28260
837061	211.519	153.641	0.465942	0.0331365	0.421229	AT1G05575
2745949	227.254	166.924	0.441541	0.0332852	0.422817	AT3G47675
842379	1286.7	1109.59	0.213086	0.0333163	0.422817	MEE9
828229	896.422	745.665	0.264194	0.0333381	0.422817	MLO1
821175	1226.4	938.47	0.385774	0.0333522	0.422817	SRG3
829438	8032.37	9292.27	-0.210184	0.0334342	0.423568	GLDP1
830292	10569	12063.6	-0.190976	0.0335108	0.42425	GLU1
837671	121.16	166.606	-0.463693	0.0336851	0.425888	CRR22
831551	3168.14	2777.29	0.18975	0.0336936	0.425888	AT5G16880
837379	1884.01	1613.33	0.224303	0.0337088	0.425888	ACHT4
827223	112.035	155.177	-0.473838	0.0338723	0.427664	PPD1
843125	331.536	403.341	-0.282614	0.0339432	0.428268	HSFA8
819795	546.303	450.328	0.278077	0.0340323	0.429101	AT3G06210
38088296	0	4.0432	-4.55045	0.0340703	1	38088296
2745721	4.31437	0	4.46337	0.03416	1	AT4G23515
818858	3039.19	2631.03	0.207488	0.034165	0.430483	TTL3
828723	5.00542	0.397214	3.7135	0.0342142	1	AT4G26170
826731	557.932	727.554	-0.38065	0.0342418	0.430954	AT4G11290
820196	21.6546	43.6267	-1.01156	0.0342486	0.430954	PAL4
825529	847.822	721.745	0.232125	0.0342839	0.431107	AAPT2
833893	3.83463	0	4.2877	0.0343573	1	AT5G39010
824390	1902.39	1630.68	0.223231	0.034386	0.431784	AT3G52250
831348	39.9108	65.3835	-0.708557	0.0343921	0.431784	DEL2
817006	1.90058	8.95455	-2.24532	0.0344194	1	AT2G24700
843672	78.2921	119.318	-0.605381	0.034425	0.431784	SUS6
843979	1192.55	1029.31	0.211908	0.0344305	0.431784	AT1G76460
816667	376.107	475.883	-0.340944	0.0344914	0.432009	SULA
820530	4580.77	4074.77	0.169171	0.0345159	0.432009	VCS
817949	112.217	153.541	-0.450295	0.034518	0.432009	MBAC1
840799	1629.02	1892.01	-0.215258	0.034689	0.433194	AT1G41880
835860	2030.88	1242.71	0.708594	0.0347152	0.433194	TCH4
836688	3536.52	4037.23	-0.190838	0.0347216	0.433194	AT5G65620
828150	838.5	716.18	0.227098	0.0347284	0.433194	AT4G02880
830915	12.3841	26.8412	-1.11432	0.034729	0.433194	AIL6
818959	2480.31	2933.16	-0.242236	0.0348022	0.433553	CHI
828563	203.032	263.726	-0.378157	0.0348043	0.433553	AT4G24610
825524	3837.05	4392.47	-0.195353	0.034831	0.433595	EMB3126
839720	1043.02	868.45	0.264184	0.0349047	0.433846	AT1G28260
839659	51.6101	27.9592	0.873082	0.0349247	0.433846	AT1G27670
822481	22.4918	42.8265	-0.930376	0.0349286	0.433846	AT3G28510
821099	1801.66	1528.85	0.237521	0.0349444	0.433846	AT3G03870
839014	77.2315	128.05	-0.729175	0.0350486	0.43485	MLP423
835274	9.11377	1.13728	3.05578	0.0350698	1	CBF4
818293	1456.33	1256.58	0.213033	0.0351485	0.43572	PIP2B
818659	142.302	97.9169	0.537747	0.0352061	0.43572	AT2G40640
826992	692.631	818.963	-0.241305	0.0352197	0.43572	AT4G13590
843014	95.6944	136.296	-0.512537	0.0352211	0.43572	LUP5
822569	697.902	576.917	0.27472	0.0352373	0.43572	AT3G29180
10723033	87.8694	124.008	-0.495971	0.0352591	0.43572	AT1G18745
841786	1488.24	1269.25	0.230536	0.0353409	0.436362	MPK18
843845	668.102	565.353	0.240759	0.0353579	0.436362	BZR1
837708	8280.62	7320.74	0.177576	0.0353985	0.436574	RBP45B
836736	1826.35	1568.67	0.219335	0.0354329	0.436708	AT5G66052
830609	20.442	38.6918	-0.923967	0.0355352	0.43768	ERL2
816985	140.02	189.163	-0.431399	0.0355652	0.43776	RPA2
3767911	3.78004	0	4.26927	0.0355821	1	AT2G06670
2745830	210.593	285.163	-0.435101	0.0356071	0.437986	AT1G54575
830360	1931.37	1643.03	0.23262	0.0357201	0.439086	AT5G04810
844006	394.569	295.077	0.420331	0.0357609	0.439297	AT1G76720
822131	940.978	1088.69	-0.211215	0.0357974	0.439381	AT3G25470
836141	212.869	162.756	0.387302	0.0358149	0.439381	AT5G60190
5008221	34.0415	58.9893	-0.796648	0.0358591	0.439634	AT5G24205
822095	454.099	541.586	-0.25388	0.0359262	0.440167	ERD2B
818315	0.645267	5.66657	-3.16761	0.0359782	1	NAKR2
36335650	935.757	557.542	0.747258	0.0360054	0.440847	rrn18
826611	0.96526	7.3443	-2.9551	0.0360095	1	AT4G10200
827147	2107.53	1795.92	0.231153	0.0360501	0.440972	AT4G14900
826456	3189.12	3562.79	-0.159794	0.0360791	0.440972	AT4G08850
829203	79.2314	111.793	-0.49489	0.0360867	0.440972	AT4G30800
838425	1135.02	984.974	0.203834	0.0361464	0.44114	ARP4
824514	13582.6	15678.1	-0.207126	0.0361478	0.44114	CP29
820180	33.0687	55.3491	-0.74753	0.0361947	0.441424	AT3G10180
834913	18.2456	35.5538	-0.954859	0.036292	0.441881	AT5G48570
830301	577.547	469.776	0.296919	0.0363218	0.441881	SYTC
5007849	6.94298	19.2487	-1.47113	0.0363304	0.441881	AT1G75295
820148	557.052	453.825	0.296462	0.0363546	0.441881	RABE1e
824272	62.466	37.888	0.713795	0.0363743	0.441881	GATA6
830824	2942.58	3372.78	-0.197003	0.0363746	0.441881	PPa6
838327	731.643	613.432	0.253776	0.0364227	0.441959	TIM23-1
825653	3536.78	4098.99	-0.21332	0.0364388	0.441959	ATHM2
820141	877.696	1024.02	-0.221641	0.0364522	0.441959	AT3G09830
837794	347.752	281.106	0.30935	0.036542	0.44276	AT1G12390
833755	829.155	479.125	0.791484	0.0366074	0.443264	TCH2
novel.3	280.744	217.25	0.366305	0.0367144	0.444162	-
820280	48.4296	76.3773	-0.657626	0.0367293	0.444162	LBD21
28719307	5.96716	16.071	-1.43156	0.0367916	0.444627	AT3G23123
827921	3563.9	4038.11	-0.180586	0.0368379	0.444661	TROL
842334	25.3043	45.4214	-0.841923	0.0368435	0.444661	PG1
830333	1238.64	1073.92	0.206239	0.0368876	0.444661	MTM2
831626	97.8793	64.6507	0.594653	0.0368899	0.444661	AT5G17600
838636	46.7934	26.7638	0.813497	0.0370017	0.445668	AT1G20480
836103	1438.19	801.376	0.844056	0.0370336	0.445668	RHL41
838135	211.835	273.493	-0.369226	0.0370641	0.445668	CENP-C
828430	40.8255	66.8745	-0.715761	0.0370692	0.445668	CRK23
838481	3181.51	2808.23	0.180074	0.0371534	0.4459	AT1G19000
835561	141.085	189.127	-0.421194	0.037171	0.4459	AT5G54720
838587	88.6753	56.866	0.642313	0.0371985	0.4459	AT1G19980
821272	220.18	166.534	0.402459	0.0372076	0.4459	AT3G03360
838097	1309.03	1137.06	0.203236	0.0372283	0.4459	AT1G15290
844257	435.366	340.482	0.352413	0.0372409	0.4459	AT1G79160
830502	66.6219	98.3412	-0.562682	0.0372561	0.4459	CYC1BAT
834758	1436.38	1645.23	-0.195921	0.0373435	0.446392	BI1
814965	818.395	687.464	0.252342	0.0373452	0.446392	RNEE/G
825902	72.0155	107.488	-0.580316	0.0373741	0.446452	EHD2
837075	202.368	298.403	-0.558789	0.0375278	0.447427	UGT74E2
818418	151.626	109.118	0.47068	0.037546	0.447427	AT2G38370
820950	1222.27	1067.94	0.195037	0.0375532	0.447427	AT3G16940
829699	918.484	784.916	0.226397	0.0375664	0.447427	PIRL4
828599	96.9515	133.124	-0.459442	0.0375759	0.447427	AT4G24970
843674	310.236	244.507	0.342052	0.0376211	0.447439	AT1G73390
832943	1072.56	1269.89	-0.244821	0.037625	0.447439	AT5G28500
817317	2746.21	3108.48	-0.178932	0.037672	0.447646	AT2G27710
821268	3439.18	3069.19	0.164503	0.0376904	0.447646	DEG7
818348	2240.12	2542.45	-0.183001	0.0378068	0.448741	RLK
822355	358.071	287.786	0.316894	0.0378709	0.449216	AT3G27340
818079	110.977	75.9671	0.543417	0.0379355	0.449504	AT2G35130
829665	64.3807	92.9669	-0.531593	0.0379499	0.449504	AT4G35130
841867	306.378	244.88	0.3241	0.0379675	0.449504	AT1G54260
841632	101.073	145.311	-0.527549	0.0380707	0.450439	MBP2
822242	781.853	660.398	0.244507	0.0381375	0.450667	AT3G26380
835829	113.695	154.125	-0.436119	0.0381384	0.450667	AT5G57230
843785	146.515	195.554	-0.420086	0.0382337	0.451506	AT1G74440
824337	91.2445	132.709	-0.54306	0.038333	0.451609	IMK2
821601	593.055	494.515	0.261675	0.0383416	0.451609	DDL
827890	399.556	493.507	-0.306036	0.038352	0.451609	RK3
844025	582.7	682.349	-0.228254	0.0383533	0.451609	TLP1
835464	176.084	124.601	0.503268	0.0383636	0.451609	AT5G53830
827837	2306.79	2602.13	-0.174239	0.0383886	0.451618	TUB9
836356	1687.98	1968.83	-0.221399	0.0384738	0.452128	AT5G62350
28719408	1249.77	975.542	0.358652	0.0385028	0.452128	AT3G57450
821090	607.526	505.096	0.2658	0.0385048	0.452128	AT3G02340
838633	1515.21	884.465	0.776867	0.0385708	0.452433	ERD10
841707	2280	1972.25	0.208749	0.0386019	0.452433	HTA9
824650	722.531	611.754	0.240893	0.0386121	0.452433	PUB14
816511	5.83157	16.6239	-1.50436	0.0386515	0.452433	AT2G19920
824557	269.824	352.601	-0.385977	0.0386566	0.452433	UPP
837433	1760.12	1544.67	0.188339	0.0386775	0.452433	SR30
838573	168.882	223.659	-0.403372	0.038717	0.452433	MP
831913	104.523	73.0784	0.514593	0.0387252	0.452433	AT5G02540
828181	5295.8	6218.25	-0.231963	0.0387933	0.452792	AT4G01150
6240592	17.3478	6.22841	1.46116	0.0388057	0.452792	AT5G54569
821784	5172.59	6145.82	-0.248697	0.0388439	0.452792	POP2
838518	2413.8	2018.59	0.257243	0.0388531	0.452792	BES1
830357	6.18854	16.9955	-1.44807	0.0388856	0.452887	AT5G01570
837221	3213.93	2729.23	0.235264	0.0389506	0.453332	F2KP
817598	49.8579	83.1555	-0.743699	0.0389724	0.453332	AT2G30480
824715	41.2484	66.1957	-0.676149	0.0390371	0.4538	EXPA16
818264	865.609	735.836	0.232784	0.0390966	0.454208	MEMB11
3771257	6.906	0.998263	2.73436	0.0390987	1	AT5G35205
828499	3.51463	12.2817	-1.81481	0.0391298	1	CSLG3
833955	3359.56	2976.18	0.174358	0.0391721	0.454639	AT5G39590
825316	4733.45	4097.44	0.208398	0.0391894	0.454639	PIP1A
826711	147.803	196.523	-0.41321	0.0392069	0.454639	AT4G11100
821243	1.90411	8.45753	-2.16648	0.0392512	1	NPC4
823978	159.541	212.19	-0.411061	0.0393159	0.455615	AT3G48210
823752	142.147	86.1076	0.729839	0.03934	0.455615	ZAT7
838314	294.504	369.558	-0.327899	0.0394625	0.456462	LOX3
825416	1.80374	8.76117	-2.25927	0.039476	1	AT3G62430
821287	76.7326	118.946	-0.632255	0.0395575	0.456462	AK3
833786	26.8414	46.7427	-0.806084	0.0395603	0.456462	AT5G38060
3770304	1891.65	2238.21	-0.241957	0.0395607	0.456462	AT4G18205
838521	1286.72	1060	0.279313	0.0395964	0.456462	AT1G19380
824679	1237.09	1544.19	-0.318818	0.0396042	0.456462	ABCG19
828525	458.186	550.734	-0.265782	0.0396331	0.456462	WRKY7
818234	1608.46	1833.74	-0.189465	0.0396756	0.456462	RPL24A
836402	1429	1214.06	0.234562	0.0397151	0.456462	PEX14
826791	3106.57	3601.97	-0.213315	0.0397183	0.456462	PLDGAMMA1
840851	743.226	624.01	0.252195	0.0397216	0.456462	AT1G42470
818911	3060.23	3487.14	-0.188415	0.0397279	0.456462	AT2G43090
842127	10.9228	26.2517	-1.25388	0.0397318	0.456462	AT1G56710
841447	1720.77	1974.86	-0.19919	0.039759	0.456493	FTSH1
818301	77.9643	111.919	-0.524023	0.0398267	0.456988	AT2G37240
821298	236.847	186.476	0.343926	0.0398542	0.457022	COL2
3768181	0	3.20332	-4.21897	0.0398629	1	MIR160a
843998	230.431	88.1157	1.38859	0.0398795	0.457031	CML38
820470	11.4048	26.4272	-1.20595	0.0399732	0.457641	AT3G12870
821630	879.338	724.125	0.279108	0.0399819	0.457641	AT3G20820
836238	2141.03	2437.3	-0.187049	0.040116	0.458258	AT5G61170
830015	432.796	517.986	-0.258749	0.0401761	0.458258	FP6
829748	124.269	167.567	-0.428341	0.0401792	0.458258	FBS4
836039	539.054	451.691	0.255513	0.0401882	0.458258	AT5G59210
824783	210	162.062	0.373239	0.0401973	0.458258	CAN
837877	1424.59	1231.16	0.210875	0.0402294	0.458258	AT1G13190
836748	805.42	685.467	0.233477	0.0402791	0.458258	RMR1
831304	295.582	233.615	0.339785	0.0402821	0.458258	AT5G14530
6241480	341.59	417.349	-0.289921	0.0402945	0.458258	AT4G21903
843527	375.003	503.246	-0.42131	0.0402962	0.458258	ABCG25
834886	207.785	262.673	-0.338165	0.0403157	0.458258	RUG2
829948	447.195	537.521	-0.267001	0.0403457	0.458258	AT4G37920
828310	1001.35	829.489	0.270899	0.040379	0.458258	AT4G22190
826885	495.107	635.589	-0.360748	0.0403803	0.458258	FLA2
824619	2741.09	2414.04	0.182968	0.0404146	0.458368	ABCF4
829852	3129.26	2796.54	0.162312	0.0404809	0.458841	AT4G36980
829169	106.093	72.2773	0.557914	0.0406503	0.459722	AT4G30460
818372	90.9682	129.617	-0.511561	0.0406546	0.459722	AT2G37950
826895	56.763	90.1482	-0.672784	0.0406705	0.459722	AT4G12830
818108	13.9642	4.3103	1.71154	0.0406765	1	AT2G35420
841086	173.785	231.269	-0.411435	0.0407023	0.459722	AT1G45180
827514	1584.61	1359.58	0.221625	0.0407039	0.459722	AT4G17900
835611	70.9795	112.615	-0.669931	0.0407067	0.459722	AT5G55180
836785	606.047	740.988	-0.291868	0.040738	0.459796	AT5G66530
835054	2347.34	2633.95	-0.166204	0.0407884	0.460086	cpHsc70-2
829359	6964.08	8154.95	-0.227982	0.0408327	0.460092	PDE334
829122	136.482	99.3154	0.46085	0.0408543	0.460092	AT4G29990
833840	482.791	591.344	-0.29309	0.040863	0.460092	AT5G38520
837077	7.991	0.983112	2.95981	0.0409174	1	AT1G05700
838880	496.92	384.628	0.367141	0.0409581	0.460884	RABG3B
6240353	0	3.34234	-4.27179	0.0409844	1	AT2G45685
7922443	0	3.34234	-4.27179	0.0409844	1	AT3G46616
832848	5012.36	5553.09	-0.147777	0.0410041	0.461122	AT5G27850
3768109	200.248	252.201	-0.333542	0.0410365	0.461208	AT2G24160
28716737	4.70656	13.718	-1.55032	0.0410818	1	AT1G07897
833928	189.854	253.308	-0.415069	0.0411236	0.461908	UDG4
826601	599.332	490.184	0.292067	0.0412491	0.463039	CNX7
828134	1947.82	2221.12	-0.188977	0.0413423	0.463655	AT4G02930
839501	9024.05	8039.06	0.166626	0.0413538	0.463655	SAM1
829733	4556.97	4098.84	0.152993	0.0413883	0.463763	PLDDELTA
817590	3.83463	13.2147	-1.80342	0.041406	1	OFP17
825415	1426.84	1221.71	0.223644	0.0414625	0.464125	BZIP53
828333	214.73	276.978	-0.363461	0.0414716	0.464125	AT4G22380
818086	86.5503	126.968	-0.551453	0.0415105	0.464125	NPSN11
843910	150.175	109.676	0.448639	0.0415228	0.464125	AT1G75770
830652	66.8486	105.172	-0.651563	0.0415452	0.464125	AT5G07590
829023	182.245	251.465	-0.463124	0.0415927	0.464246	AT4G29020
817423	268.537	337.424	-0.33213	0.0416592	0.464246	HIS4
840021	8300.7	10000.6	-0.268986	0.0416604	0.464246	PSAF
825344	492.023	582.428	-0.243171	0.0416638	0.464246	ATG6
838063	989.685	1157.42	-0.225457	0.0417378	0.464246	CPN10
831346	249.218	182.961	0.446039	0.0417599	0.464246	AT5G14940
822438	155.739	116.006	0.424523	0.0417726	0.464246	AT3G28140
826598	673.908	565.365	0.252924	0.0417825	0.464246	AT4G10070
816996	1286.74	1546.17	-0.264995	0.0417837	0.464246	AT2G24600
837716	482.848	585.7	-0.277481	0.0418053	0.464246	SS3
822033	803.154	955.513	-0.25213	0.0419102	0.464494	HCF101
841481	16.7813	32.7278	-0.961284	0.0419104	0.464494	AT1G50590
819554	1889.29	1620.98	0.220334	0.0419571	0.464494	AT3G03990
829794	347.684	421.076	-0.275845	0.0419746	0.464494	AT4G36420
841044	256.095	182.961	0.481921	0.0419819	0.464494	SIAR1
821516	86.8073	120.447	-0.47098	0.0419832	0.464494	AT3G19790
842789	753.556	646.55	0.220661	0.0420247	0.464494	APO1
824345	1108.55	1337.2	-0.271607	0.0420272	0.464494	G4
827002	4.57801	0.327704	3.58994	0.0420434	1	AT4G13680
825182	138.32	209.305	-0.599792	0.042064	0.464625	BGLU27
832053	2880.54	2547.05	0.177298	0.0421464	0.464643	ARIA
834291	3.99438	16.3459	-2.01659	0.0421511	0.464643	DFR
828916	262.535	203.957	0.36162	0.042175	0.464643	AT4G28020
844424	13.7869	31.7269	-1.19531	0.042178	0.464643	AT1G80850
828234	16.4102	5.78574	1.48217	0.0422137	0.464643	NDB3
814770	2451.9	2121.37	0.208967	0.0422153	0.464643	GSTZ1
825888	219.475	284.116	-0.373871	0.0422605	0.464866	AT4G05400
829463	81.7328	115.117	-0.492828	0.0423958	0.465307	CDC20.1
831195	377.427	460.727	-0.288724	0.0423966	0.465307	EMB3136
818179	1290.81	1132.86	0.188581	0.0424273	0.465307	MMZ3
842354	191.688	256.453	-0.421738	0.0424453	0.465307	ABC4
840939	399.496	489.943	-0.295285	0.0424657	0.465307	ty2
843369	322.989	394.285	-0.288911	0.0424716	0.465307	ENT1
834067	595.915	707.87	-0.247807	0.0424756	0.465307	AT5G40670
832183	1391.87	1221.74	0.188224	0.0425319	0.465416	AT5G20610
830996	102.489	69.7236	0.556048	0.0425355	0.465416	HY5
825293	1374.09	1112.77	0.303744	0.0425751	0.465576	AT3G61210
843738	0.643507	6.45006	-3.35945	0.0426006	1	SS3
820135	1092.24	939.503	0.217405	0.042654	0.466069	LOG2
824937	28.3722	49.2069	-0.786011	0.0427013	0.466069	AT3G57680
816943	969.306	1164.57	-0.266041	0.0427262	0.466069	PRPL35
844057	2160.36	1754.62	0.299879	0.0427402	0.466069	STP14
819075	984.377	1149.47	-0.222801	0.0427453	0.466069	AT2G44670
817165	1517.94	1779.78	-0.229602	0.0427978	0.466368	KCS10
822579	2284.61	1878.96	0.281544	0.0428329	0.466478	AT3G29240
827227	1359.66	1169.09	0.21792	0.042899	0.466486	UMAMIT38
832171	2328.33	2055.3	0.180424	0.0429091	0.466486	XIK
838321	44.4488	69.3128	-0.637157	0.0429176	0.466486	IQD7
825280	277.555	218.481	0.343253	0.0429339	0.466486	AT3G61080
833662	634.006	746.998	-0.23709	0.0430923	0.46788	AT5G36930
837023	694.563	596.527	0.219284	0.0431213	0.46788	RA-5
820931	964.107	1110.48	-0.203971	0.0431375	0.46788	AT3G16780
3768880	0	3.13381	-4.19224	0.0431918	1	CYP705A28
817295	1871.73	1574.54	0.250192	0.0432114	0.468409	AT2G27500
842306	15.4296	5.30857	1.53721	0.043301	0.469107	AT1G60110
822519	1954.1	1665.93	0.229832	0.0433492	0.469356	ABCB19
821406	29.7943	51.0027	-0.770079	0.0433753	0.469366	WNK6
832054	18.8856	7.25073	1.36884	0.0434627	0.469461	AT5G19340
826647	125.317	91.7213	0.451774	0.0434636	0.469461	AT4G10550
3771399	79.8903	51.9372	0.616208	0.0434742	0.469461	AT5G42146
835676	45.5132	71.7451	-0.661616	0.0434972	0.469461	WYR
816675	261.969	324.567	-0.308789	0.0435123	0.469461	XK-1
829996	0.613571	5.44759	-3.13066	0.0435327	1	RHS17
836737	1509.37	1287.58	0.228144	0.0435353	0.469461	AKRP
818644	1081.18	1259.22	-0.220495	0.0436243	0.470148	HEME2
837036	148.679	196.363	-0.403521	0.0436956	0.470437	RPL10B
843018	93.5259	128.754	-0.464871	0.0437151	0.470437	AT1G67000
839267	327.59	249.638	0.39045	0.0437269	0.470437	PLIM2b
818817	151.692	99.4139	0.60519	0.0438021	0.47088	AT2G42170
817882	0	3.72595	-4.44589	0.0438077	1	AT2G33205
819644	4467.97	5014.72	-0.16671	0.0438187	0.47088	AT3G04840
814822	1125.32	940.582	0.259577	0.0438676	0.471075	GSTF3
839773	622.935	526.802	0.242819	0.0438874	0.471075	NUDX15
28720960	0	3.16411	-4.20419	0.0439565	1	AT5G08235
831472	4922.01	4332.67	0.18393	0.0440165	0.472047	PGLCT
827605	5112.62	4540.43	0.171181	0.0440527	0.472047	BIN2
831975	316.207	398.357	-0.33595	0.044054	0.472047	EMB269
832490	31.6699	56.8606	-0.850176	0.0441182	0.472229	AT5G24230
826853	78.7248	51.1219	0.622482	0.0441217	0.472229	MYB55
843432	1681.86	1471.33	0.192671	0.0441643	0.472256	PIN3
820465	615.418	337.188	0.868545	0.0441806	0.472256	AT3G12830
829548	843.843	708.082	0.252256	0.0442325	0.472256	DJ1C
841374	2443.67	2085.13	0.228043	0.0442749	0.472256	AT1G49500
841276	376.126	305.528	0.30015	0.0442794	0.472256	AT1G48550
834259	1305.17	1147.24	0.186046	0.0442867	0.472256	BPC6
821568	145.328	188.875	-0.378078	0.0443018	0.472256	AT3G20240
825044	2557.52	2210.9	0.209922	0.0443301	0.472288	CSY2
828348	360.787	444.072	-0.30059	0.0443588	0.472324	AT4G22530
828422	213.916	268.223	-0.325255	0.0444055	0.472551	CRK15
843116	257.253	187.389	0.457371	0.044453	0.472747	AT1G67880
829176	5291.69	6166.34	-0.220565	0.0444747	0.472747	GGP1
6240734	0.647028	5.70578	-3.17206	0.0445235	1	AT3G01572
824378	5459.2	4831.17	0.176451	0.0445612	0.473396	NOXY38
829309	2.12725	8.83068	-2.03797	0.0445949	1	AT4G31805
818252	420.144	332.56	0.338382	0.0446652	0.473953	DOGT1
838946	15.702	5.79044	1.45131	0.0446781	0.473953	KNAT6
826968	54.7291	84.2652	-0.626515	0.0446958	0.473953	AT4G13370
830670	651.505	756.574	-0.216272	0.0447389	0.473953	AT5G07770
817626	2462.53	2962.21	-0.266771	0.0447789	0.473953	CYP71A12
821972	127.285	173.697	-0.451794	0.0448592	0.473953	TOPII
820653	173.116	225.499	-0.384781	0.0448948	0.473953	AT3G14330
834684	1491.22	1299.6	0.198179	0.0449051	0.473953	SSP4
821531	1450.41	1647.9	-0.18426	0.0449227	0.473953	STP4
819140	121.865	88.0555	0.465762	0.0449231	0.473953	AT2G45320
842261	510.912	432.21	0.241352	0.0449235	0.473953	GSTU16
816205	502.923	421.855	0.254483	0.0449805	0.473953	AT2G17020
818952	733.505	869.652	-0.246708	0.0449958	0.473953	TI1
835125	17.9068	5.82074	1.63362	0.0450282	0.473953	AT5G50565
830524	2094.26	1858.99	0.171782	0.0450374	0.473953	AT5G06360
831903	47.2061	18.0655	1.38522	0.0450394	0.473953	DIP2
840069	3563.88	3062.64	0.218136	0.0450618	0.473953	ACBP6
841558	744.337	631.429	0.237875	0.0450884	0.473953	AT1G51350
818506	1775.72	2026.27	-0.19101	0.0450971	0.473953	AT2G39210
825392	339.56	278.87	0.285218	0.0451783	0.474538	AT3G62190
828728	11.2498	3.14896	1.83521	0.0452338	1	AT4G26220
814946	80.6281	113.841	-0.500472	0.0453026	0.475575	AT2G04100
814999	21.957	39.9006	-0.854	0.0453581	0.475742	AT2G04570
837958	1885.9	1666.4	0.178209	0.0453696	0.475742	GN
10723071	38.8104	62.6923	-0.688929	0.0454062	0.475858	AT2G24645
837216	237.18	321.473	-0.440914	0.0454408	0.475953	AT1G07050
837520	1.25884	7.38506	-2.57356	0.0454555	1	AT1G09880
843170	414.566	339.038	0.289105	0.0456647	0.477887	AT1G68410
816875	286.462	219.502	0.381536	0.0456768	0.477887	ICK1
836661	881.645	1044.21	-0.244676	0.0457278	0.477904	AT5G65360
816991	1052.05	864.156	0.284886	0.0457452	0.477904	AT2G24550
823580	5.19335	14.5365	-1.47381	0.0457614	0.477904	FAR5
835596	133.512	92.1233	0.527949	0.0457811	0.477904	AT5G55050
816479	256.998	317.69	-0.307801	0.0458262	0.478108	KEA4
835905	2029.51	1757.86	0.206449	0.0458536	0.478126	CNGC5
840184	47.662	82.2091	-0.784949	0.0459166	0.478334	GBSS1
837925	1878.69	1651.33	0.185552	0.045925	0.478334	AT1G13640
821815	7844.91	6922.81	0.180615	0.0459582	0.478412	AT3G22440
837620	13.7557	31.5132	-1.20428	0.0460191	0.478779	AT1G10770
3768971	15.0691	5.11519	1.53448	0.0461265	0.479628	AT3G28315
824522	1158.22	981.411	0.238906	0.0462645	0.480596	TRM19
827027	1276.67	1504.27	-0.23677	0.0462858	0.480596	SHM4
834088	288.884	360.963	-0.321714	0.046297	0.480596	UK/UPRT1
828409	18589.1	15910.3	0.224455	0.0463338	0.48071	GSH1
819037	172.134	227.213	-0.403787	0.0463873	0.480997	AT2G44290
2745762	2.1924	9.30365	-2.08687	0.0463955	1	AT1G24580
817122	1619.74	1420.47	0.188991	0.0464502	0.481381	AT2G25800
839840	106.34	148.44	-0.483765	0.0465412	0.481526	AT1G29630
822398	2582.82	2199.15	0.231313	0.0465797	0.481526	AT3G27770
816500	1057.41	861.022	0.297254	0.0465848	0.481526	OZF1
832397	328.862	254.79	0.366416	0.0466385	0.481526	AT5G23330
838055	49.8402	77.0652	-0.626321	0.0466558	0.481526	HMGA
817681	380.547	467.229	-0.296596	0.0466658	0.481526	AT2G31240
817116	143.416	189.714	-0.402583	0.0466689	0.481526	AT2G25737
838420	489.718	580.821	-0.2467	0.0466965	0.481526	AT1G18390
820973	315.264	247.824	0.345545	0.0467069	0.481526	AT3G17160
824971	338.339	271.175	0.317726	0.0467227	0.481526	AT3G58020
822139	871.544	1009.72	-0.213386	0.0468273	0.482337	GLYR1
833524	1165.1	1332.28	-0.194299	0.0469707	0.483235	PAA1
836074	2034.34	1616.66	0.33248	0.046993	0.483235	RDUF2
832290	3446.36	4206.57	-0.287524	0.047003	0.483235	NIT4
841629	475.399	373.313	0.35208	0.0470183	0.483235	AT1G52000
817628	5183.91	6021.75	-0.216166	0.0470723	0.483324	CYP71A13
839899	11.5728	2.31378	2.37789	0.0470925	1	AT1G30190
843113	1128.98	1311.54	-0.216019	0.0471042	0.483324	AT1G67860
814703	403.778	334.126	0.274745	0.0471151	0.483324	RIE1
827991	1578.07	1810.93	-0.199351	0.0471515	0.483324	PPOX
829921	602.667	707.648	-0.232131	0.0471568	0.483324	NAGS2
831341	13.9665	27.9492	-0.995177	0.0471846	0.483344	AT5G14890
837575	123.615	167.09	-0.437379	0.0472524	0.483772	GSTU18
822502	2967.76	2634.42	0.171594	0.047329	0.483924	AT3G28710
832242	4420.93	3929.34	0.170002	0.0473319	0.483924	LARP1a
832435	23.9972	43.6537	-0.870259	0.0473452	0.483924	AT5G23700
829893	409.149	545.312	-0.415031	0.0474221	0.484444	BRU6
824430	615.715	716.184	-0.217684	0.0474589	0.484555	AT3G52640
825896	327.444	267.978	0.288697	0.0474907	0.484614	AT4G05460
834076	2694.82	2365.72	0.187861	0.0475753	0.485211	G6PD6
818167	3249.89	2797.85	0.216609	0.0476119	0.485318	BLH1
816966	50.4177	29.3991	0.784346	0.0476883	0.485584	AT2G24300
825847	7344.36	6315.15	0.217894	0.0476925	0.485584	UBQ11
843111	452.195	541.758	-0.259811	0.0477162	0.485584	AT1G67850
834360	17.0995	35.177	-1.03665	0.0478497	0.486543	AT5G43410
825071	3761.22	3363.95	0.161017	0.047863	0.486543	AT3G59020
814849	13.7152	4.63801	1.5698	0.0478811	1	AT2G03200
836792	58.2269	36.6231	0.672817	0.0478888	0.486543	AT5G66600
821105	598.078	506.581	0.239757	0.0479854	0.486881	CDC48C
821083	1797.39	1589.82	0.177099	0.048019	0.486881	BET10
818748	685.881	571.348	0.262123	0.0480364	0.486881	LIS
816084	2989.95	2027.5	0.560261	0.0480411	0.486881	AT2G15880
817438	592.767	698.623	-0.236672	0.0480587	0.486881	PLL4
818965	410.866	498.092	-0.276594	0.0481046	0.486881	AT2G43630
839636	3348.47	3763.82	-0.168929	0.0481292	0.486881	APT1
832045	2140.31	2507.74	-0.227984	0.0481312	0.486881	AT5G19250
824761	546.946	647.287	-0.242814	0.0481644	0.486952	CCR3
826702	1879.37	2144.74	-0.190441	0.0482456	0.487507	NDPK3
831949	1848.61	1632.65	0.178816	0.0482717	0.487507	AT5G18310
820021	1220.55	1431.91	-0.231303	0.0483632	0.488166	AT3G08740
830736	802.61	929.66	-0.211904	0.048441	0.488564	AGAL1
818299	9031.57	10208.6	-0.176923	0.048455	0.488564	AT2G37220
824275	643.321	539.941	0.254307	0.0485984	0.489745	AT3G51110
830393	843.605	717.665	0.232196	0.0487008	0.490511	AT5G05110
843808	557.17	663.143	-0.251067	0.0487777	0.49102	IQD31
837350	187.795	140.808	0.414252	0.0488308	0.491106	NVL
823578	465.967	386.226	0.270116	0.048839	0.491106	HIRA
827906	13.2842	4.65316	1.52374	0.0489014	1	AT4G03480
814961	41.395	67.6271	-0.705363	0.0489051	0.491505	AT2G04235
36335642	47.0585	27.818	0.753842	0.048961	0.491801	ccmB
28717247	0	3.07945	-4.17079	0.0489645	1	AT1G18193
5007863	65.0906	41.9677	0.628932	0.0490824	0.491861	AT2G01818
822529	6776.26	7729.49	-0.189899	0.0491151	0.491861	AIG2
814980	6986.21	8025.93	-0.200031	0.0491267	0.491861	AT2G04400
844773	132.346	80.3677	0.718319	0.0491377	0.491861	psbC
838179	820.566	953.827	-0.216203	0.0491395	0.491861	WAKL7
844805	0.645267	6.2106	-3.3004	0.0491551	1	ndhH
830903	248.385	320.82	-0.369242	0.0491848	0.491861	AT5G10390
826497	458.23	380.804	0.264804	0.0492058	0.491861	AT4G09160
816978	1453	1279.56	0.184047	0.0492203	0.491861	AT2G24420
28720138	30.7799	14.8297	1.06181	0.0492219	0.491861	AT4G16857
830294	72.6947	109.97	-0.59554	0.0492338	0.491861	AT5G04160
843342	1116.76	978.628	0.191066	0.0492574	0.491861	SNL4
837289	191.976	148.516	0.370625	0.0493477	0.492499	RAD51D
838555	1190.31	1026.14	0.21494	0.0494676	0.493405	AT1G19680
823773	552.715	409.89	0.429603	0.0494915	0.493405	AT3G46280
829326	5.70527	0.670559	3.03446	0.0495151	1	AT4G31960
829840	1279.17	1115.64	0.198393	0.049537	0.493594	BLH2
844159	89.0991	55.2288	0.687134	0.0496901	0.494756	AT1G78230
832157	2262.86	2021.75	0.162364	0.0497068	0.494756	TIP1
825054	51.5691	31.2837	0.713133	0.0498241	0.495494	PAR2
830567	579.655	489.635	0.244936	0.049834	0.495494	EML2
834312	473.8	560.225	-0.241521	0.049947	0.496179	COP8
6241153	2.80245	10.0871	-1.85338	0.0499677	1	AT1G65481
835121	4.99662	35.3319	-2.82372	0.0499961	0.496179	AT5G50530
28719324	16.1624	30.8071	-0.925869	0.0500323	0.496179	AT3G26539
3767567	1403.15	1616.68	-0.204536	0.0500773	0.496179	AT1G58561
841894	1284.8	1461.72	-0.186313	0.050098	0.496179	AT1G54520
819235	214.646	163.406	0.397472	0.0501661	0.496179	GBF3
830346	50.7521	80.4927	-0.658321	0.0501751	0.496179	AT5G04680
829981	1041.54	892.277	0.223136	0.0502002	0.496179	CGL1
832659	1209.42	1059.21	0.191349	0.0502029	0.496179	GA3
838400	1607.6	1882.95	-0.228149	0.0502153	0.496179	PSAD-2
828233	26.2213	45.7073	-0.809449	0.0502361	0.496179	STP12
841765	2940.69	3393.02	-0.205862	0.0502613	0.496179	PPC1
839795	2.12725	9.80804	-2.17715	0.0502687	1	AT1G29200
827084	1.25708	7.08765	-2.51456	0.0502872	1	AT4G14390
837224	1332.83	824.813	0.692762	0.0503512	0.496179	AT1G07135
824313	228.113	177.001	0.364521	0.050373	0.496179	AT3G51500
826965	431.715	348.251	0.309215	0.050384	0.496179	MEE55
818903	1301.6	1111.69	0.227576	0.0503856	0.496179	PIF4
822200	1558.49	1382.73	0.172797	0.0504179	0.496179	ATB'_DELTA
842837	112.047	150.15	-0.423598	0.050424	0.496179	AT1G65295
832563	3367.02	3015.54	0.158966	0.0504258	0.496179	COL4
817369	187.709	144.302	0.383937	0.050442	0.496179	AT2G28230
836702	469.924	368.238	0.349873	0.0504625	0.496179	XTH6
839409	1881.04	1670.95	0.171108	0.0506102	0.497294	AT1G04810
817069	845.436	728.603	0.21487	0.0506753	0.497294	AT2G25310
834639	17.6409	32.9744	-0.899391	0.0506813	0.497294	AT5G45990
829985	487.96	394.463	0.305438	0.0506836	0.497294	AT4G38280
818887	251.76	171.211	0.551234	0.0507094	0.497294	PAR1
834386	0	3.10975	-4.18285	0.0507495	1	AT5G43660
836260	75.9518	114.072	-0.581644	0.0507755	0.49768	AT5G61390
844366	992.946	866.165	0.196213	0.0508224	0.497877	emb1427
28717060	5.73648	0.670559	3.05366	0.0508699	1	AT1G09363
824858	678.502	820.638	-0.276039	0.050905	0.498424	PSRP5
824369	2004	1728.63	0.213237	0.050938	0.498485	AT3G52060
3768797	10.4184	2.83641	1.88182	0.0509381	1	AT3G21030
840339	2363.03	2050.04	0.204905	0.0510273	0.499097	STOP1
819941	145.602	110.201	0.403411	0.051081	0.499169	ATG10
837272	1378.87	1614.98	-0.227492	0.0510882	0.499169	AT1G07590
[truncated: 21,675 more rows]

## Sheet: PB_RvsCB_R_deg
gene_id	PB_R	CB_R	log2FoldChange	pvalue	padj	gene_name
829860	1826	943.702	0.952984	1.64332e-29	3.2099e-25	PLP5
834353	17625.1	10657.1	0.726078	1.46744e-25	1.43317e-21	PHT1%3B1
842935	13976.3	9876.27	0.500919	4.28584e-22	2.79051e-18	GSR2
836355	376.443	775.352	-1.04266	2.96268e-21	1.20301e-17	AT5G62340
832111	25037.8	18211.7	0.459313	3.07943e-21	1.20301e-17	AT5G19890
821193	5229.15	3457.57	0.597149	9.77356e-21	3.18178e-17	AT3G03670
836480	24731	17214.9	0.522688	1.11381e-19	3.10802e-16	FLS5
828634	1283.56	740.235	0.794542	1.90463e-19	4.65038e-16	AT4G25310
843643	130.68	398.97	-1.61085	8.35279e-19	1.81283e-15	AT1G73120
837763	3776.6	2117.84	0.834267	3.36617e-18	6.57515e-15	NRT1.1
825377	3551.44	2334.57	0.604323	9.33372e-18	1.65741e-14	AT3G62040
826395	572.509	200.788	1.50886	1.15516e-17	1.88031e-14	AT4G08380
821135	11036.3	7447.55	0.567702	4.68825e-17	7.04427e-14	DOX1
833656	509.373	1145.05	-1.16833	8.39467e-17	1.17124e-13	BGLU42
838709	295.359	604.851	-1.03635	1.43572e-16	1.8696e-13	IGMT4
839515	1169.34	1848.44	-0.660837	2.12756e-16	2.55046e-13	GSTF6
836089	5677.52	3963.73	0.518365	2.21972e-16	2.55046e-13	AT5G59680
822018	2979.07	1786.17	0.737613	2.52737e-16	2.6154e-13	AMT1%3B3
837697	2576.15	1653.72	0.639108	2.54404e-16	2.6154e-13	AT1G11540
815907	2550.33	1628.78	0.645966	5.1618e-16	5.04127e-13	AGL44
824571	21995.9	16096.9	0.450633	1.03153e-15	9.48653e-13	AT3G54040
817109	934.57	476.375	0.97194	1.06847e-15	9.48653e-13	MOT1
817626	268.052	701.983	-1.38874	1.16148e-15	9.86396e-13	CYP71A12
832485	548.45	260.94	1.07238	1.80773e-15	1.47126e-12	AT5G24180
831340	5392.7	3907.82	0.464397	5.51268e-15	4.30717e-12	AT5G14880
844135	10816.6	7136.5	0.600129	1.62337e-14	1.21959e-11	SULTR1%3B2
835852	1089.66	658.052	0.726753	2.09455e-14	1.51529e-11	AT5G57480
840630	7089.58	9944.35	-0.488294	2.40527e-14	1.67793e-11	NIA2
842786	518.37	254.624	1.02735	3.55791e-14	2.39644e-11	AMT1%3B2
834898	3931.44	2578.45	0.609491	5.12726e-14	3.33836e-11	AT5G48430
842536	12373.2	9104.92	0.442721	6.24736e-14	3.93644e-11	ACO2
833722	3241.03	2233.32	0.538267	6.75439e-14	4.12292e-11	AT5G37450
818785	47.3346	167.136	-1.81525	2.19392e-13	1.2986e-10	PGAZAT
832682	6215.89	4291.34	0.534538	3.07774e-13	1.76816e-10	AT5G26130
839180	67.629	191.028	-1.49975	6.28517e-13	3.50766e-10	AT1G26380
3771452	937.706	552.568	0.761816	8.08458e-13	4.38656e-10	MIR160c
843366	2698.9	1867.27	0.531423	8.88865e-13	4.69249e-10	KUP6
838708	167.199	362.794	-1.11953	1.27126e-12	6.53459e-10	IGMT2
816751	573.357	936.845	-0.707979	1.72574e-12	8.64328e-10	PLAT2
841381	26538.7	19745.7	0.42658	2.15954e-12	1.05456e-09	AT1G49570
827206	3527.29	2413.34	0.547756	2.30941e-12	1.10024e-09	CYP702A5
832468	2475.93	1496.75	0.726028	2.47117e-12	1.14927e-09	SLAH3
840280	971.881	603.111	0.688767	5.13696e-12	2.33349e-09	AT1G33840
821171	1523.52	1016.99	0.583542	5.91526e-12	2.62597e-09	AT3G01260
826868	813.303	1360.8	-0.741353	8.90466e-12	3.86522e-09	AIR1
832697	46844.3	34940	0.423088	1.01835e-11	4.27628e-09	AT5G26280
817445	3154.41	2294.94	0.458863	1.02895e-11	4.27628e-09	AT2G28960
817438	3317.14	2437.78	0.444302	5.26751e-11	2.14355e-08	PLL4
830170	1741.81	1242.66	0.487682	5.91605e-11	2.35833e-08	AT4G40070
843201	2279.95	1593.07	0.517586	6.53773e-11	2.55383e-08	AT1G68710
821003	3345.01	4585.06	-0.454811	6.66797e-11	2.55383e-08	MTO3
842525	1462.24	903.248	0.694631	9.09897e-11	3.41789e-08	SLAH1
834734	172.643	384.015	-1.1526	1.47497e-10	5.41072e-08	AT5G46890
832193	2851.81	1961.6	0.539631	1.49582e-10	5.41072e-08	AT5G20700
817946	482.203	1012.1	-1.06866	1.63974e-10	5.81597e-08	AGP30
820894	29363.2	23095.9	0.346393	1.66741e-10	5.81597e-08	JAL34
837270	1289.71	862.95	0.58133	1.70583e-10	5.84562e-08	AT1G07560
835406	243.059	447.167	-0.88096	1.85497e-10	6.24709e-08	AGP22
834735	135.949	320.541	-1.23541	2.11572e-10	7.00447e-08	AT5G46900
842839	141.523	306.485	-1.11242	2.75901e-10	8.98196e-08	XTH17
835041	776.453	489.373	0.666526	3.34342e-10	1.07061e-07	AT5G49780
840139	45072.9	31280.8	0.526884	3.48714e-10	1.08727e-07	NRT1.5
837868	4368.45	3213.99	0.442155	3.50678e-10	1.08727e-07	CYP71B7
819963	6135.72	8767.53	-0.514879	4.62555e-10	1.41173e-07	AT3G07720
835311	657.806	397.387	0.727955	5.54329e-10	1.6658e-07	EXO70A3
817427	4268.48	2784.56	0.615235	7.88822e-10	2.33455e-07	AT2G28780
830923	4638.57	3641.84	0.348993	1.07197e-09	3.12518e-07	AT5G10580
842848	759.123	1147.89	-0.598308	1.81571e-09	5.21562e-07	AT1G65370
842124	352.48	574.773	-0.703917	2.02545e-09	5.73379e-07	AT1G56680
826426	565.83	322.563	0.813689	2.13857e-09	5.96752e-07	SULTR1%3B1
839452	700.114	1054.62	-0.590291	2.35174e-09	6.46993e-07	AT1G04680
835040	1493.71	985.233	0.601551	2.42921e-09	6.59024e-07	AT5G49770
821583	5524.57	4221.84	0.38838	2.53598e-09	6.78566e-07	AT3G20380
844422	16943.4	13245.1	0.355416	2.93521e-09	7.74493e-07	NRAMP1
826384	2273.83	1484.41	0.61447	2.97379e-09	7.74493e-07	UMAMIT17
828064	501.034	818.199	-0.706364	3.36063e-09	8.63727e-07	ATPMEPCRB
823067	11789	9356.19	0.333563	3.50004e-09	8.87874e-07	AT3G32980
820890	22594.1	17446.6	0.372993	3.61459e-09	9.05177e-07	PBP1
842945	23749	19094.1	0.314856	3.93094e-09	9.68211e-07	BGLU22
843277	4433.31	3457.13	0.359037	3.96544e-09	9.68211e-07	AT1G69450
815938	2235.86	1651.78	0.436906	4.64521e-09	1.12018e-06	AT2G14510
841354	922.739	621.331	0.569908	5.34698e-09	1.27369e-06	AT1G49310
842988	144.655	289.902	-1.00074	5.62724e-09	1.3243e-06	PXMT1
843011	526.281	325.79	0.690348	5.73205e-09	1.33291e-06	AT1G66930
823778	2901.73	2120.33	0.453254	5.97301e-09	1.3726e-06	MEE39
828899	1274.44	896.877	0.507055	7.68677e-09	1.73505e-06	MEB1
825451	61.9031	157.311	-1.34375	7.72792e-09	1.73505e-06	ATGSTF13
826731	6959.77	5028.8	0.469033	7.85011e-09	1.74246e-06	AT4G11290
818211	7061.57	5648.28	0.322502	8.09454e-09	1.77652e-06	ABCG34
836349	239.721	438.637	-0.870613	8.64974e-09	1.84984e-06	AT5G62280
830877	374.392	617.435	-0.720754	8.71048e-09	1.84984e-06	AT5G10130
824495	34.119	123.991	-1.86178	8.71272e-09	1.84984e-06	CYP71B5
3767875	1456.96	1027.24	0.50424	9.79876e-09	2.05806e-06	AT2G21020
835148	679.67	434.976	0.643919	1.06099e-08	2.20471e-06	AT5G50760
827985	318.168	149.475	1.0837	1.0827e-08	2.22615e-06	AT4G00910
829142	28849.6	22798.1	0.33962	1.1231e-08	2.28516e-06	HA2
818626	2162.47	1589.13	0.444043	1.34926e-08	2.71702e-06	PYL6
836645	2120.29	3045.86	-0.52352	1.41921e-08	2.82873e-06	AT5G65207
835085	2541.67	1912.89	0.41087	1.58933e-08	3.13179e-06	WR3
817446	1486.33	1031.05	0.528185	1.60333e-08	3.13179e-06	AT2G28970
816210	502.411	303.227	0.726898	1.80732e-08	3.49529e-06	AT2G17050
814682	9659.96	7449.76	0.374697	2.14376e-08	4.10531e-06	MLP329
820839	10384.9	7657.38	0.439701	2.18648e-08	4.14646e-06	NAI2
822222	1101.52	765.616	0.52439	2.30229e-08	4.32409e-06	CYP71B23
820257	14.2101	65.1579	-2.19324	2.43108e-08	4.52251e-06	MES17
816344	9561.12	7762.76	0.300875	2.61284e-08	4.81477e-06	TLP2
826987	6734.7	8837.63	-0.391794	2.7822e-08	5.07895e-06	SAM-2
838136	5265.6	3739.39	0.493756	2.86949e-08	5.18979e-06	AT1G15670
832490	1463.09	1009.76	0.536324	2.91327e-08	5.22063e-06	AT5G24230
830154	670.844	1007.85	-0.587088	2.98615e-08	5.30259e-06	CYP79B2
833790	882.468	574.691	0.619457	3.20776e-08	5.6448e-06	AT5G38100
820881	6274.11	5094.61	0.300416	3.68496e-08	6.35866e-06	ABCG29
829691	4012.77	3091.82	0.376176	3.7023e-08	6.35866e-06	AT4G35380
827118	359.622	634.017	-0.817253	3.71109e-08	6.35866e-06	APS3
820307	3081.5	2261.27	0.446801	4.92979e-08	8.37336e-06	UGT76B1
820893	4136.28	3053.06	0.437097	5.13195e-08	8.64158e-06	JAL33
829514	27394.7	18895.5	0.535787	5.84688e-08	9.76129e-06	AT4G33720
825106	251.877	410.997	-0.705821	6.21279e-08	1.02843e-05	AT3G59370
839723	8637.57	11628.5	-0.429006	6.40199e-08	1.04607e-05	AGP31
831387	1019.53	1454.02	-0.511129	6.4265e-08	1.04607e-05	ENODL17
827488	105.838	228.895	-1.11267	6.91377e-08	1.11609e-05	AT4G17680
829152	406.312	712.543	-0.809479	7.08267e-08	1.13398e-05	XTH19
822042	7582.49	5974.25	0.344169	7.38115e-08	1.17216e-05	ALDH2C4
835504	3666.97	2757.91	0.410848	8.17918e-08	1.28842e-05	OMT1
818419	2608.48	2022.96	0.365868	9.25054e-08	1.44553e-05	AT2G38380
829327	85.9678	232.799	-1.43387	9.48003e-08	1.46963e-05	CYP82C2
817317	3065.59	3963.91	-0.370592	9.91589e-08	1.5251e-05	AT2G27710
829137	2132.97	2777.24	-0.380488	1.06044e-07	1.60616e-05	CDEF1
841044	9741.77	7394.14	0.397702	1.06074e-07	1.60616e-05	SIAR1
820241	2599.17	3455.45	-0.410441	1.06965e-07	1.60719e-05	AT3G10720
838017	37.5783	108.679	-1.52664	1.17924e-07	1.75833e-05	AT1G14550
825316	24996.3	20424.5	0.291415	1.25039e-07	1.8503e-05	PIP1A
817373	523.246	304.375	0.78342	1.35951e-07	1.99665e-05	AT2G28270
820082	16513.8	11206.7	0.55927	1.48004e-07	2.15744e-05	PYK10
834544	62.292	164.261	-1.39899	1.55443e-07	2.24126e-05	ZIP8
834509	17094.8	13973.5	0.290766	1.5605e-07	2.24126e-05	RAN1
834206	1846.81	1399.24	0.400663	1.61196e-07	2.27427e-05	AT5G42010
839353	2711.7	2069.59	0.389143	1.61197e-07	2.27427e-05	ABCB11
840253	1540.53	2044.99	-0.408113	1.61841e-07	2.27427e-05	AT1G33590
842710	2608.38	2030.22	0.361419	1.6449e-07	2.29499e-05	RBOH_F
841409	20867.4	15418.2	0.436553	1.81371e-07	2.51256e-05	GSTF14
835526	819.56	1226.59	-0.580172	1.97154e-07	2.71198e-05	THE1
839890	1416.86	1035.16	0.454005	2.35798e-07	3.22086e-05	NUDX25
828290	836.258	1193.57	-0.512125	2.42514e-07	3.26819e-05	sks4
824510	17810.9	14605.6	0.286376	2.42955e-07	3.26819e-05	PIP2A
841634	750.139	1171.27	-0.643741	2.44282e-07	3.26819e-05	AT1G52050
842455	1386.06	978.098	0.501722	2.77048e-07	3.68135e-05	AT1G61590
28719311	276.65	142.57	0.958242	3.00339e-07	3.95746e-05	PERK2
826770	20833.8	15887.5	0.39094	3.01879e-07	3.95746e-05	OSM34
815101	117.786	242.344	-1.04442	3.23991e-07	4.21901e-05	GRP-3
821540	2832.72	1831.44	0.629128	3.31957e-07	4.29412e-05	AT3G20015
835427	51267.1	41132.3	0.317718	3.66537e-07	4.71024e-05	GLT1
826961	9264.56	7525.26	0.300311	3.84492e-07	4.90868e-05	CYP71A20
819329	3313.9	2550.19	0.378162	3.9461e-07	5.00108e-05	BOR1
819030	2605.5	1934.85	0.429998	3.9685e-07	5.00108e-05	AT2G44220
827719	384.51	165.141	1.22462	4.33943e-07	5.43347e-05	AT4G19750
836736	3609.07	2708.23	0.414902	4.62884e-07	5.75892e-05	AT5G66052
833886	9214.77	6789.93	0.440691	4.72416e-07	5.84032e-05	AT5G38940
821477	305.11	565.792	-0.890749	5.96991e-07	7.33398e-05	AT3G19430
837760	1089.57	1532.96	-0.491784	6.93485e-07	8.46615e-05	AT1G12080
838716	1502.82	1098.64	0.453299	7.03609e-07	8.5364e-05	WAK4
837865	730.346	489.878	0.57837	7.08706e-07	8.54516e-05	CYP71B2
830881	995.952	1358.33	-0.448253	7.19938e-07	8.62733e-05	MIPS3
821807	12294.2	10308.7	0.254033	7.61e-07	9.06379e-05	TIC
830136	1314.87	904.101	0.538734	7.81544e-07	9.25206e-05	AT4G39780
6241126	4977.44	3968.58	0.326745	8.40502e-07	9.84205e-05	AT1G10682
826630	1149.05	830.06	0.469524	8.4146e-07	9.84205e-05	NIP5%3B1
816176	1587.99	1222.9	0.376083	8.47778e-07	9.85694e-05	AT2G16750
838016	53.4797	139.874	-1.38485	8.99977e-07	0.000104019	PER4
825195	4453.51	5594.37	-0.329249	9.32988e-07	0.0001072	AT3G60245
842135	62.1828	137.62	-1.14608	1.04782e-06	0.00011969	AT1G57590
820888	547.99	781.877	-0.512107	1.11617e-06	0.000126756	NSP4
835947	2793.78	2235.09	0.322401	1.12287e-06	0.000126781	WNK4
819855	1600.95	2055.31	-0.36095	1.15471e-06	0.000129626	AT3G06700
844220	2337.37	3244.3	-0.473648	1.18055e-06	0.00013177	AT1G78830
832638	387.481	232.658	0.732572	1.20153e-06	0.000133349	YUC6
821190	289.871	445.575	-0.620217	1.29052e-06	0.000142417	AT3G03680
835834	2987.61	3694.89	-0.306924	1.46331e-06	0.000160577	AT5G57290
837531	17260.5	14673.8	0.234142	1.50657e-06	0.000164401	LRR_XI-23
819368	986.94	1319.86	-0.418108	1.53455e-06	0.000165382	AT2G47550
838610	905.711	1207.42	-0.415191	1.53909e-06	0.000165382	AT1G20220
822547	908.716	666.301	0.446953	1.54573e-06	0.000165382	NAC3
830162	318.746	177.792	0.844827	1.54942e-06	0.000165382	SNRK2.7
817766	2246.63	2796.34	-0.31617	1.66917e-06	0.000177196	AT2G32060
835707	30.0199	106.949	-1.83657	1.68754e-06	0.000178177	NAS2
822700	12.863	78.8699	-2.62937	1.81436e-06	0.000190537	AT3G29970
822740	16117.9	13218.1	0.286354	1.90903e-06	0.000199407	AT3G30390
843562	3397.14	2348.31	0.53247	2.00767e-06	0.000208595	PSY1R
824741	1357.41	1724.4	-0.344898	2.02561e-06	0.000209345	AT3G55750
821052	2433.12	1870.84	0.379207	2.05266e-06	0.000211024	SKOR
841616	2040.38	1600	0.351016	2.1462e-06	0.000219485	AT1G51890
828404	1274.26	968.116	0.39705	2.23937e-06	0.000227399	AT4G23050
3766721	79.7079	169.253	-1.08918	2.24686e-06	0.000227399	AT1G13609
830575	1188.41	870.053	0.451841	2.28689e-06	0.000230257	TGA10
816085	6214.37	7677.98	-0.305412	2.34321e-06	0.000234717	MEE14
829400	2814.02	2242.09	0.328008	2.44628e-06	0.000243792	KAT3
830594	411.283	599.738	-0.54515	2.46795e-06	0.000244703	AT5G07030
827757	7930.59	6550.29	0.27583	2.53273e-06	0.000249857	VSR7
817943	29844.1	22609.7	0.40045	2.63775e-06	0.000257787	PHO2
836072	1440.16	1081.16	0.414424	2.6395e-06	0.000257787	AT5G59530
816895	174.672	299.583	-0.778435	2.84484e-06	0.000276459	sks16
828134	1810.48	2278.14	-0.331036	2.89572e-06	0.00028001	AT4G02930
815978	1860.4	2652.95	-0.51134	2.97201e-06	0.000285971	AGP9
832496	628.636	423.79	0.57035	2.99684e-06	0.000286948	MEB2
836531	19694.9	15895	0.30929	3.0247e-06	0.000287889	AT5G64100
816736	251.122	143.21	0.813033	3.03615e-06	0.000287889	PROPEP6
821924	26266.5	21215.1	0.307996	3.0761e-06	0.000290268	PHO1
841605	2577.15	1984.35	0.378308	3.13277e-06	0.000294194	AT1G51790
838961	1279.73	1914.89	-0.582357	3.2337e-06	0.00030222	AT1G03610
839405	4423.74	5438.92	-0.297752	3.34721e-06	0.000311339	TUA4
829888	1557.73	1212.53	0.362532	3.53007e-06	0.000326202	CYP81D4
819566	421.112	279.251	0.591633	3.54041e-06	0.000326202	GLR1.1
829644	1171.65	869.146	0.43145	3.59235e-06	0.000326563	AT4G34920
834475	2110.68	1651.01	0.355058	3.59235e-06	0.000326563	DUR
816639	2673.68	2136.34	0.323216	3.59448e-06	0.000326563	AT2G21045
830427	4855.83	3873.82	0.325662	3.63455e-06	0.000328674	PYL5
826863	129.767	238.419	-0.877299	3.65656e-06	0.000329141	AT4G12510
838923	2481.29	1919.85	0.37088	3.69166e-06	0.000330776	AT1G23150
817434	414.756	239.359	0.793696	3.75238e-06	0.000334681	CYP710A3
822164	870.748	621.716	0.485828	3.94807e-06	0.000350535	EDF3
823992	488.536	678.509	-0.473937	4.06466e-06	0.000359254	CEP2
830377	186.503	360.315	-0.948996	4.13336e-06	0.00036368	NAS1
820792	1066.54	1652.81	-0.631418	4.16386e-06	0.00036472	AT3G15530
823491	1542.02	1196.48	0.366163	4.21376e-06	0.000367444	GSTU27
831162	53.578	149.552	-1.4781	4.6852e-06	0.000406738	JAZ10
818531	3152.65	3818.57	-0.276424	4.71767e-06	0.000407131	RPL23AA
830892	821.643	562.938	0.548025	4.73142e-06	0.000407131	MYB92
820283	204.843	347.12	-0.76412	4.81211e-06	0.000410351	AT3G11120
832549	2967.2	2434.19	0.28551	4.83139e-06	0.000410351	BZIP9
830029	2069.58	2541.72	-0.296539	4.83186e-06	0.000410351	ROC1
835052	1828.64	1421.39	0.364104	4.85968e-06	0.000410927	CLC-C
3770304	427.025	662.997	-0.634051	4.90653e-06	0.000413101	AT4G18205
816211	452.763	302.399	0.582894	5.17601e-06	0.000433919	AT2G17060
820646	2134.95	1606.86	0.408966	5.3572e-06	0.000445611	AT3G14260
820853	1429.42	1807.79	-0.338239	5.38343e-06	0.000445611	AT3G16080
829893	2106.77	2795.62	-0.407865	5.38392e-06	0.000445611	BRU6
831877	465.516	713.048	-0.613058	5.65354e-06	0.000465952	LAC8
820438	558.543	327.355	0.769942	5.80107e-06	0.000476102	HSP70
832090	175.029	87.6851	0.994142	5.89448e-06	0.000481744	AT5G19700
837542	19.9461	84.1221	-2.07457	6.32552e-06	0.000514818	BCAT-1
842430	2413.06	1899.06	0.346219	6.47122e-06	0.000524491	AT1G61360
837486	2690.18	3334.81	-0.309656	6.50869e-06	0.000525348	AT1G09590
841610	2082.59	1547.87	0.428699	6.55639e-06	0.00052702	AT1G51830
816291	2507.06	1902.29	0.397325	6.65014e-06	0.000532366	HK1
818293	16436	13738.1	0.258678	6.84422e-06	0.000545666	PIP2B
821214	62212	53150.9	0.227151	7.05713e-06	0.000560353	SAMDC
814743	1161.27	1544.38	-0.410516	7.31617e-06	0.000576199	PDF2.1
835487	663.858	459.614	0.532395	7.3433e-06	0.000576199	AT5G54040
830139	662.437	934.668	-0.494935	7.34518e-06	0.000576199	MIPS1
818687	831.075	560.151	0.569613	7.41818e-06	0.000579598	UMAMIT11
838478	1339.23	1009.9	0.407693	7.76288e-06	0.000604113	GLP4
830426	341.546	206.749	0.724743	8.18612e-06	0.000634522	AT5G05430
842450	1254.39	954.437	0.395326	8.3173e-06	0.000642142	MLO6
828249	385.918	550.203	-0.511693	8.62889e-06	0.000663576	AT4G21620
837075	36.7131	6.23841	2.55651	9.55721e-06	0.000727843	UGT74E2
819259	282.533	167.606	0.756987	9.56796e-06	0.000727843	AT2G46495
819644	4535.56	5401.09	-0.252115	9.57639e-06	0.000727843	AT3G04840
819045	2315.51	1772.67	0.385729	9.86673e-06	0.000747003	AT2G44380
824004	300.465	493.717	-0.71699	9.9301e-06	0.000748899	AT3G48450
831317	101.716	187.452	-0.880121	1.00782e-05	0.000757101	AT5G14650
818234	1628.84	2042.06	-0.325931	1.01285e-05	0.000757101	RPL24A
829324	1841.18	3659.08	-0.990798	1.01551e-05	0.000757101	CYP82C4
834539	6158.29	5039.53	0.289169	1.03772e-05	0.000770713	PP2-A6
836412	267.21	153.463	0.800839	1.0902e-05	0.000806625	ARR6
827912	1382.62	952.098	0.537408	1.10568e-05	0.000814988	GT72B1
820341	562.65	398.21	0.498425	1.1125e-05	0.000816936	AT3G11690
827252	646.751	449.381	0.525454	1.13573e-05	0.000830872	AT4G15740
825444	6252.09	5226.29	0.258411	1.18566e-05	0.000861667	ABCC14
833908	50.9222	117.723	-1.21132	1.18665e-05	0.000861667	AT5G39150
829495	26.6444	113.221	-2.09204	1.196e-05	0.000865238	AT4G33560
842923	27.8567	105.73	-1.92009	1.26244e-05	0.000909938	AT1G66090
823772	968.449	731.776	0.403993	1.30859e-05	0.000939513	AT3G46270
835095	436.893	624.287	-0.513221	1.3131e-05	0.000939513	AZG2
841635	1094.54	1613.47	-0.559855	1.36564e-05	0.000972551	AT1G52060
821138	3562.68	2911.34	0.290467	1.36923e-05	0.000972551	HB-1
816423	513.026	349.598	0.556733	1.38914e-05	0.000983122	AT2G19060
834821	4658.82	5630	-0.272995	1.42524e-05	0.00100502	AT5G47700
837975	461.929	305.317	0.597245	1.44689e-05	0.00101301	AT1G14160
841833	866.517	639.798	0.438026	1.44693e-05	0.00101301	GLIP2
842748	2804.2	2211.44	0.342566	1.51093e-05	0.00105404	LACS3
819244	3303.91	2725.66	0.277589	1.54585e-05	0.00107456	JAR1
844143	19234.6	16620.9	0.210782	1.60162e-05	0.00110938	RAP2.4
819609	467.153	317.346	0.556546	1.64779e-05	0.00113732	PPCK2
836012	6729.1	5753.88	0.22592	1.66607e-05	0.00114589	AT5G58950
816518	49.2911	109.864	-1.15474	1.72162e-05	0.00117881	PR-1-LIKE
828834	718.874	964.322	-0.422253	1.726e-05	0.00117881	WES1
840064	4934.43	3984.94	0.308163	1.74068e-05	0.00118469	ABCG14
817979	341.016	219.108	0.636091	1.74858e-05	0.00118594	CIPK13
829168	2078.55	1641.34	0.34051	1.75988e-05	0.00118947	AT4G30450
820163	2797.14	3472.67	-0.312576	1.8938e-05	0.00127557	AT3G10020
829816	519.037	359.683	0.530859	1.9144e-05	0.00128175	AT4G36640
818262	462.907	290.433	0.672209	1.91968e-05	0.00128175	RAX2
816295	13.566	79.237	-2.55717	1.92266e-05	0.00128175	AT2G17850
826147	2241.72	1813.64	0.305923	1.95511e-05	0.00129895	AT4G06744
836109	698.322	945.094	-0.435029	2.05358e-05	0.00135975	HTA6
830365	2803.9	2326.93	0.26928	2.09529e-05	0.00137927	AT5G04860
836142	1041.86	1342.69	-0.366675	2.09719e-05	0.00137927	TMO6
825868	882.168	662.6	0.413497	2.10615e-05	0.00138052	CRK25
820166	802.709	1064.29	-0.40774	2.11404e-05	0.00138106	OMR1
818806	1660.35	1262.45	0.395967	2.13743e-05	0.00139008	AT2G42060
839621	4496.94	3781.2	0.249849	2.14209e-05	0.00139008	HK3
836119	293.482	449.567	-0.614441	2.24805e-05	0.00145401	AT5G59970
816413	24087.7	20625.6	0.223813	2.26763e-05	0.00146184	HA1
834207	3435.73	4105.22	-0.256529	2.31933e-05	0.00149024	BIP2
838107	18399.5	15735.6	0.225726	2.36722e-05	0.00151026	GLYI4
838707	470.796	693.442	-0.557251	2.37685e-05	0.00151026	IGMT3
814838	99.4796	189.934	-0.930952	2.38697e-05	0.00151026	EXPA15
843915	2708.14	2175.07	0.316355	2.38887e-05	0.00151026	CLV1
843268	2081.35	1676.42	0.311556	2.38913e-05	0.00151026	AT1G69360
824140	289.163	485.565	-0.745597	2.40722e-05	0.00151678	PSK4
829463	514.476	717.523	-0.478172	2.42168e-05	0.00152099	CDC20.1
838522	400.148	253.65	0.659293	2.48898e-05	0.00155824	AT1G19390
843328	58.5634	126.796	-1.10885	2.53094e-05	0.00157895	GSTU12
830937	1073.77	812.215	0.404591	2.53821e-05	0.00157895	PLL2
834204	6741.39	5734.85	0.233506	2.55055e-05	0.00158158	WNK8
816173	960.919	724.145	0.40666	2.57233e-05	0.00158707	MYB7
827165	139.865	312.027	-1.15546	2.57565e-05	0.00158707	GPAT3
832206	5507.27	7585.32	-0.462188	2.62803e-05	0.00161202	SUS1
824768	424.844	689.96	-0.701383	2.63264e-05	0.00161202	AT3G56020
825863	11547.4	9670.4	0.255727	2.73113e-05	0.0016671	AT4G05150
835803	93.7647	213.719	-1.18648	2.76225e-05	0.00167903	AT5G57010
828805	6745.4	5651.16	0.255665	2.76787e-05	0.00167903	ACO2
834577	1619.98	1305.78	0.310741	2.79008e-05	0.00168727	AT5G45410
827561	2136.1	2638.22	-0.303787	2.82516e-05	0.00169935	AT4G18340
824608	455.074	305.009	0.57988	2.82746e-05	0.00169935	EP3
820140	2856.73	3444.1	-0.269799	2.85728e-05	0.001712	ADK1
838540	25241.8	31229.3	-0.307135	2.88571e-05	0.00172066	AT1G19530
819700	609.093	432.254	0.4948	2.88936e-05	0.00172066	RLP30
819130	1551.33	1966.22	-0.342291	2.9669e-05	0.00175272	AT2G45220
837867	720.948	532.397	0.437525	2.96919e-05	0.00175272	CYP71B29
819758	315.98	458.478	-0.538198	2.9701e-05	0.00175272	RCI2B
819765	13960.9	11680.8	0.257308	3.09724e-05	0.00182224	AT3G05950
826784	54.7082	128.682	-1.23119	3.15925e-05	0.00185314	TRM10
823652	2006.83	2873.27	-0.518748	3.20183e-05	0.00186978	AT3G45160
832284	31.0982	113.944	-1.87082	3.20675e-05	0.00186978	OFP10
836206	1003.24	767.919	0.385941	3.31705e-05	0.00192833	OBP4
820441	766.931	997.954	-0.378749	3.35833e-05	0.00194306	DRT100
832045	157.473	253.817	-0.687086	3.36228e-05	0.00194306	AT5G19250
832658	2570.65	2123.92	0.275659	3.57406e-05	0.00205935	IAA28
818779	397.298	616.806	-0.632398	3.64109e-05	0.0020918	AT2G41800
824574	263.57	163.248	0.695988	3.73081e-05	0.00213706	AT3G54070
835828	148.387	260.299	-0.810563	3.80574e-05	0.00217361	CYP81F2
829730	2422.46	3156.42	-0.381275	3.89055e-05	0.00221557	SEN1
830882	27.5858	82.1537	-1.57703	3.92596e-05	0.00222924	SULTR2%3B1
828612	1731.54	1317.08	0.394976	3.95775e-05	0.00224078	AT4G25090
817362	1352.37	1047.19	0.369891	3.97731e-05	0.00224534	FRU
820931	1257.35	1607.51	-0.354003	4.07409e-05	0.00229335	AT3G16780
825186	977.781	703.474	0.475462	4.36604e-05	0.00245063	ABCC9
843143	1236.02	961.719	0.361432	4.50309e-05	0.00252031	WRKY9
816478	1438	2080.32	-0.533863	4.53759e-05	0.00253236	ACO1
832226	11364.9	9744.78	0.22184	4.55748e-05	0.00253329	AT5G21020
816864	1218.89	1530.65	-0.32758	4.56519e-05	0.00253329	WRKY15
835772	2578.07	3137.23	-0.283316	4.62938e-05	0.00256163	AT5G56710
841047	27.7959	89.0472	-1.67519	4.66098e-05	0.00257184	AT1G44830
823843	465.629	318.092	0.550364	4.75156e-05	0.00261443	COPT2
819296	112.295	32.9242	1.75715	4.99758e-05	0.00274207	CCA1
830425	265.245	169.348	0.647486	5.06245e-05	0.00276988	AT5G05420
827320	23657.1	18917.5	0.322472	5.20861e-05	0.0028419	AT4G16260
816758	1052.74	1317.54	-0.323278	5.30006e-05	0.00288374	AAT
829788	711.086	917.518	-0.367118	5.35692e-05	0.00290474	BGAL3
836090	1176.07	1524.23	-0.373542	5.3684e-05	0.00290474	AT5G59690
843660	37013.5	31486.3	0.233405	5.38507e-05	0.00290571	KTI1
828668	1730.38	2107.37	-0.284396	5.47364e-05	0.00294536	FIB2
840462	232.418	136.422	0.77383	5.50035e-05	0.0029516	AT1G35625
3768823	1086.51	853.898	0.348164	5.51688e-05	0.00295236	AT3G03855
831758	5626.56	4820.08	0.22349	5.61068e-05	0.00299436	UPL4
836501	521.58	699.976	-0.424126	5.7532e-05	0.00306009	BGAL10
823605	1222.42	1534.92	-0.328747	5.76519e-05	0.00306009	HDA3
828192	625.055	830.462	-0.408796	5.82099e-05	0.00307509	UNE11
824296	5480.03	4542.23	0.270909	5.82493e-05	0.00307509	AT3G51330
820076	9866.65	11434.8	-0.212707	5.91546e-05	0.00311447	AT3G09200
827027	2820.57	3491.13	-0.307648	5.99674e-05	0.00314877	SHM4
831753	1077.09	818.466	0.394922	6.13133e-05	0.00321081	AT5G03700
820102	4534.24	3540.81	0.356591	6.20316e-05	0.00323974	AT3G09440
838393	43.3578	96.3891	-1.14804	6.25303e-05	0.00325708	LAC1
826788	1114.12	1425.49	-0.355205	6.38504e-05	0.00331699	HMGS
832220	2340.58	2848.37	-0.282518	6.492e-05	0.00336361	AT5G20950
839077	614.432	427.123	0.525241	6.69552e-05	0.00345988	ZFP7
828502	2819.21	2254.41	0.323642	6.73276e-05	0.00346831	NLP7
814788	118.937	56.3156	1.08054	6.74734e-05	0.00346831	CYP71B9
836157	28.5104	75.7086	-1.40954	6.8242e-05	0.00349653	AT5G60350
6241003	17.0776	70.3133	-2.03748	6.83804e-05	0.00349653	AT2G05441
842650	3053.72	2526.98	0.273435	6.96819e-05	0.00355324	HMA5
824661	1179.99	1502.73	-0.348306	6.98533e-05	0.00355324	PDIL1-3
3770028	112.005	190.374	-0.764796	7.02171e-05	0.00356247	AT4G22666
818542	5930.35	5060.86	0.228474	7.14295e-05	0.00361459	ACR9
832305	1802.44	2230.97	-0.307121	7.1726e-05	0.00362021	AT5G22440
832353	1358.67	1006.92	0.431282	7.19664e-05	0.00362299	AT5G22890
827200	1807.52	1423.15	0.345385	7.25754e-05	0.00364426	PEN1
829991	663.54	471.907	0.493779	7.44609e-05	0.00372935	AT4G38340
826873	1177.31	1455.64	-0.306113	7.53671e-05	0.00376508	AT4G12600
816894	400.588	256.379	0.644044	7.59657e-05	0.00378169	MES1
840201	950.478	1355.69	-0.513171	7.60868e-05	0.00378169	AT1G33055
819146	673.057	981.855	-0.543608	7.72312e-05	0.00382882	BEN1
817318	4464.51	5278.25	-0.241467	7.77144e-05	0.00384303	AT2G27720
841829	7106.97	5929.05	0.26168	7.86485e-05	0.00387939	RAP2.12
829188	22.8598	61.7755	-1.43971	8.02573e-05	0.00394878	AT4G30650
834617	1971.45	2377.48	-0.269812	8.04788e-05	0.00394973	AT5G45775
828080	711.503	919.815	-0.37012	8.17338e-05	0.00399765	GH9B13
825880	72761.2	59482.2	0.290685	8.18645e-05	0.00399765	UBQ10
821800	1091.06	1364.85	-0.32339	8.24352e-05	0.00401548	PMH1
817697	3657.15	4394.4	-0.265375	8.37984e-05	0.00407173	AT2G31390
[truncated: 24,432 more rows]

## Sheet: CB_LvsCNI_L_deg
gene_id	CB_L	CNI_L	log2FoldChange	pvalue	padj	gene_name
[truncated: 23,829 more rows]

[truncated: 3 more sheets: CB_RvsCNI_R_deg, PB_LvsPNI_L_deg, PB_RvsPNI_R_deg]
