# Supplementary material for: Paraburkholderia phytofirmans PsJN triggers local and systemic transcriptional reprogramming in Arabidopsis thaliana and increases resistance against Botrytis cinerea
Source: Front Plant Sci. 2025 Jun 3;16:1554036. doi: 10.3389/fpls.2025.1554036 (PMC12170591; doi:10.3389/fpls.2025.1554036)
Supplement: Supplementary file 4 [file Table2.xls]

## Sheet: Signalling
BinCode	BinName	id	type	description	log2FC	pni cni list mapman.xls
30.1.1	signalling.in sugar and nutrient physiology	at4g35290	Transcript	Symbols: GLUR2, GLR3.2, ATGLR3.2, ATGLUR2 | GLUR2 (GLUTAMATE RECEPTOR 2); intracellular ligand-gated ion channel | chr4:16789721-16793685 FORWARD	-0.917
30.1.1	signalling.in sugar and nutrient physiology	at1g05200	Transcript	Symbols: ATGLR3.4, GLR3.4, GLUR3 | ATGLR3.4; intracellular ligand-gated ion channel | chr1:1505317-1509152 FORWARD	-0.362
30.1.1	signalling.in sugar and nutrient physiology	at5g39790	Transcript	5'-AMP-activated protein kinase beta-1 subunit-related | chr5:15932714-15935261 REVERSE	-0.577
30.1.1	signalling.in sugar and nutrient physiology	at2g32400	Transcript	Symbols: GLR5, GLR3.7, ATGLR3.7 | GLR5 (GLUTAMATE RECEPTOR 5); intracellular ligand-gated ion channel | chr2:13752584-13756853 REVERSE	-0.403
30.1.1	signalling.in sugar and nutrient physiology	at1g35140	Transcript	Symbols: PHI-1, EXL7 | PHI-1 (PHOSPHATE-INDUCED 1) | chr1:12851997-12853128 FORWARD	1.747
30.1.1	signalling.in sugar and nutrient physiology	at4g08950	Transcript	Symbols: EXO | EXO (EXORDIUM) | chr4:5740297-5741524 FORWARD	2.022
30.1.1	signalling.in sugar and nutrient physiology	at5g64260	Transcript	Symbols: EXL2 | EXL2 (EXORDIUM LIKE 2) | chr5:25703929-25705316 FORWARD	0.706
30.1.1	signalling.in sugar and nutrient physiology	at5g55850	Transcript	Symbols: NOI | NOI | chr5:22603376-22605232 FORWARD	0.337
30.1.1	signalling.in sugar and nutrient physiology	at5g09440	Transcript	Symbols: EXL4 | EXL4 (EXORDIUM LIKE 4) | chr5:2938347-2939461 FORWARD	0.791
30.1.1	signalling.in sugar and nutrient physiology	at4g01900	Transcript	Symbols: PII, GLB1 | GLB1 (GLNB1 HOMOLOG); acetylglutamate kinase regulator | chr4:821685-823523 FORWARD	-0.376
30.1.1	signalling.in sugar and nutrient physiology	at2g32390	Transcript	Symbols: ATGLR3.5, GLR3.5, GLR6 | ATGLR3.5 (GLUTAMATE RECEPTOR 3.5); intracellular ligand-gated ion channel | chr2:13748468-13751923 REVERSE	-0.69
30.2.1	signalling.receptor kinases.leucine rich repeat I	at5g54590	Transcript	protein kinase family protein | chr5:22180480-22182698 FORWARD	-0.813
30.2.2	signalling.receptor kinases.leucine rich repeat II	at2g13800	Transcript	Symbols: ATSERK5, SERK5 | SERK5 (SOMATIC EMBRYOGENESIS RECEPTOR-LIKE KINASE 5); ATP binding / protein kinase/ transmembrane receptor protein serine/threonine kinase | chr2:5753271-5757239 FORWARD	0.713
30.2.2	signalling.receptor kinases.leucine rich repeat II	at2g13790	Transcript	Symbols: ATSERK4, SERK4, BKK1 | SERK4 (SOMATIC EMBRYOGENESIS RECEPTOR-LIKE KINASE 4); protein binding / protein kinase/ transmembrane receptor protein serine/threonine kinase | chr2:5741820-5746793 FORWARD	0.678
30.2.3	signalling.receptor kinases.leucine rich repeat III	at4g23740	Transcript	leucine-rich repeat transmembrane protein kinase, putative | chr4:12366386-12369338 FORWARD	-0.632
30.2.3	signalling.receptor kinases.leucine rich repeat III	at4g20940	Transcript	leucine-rich repeat family protein | chr4:11202728-11206280 FORWARD	-0.903
30.2.3	signalling.receptor kinases.leucine rich repeat III	at4g34220	Transcript	leucine-rich repeat transmembrane protein kinase, putative | chr4:16381506-16384194 REVERSE	-0.781
30.2.3	signalling.receptor kinases.leucine rich repeat III	at5g67280	Transcript	Symbols: RLK | RLK (Receptor-like kinase); ATP binding / kinase/ protein serine/threonine kinase | chr5:26842270-26845190 REVERSE	-1.292
30.2.3	signalling.receptor kinases.leucine rich repeat III	at1g48480	Transcript	Symbols: RKL1 | RKL1; ATP binding / kinase/ protein serine/threonine kinase | chr1:17918391-17920985 FORWARD	-0.444
30.2.5	signalling.receptor kinases.leucine rich repeat V	at4g03390	Transcript	Symbols: SRF3 | SRF3 (STRUBBELIG-RECEPTOR FAMILY 3); ATP binding / kinase/ protein serine/threonine kinase | chr4:1490465-1495103 REVERSE	0.349
30.2.6	signalling.receptor kinases.leucine rich repeat VI	at1g14390	Transcript	leucine-rich repeat transmembrane protein kinase, putative | chr1:4924277-4926794 FORWARD	-1.702
30.2.6	signalling.receptor kinases.leucine rich repeat VI	at3g03770	Transcript	leucine-rich repeat transmembrane protein kinase, putative | chr3:945135-949038 REVERSE	-0.683
30.2.6	signalling.receptor kinases.leucine rich repeat VI	at5g41180	Transcript	leucine-rich repeat protein kinase, putative | chr5:16483871-16487426 FORWARD	0.616
30.2.7	signalling.receptor kinases.leucine rich repeat VII	at5g45800	Transcript	Symbols: MEE62 | MEE62 (maternal effect embryo arrest 62); ATP binding / protein binding / protein kinase/ protein serine/threonine kinase/ protein tyrosine kinase | chr5:18575536-18579107 REVERSE	-0.349
30.2.7	signalling.receptor kinases.leucine rich repeat VII	at4g36180	Transcript	leucine-rich repeat family protein | chr4:17120085-17123841 REVERSE	-0.727
30.2.7	signalling.receptor kinases.leucine rich repeat VII	at3g28040	Transcript	leucine-rich repeat transmembrane protein kinase, putative | chr3:10435057-10438391 FORWARD	-0.472
30.2.8.1	signalling.receptor kinases.leucine rich repeat VIII-1	at1g06840	Transcript	leucine-rich repeat transmembrane protein kinase, putative | chr1:2097747-2103479 REVERSE	0.379
30.2.8.1	signalling.receptor kinases.leucine rich repeat VIII-1	at1g53340	Transcript	DC1 domain-containing protein | chr1:19898928-19900931 REVERSE	0.985
30.2.8.2	signalling.receptor kinases.leucine rich repeat VIII-2	at1g53440	Transcript	leucine-rich repeat family protein / protein kinase family protein | chr1:19945959-19951562 FORWARD	0.317
30.2.8.2	signalling.receptor kinases.leucine rich repeat VIII-2	at1g56140	Transcript	leucine-rich repeat family protein / protein kinase family protein | chr1:21001574-21007809 REVERSE	0.45
30.2.8.2	signalling.receptor kinases.leucine rich repeat VIII-2	at1g53430	Transcript	leucine-rich repeat family protein / protein kinase family protein | chr1:19935167-19941088 FORWARD	0.332
30.2.9	signalling.receptor kinases.leucine rich repeat IX	at3g23750	Transcript	leucine-rich repeat family protein / protein kinase family protein | chr3:8558332-8561428 FORWARD	0.49
30.2.10	signalling.receptor kinases.leucine rich repeat X	at5g48380	Transcript	leucine-rich repeat family protein / protein kinase family protein | chr5:19604089-19607059 REVERSE	0.417
30.2.10	signalling.receptor kinases.leucine rich repeat X	at1g34420	Transcript	leucine-rich repeat family protein / protein kinase family protein | chr1:12584587-12587570 FORWARD	0.931
30.2.11	signalling.receptor kinases.leucine rich repeat XI	at2g31880	Transcript	leucine-rich repeat transmembrane protein kinase, putative | chr2:13554894-13556977 FORWARD	0.657
30.2.11	signalling.receptor kinases.leucine rich repeat XI	at1g28440	Transcript	Symbols: HSL1 | HSL1 (HAESA-Like 1); ATP binding / kinase/ protein serine/threonine kinase | chr1:9996824-10000447 FORWARD	-0.346
30.2.11	signalling.receptor kinases.leucine rich repeat XI	at5g25930	Transcript	leucine-rich repeat family protein / protein kinase family protein | chr5:9050794-9054143 FORWARD	0.605
30.2.11	signalling.receptor kinases.leucine rich repeat XI	at1g09970	Transcript	Symbols: LRR XI-23 | LRR XI-23; ATP binding / kinase/ protein kinase/ protein serine/threonine kinase | chr1:3252317-3255654 FORWARD	0.587
30.2.11	signalling.receptor kinases.leucine rich repeat XI	at5g61480	Transcript	leucine-rich repeat transmembrane protein kinase, putative | chr5:24724541-24727842 REVERSE	-0.603
30.2.11	signalling.receptor kinases.leucine rich repeat XI	at4g26540	Transcript	kinase | chr4:13394522-13398112 REVERSE	-0.905
30.2.11	signalling.receptor kinases.leucine rich repeat XI	at4g28490	Transcript	Symbols: RLK5, HAE | HAE (HAESA); ATP binding / kinase/ protein kinase/ protein serine/threonine kinase | chr4:14077857-14081171 FORWARD	0.7
30.2.11	signalling.receptor kinases.leucine rich repeat XI	at5g12940	Transcript	leucine-rich repeat family protein | chr5:4087712-4089004 FORWARD	-0.459
30.2.12	signalling.receptor kinases.leucine rich repeat XII	at5g46330	Transcript	Symbols: FLS2 | FLS2 (FLAGELLIN-SENSITIVE 2); ATP binding / kinase/ protein binding / protein serine/threonine kinase/ transmembrane receptor protein serine/threonine kinase | chr5:18791736-18795546 FORWARD	0.488
30.2.12	signalling.receptor kinases.leucine rich repeat XII	at1g35710	Transcript	leucine-rich repeat transmembrane protein kinase, putative | chr1:13220940-13224681 FORWARD	1.06
30.2.12	signalling.receptor kinases.leucine rich repeat XII	at4g08850	Transcript	kinase | chr4:5636489-5640636 REVERSE	0.567
30.2.12	signalling.receptor kinases.leucine rich repeat XII	at3g47090	Transcript	leucine-rich repeat transmembrane protein kinase, putative | chr3:17341512-17344645 REVERSE	0.858
30.2.12	signalling.receptor kinases.leucine rich repeat XII	at3g47570	Transcript	leucine-rich repeat transmembrane protein kinase, putative | chr3:17527507-17530929 FORWARD	0.674
30.2.16	signalling.receptor kinases.Catharanthus roseus-like RLK1	at3g51550	Transcript	Symbols: FER | FER (FERONIA); kinase/ protein kinase | chr3:19117584-19120881 REVERSE	0.437
30.2.16	signalling.receptor kinases.Catharanthus roseus-like RLK1	at2g39360	Transcript	protein kinase family protein | chr2:16437472-16440154 REVERSE	0.538
30.2.16	signalling.receptor kinases.Catharanthus roseus-like RLK1	at5g24010	Transcript	protein kinase family protein | chr5:8113795-8116615 FORWARD	0.695
30.2.16	signalling.receptor kinases.Catharanthus roseus-like RLK1	at5g54380	Transcript	Symbols: THE1 | THE1 (THESEUS1); kinase/ protein kinase | chr5:22077092-22079880 REVERSE	1.041
30.2.17	signalling.receptor kinases.DUF 26	at4g23220	Transcript	kinase | chr4:12153956-12157091 REVERSE	0.941
30.2.17	signalling.receptor kinases.DUF 26	at4g23300	Transcript	protein kinase family protein | chr4:12181932-12184704 FORWARD	-0.41
30.2.17	signalling.receptor kinases.DUF 26	at4g23290	Transcript	protein kinase family protein | chr4:12177738-12180826 REVERSE	-0.53
30.2.17	signalling.receptor kinases.DUF 26	at1g70520	Transcript	protein kinase family protein | chr1:26584729-26587419 REVERSE	0.37
30.2.17	signalling.receptor kinases.DUF 26	at4g21400	Transcript	protein kinase family protein | chr4:11399131-11401709 REVERSE	0.471
30.2.17	signalling.receptor kinases.DUF 26	at4g23140	Transcript	Symbols: CRK6 | CRK6 (CYSTEINE-RICH RLK 6); kinase | chr4:12121383-12124205 FORWARD	0.724
30.2.17	signalling.receptor kinases.DUF 26	at4g11890	Transcript	protein kinase family protein | chr4:7148246-7149921 FORWARD	0.725
30.2.17	signalling.receptor kinases.DUF 26	at3g45860	Transcript	receptor-like protein kinase, putative | chr3:16863401-16866041 REVERSE	0.538
30.2.17	signalling.receptor kinases.DUF 26	at4g23190	Transcript	Symbols: CRK11, AT-RLK3 | CRK11 (CYSTEINE-RICH RLK11); kinase/ protein kinase | chr4:12141032-12143833 REVERSE	1.11
30.2.17	signalling.receptor kinases.DUF 26	at4g21410	Transcript	protein kinase family protein | chr4:11402314-11405056 REVERSE	0.648
30.2.18	signalling.receptor kinases.extensin	at5g56890	Transcript	protein kinase family protein | chr5:23010523-23015671 REVERSE	-0.388
30.2.18	signalling.receptor kinases.extensin	at2g20300	Transcript	Symbols: ALE2 | ALE2 (Abnormal Leaf Shape 2); kinase | chr2:8755925-8760222 REVERSE	-0.368
30.2.18	signalling.receptor kinases.extensin	at1g54820	Transcript	protein kinase family protein | chr1:20447316-20450861 FORWARD	-1.022
30.2.19	signalling.receptor kinases.legume-lectin	at2g32800	Transcript	Symbols: AP4.3A | AP4.3A; ATP binding / protein kinase/ protein serine/threonine kinase/ protein tyrosine kinase | chr2:13916452-13919179 FORWARD	0.311
30.2.19	signalling.receptor kinases.legume-lectin	at4g02410	Transcript	lectin protein kinase family protein | chr4:1059889-1062153 REVERSE	-0.601
30.2.19	signalling.receptor kinases.legume-lectin	at4g04960	Transcript	lectin protein kinase, putative | chr4:2533056-2535386 FORWARD	0.682
30.2.20	signalling.receptor kinases.wheat LRK10 like	at1g66880	Transcript	serine/threonine protein kinase family protein | chr1:24946928-24955611 FORWARD	0.927
30.2.20	signalling.receptor kinases.wheat LRK10 like	at1g66920	Transcript	serine/threonine protein kinase, putative | chr1:24965410-24967432 REVERSE	0.356
30.2.21	signalling.receptor kinases.lysine motif	at3g21630	Transcript	Symbols: CERK1, LYSM RLK1 | CERK1 (CHITIN ELICITOR RECEPTOR KINASE 1); kinase/ receptor signaling protein/ transmembrane receptor protein kinase | chr3:7615385-7618581 REVERSE	0.441
30.2.22	signalling.receptor kinases.proline extensin like	at3g24550	Transcript	Symbols: ATPERK1 | ATPERK1 (PROLINE EXTENSIN-LIKE RECEPTOR KINASE 1); ATP binding / protein kinase | chr3:8960258-8963568 FORWARD	0.517
30.2.22	signalling.receptor kinases.proline extensin like	at3g13690	Transcript	protein kinase family protein | chr3:4485735-4490231 FORWARD	-0.407
30.2.22	signalling.receptor kinases.proline extensin like	at1g68690	Transcript	ATP binding / protein kinase/ protein serine/threonine kinase | chr1:25788608-25792324 FORWARD	0.972
30.2.24	signalling.receptor kinases.S-locus glycoprotein like	at1g34300	Transcript	lectin protein kinase family protein | chr1:12503406-12506048 FORWARD	0.314
30.2.24	signalling.receptor kinases.S-locus glycoprotein like	at4g21390	Transcript	Symbols: B120 | B120; ATP binding / protein kinase/ protein serine/threonine kinase/ sugar binding | chr4:11394355-11397583 REVERSE	0.994
30.2.24	signalling.receptor kinases.S-locus glycoprotein like	at1g11410	Transcript	S-locus protein kinase, putative | chr1:3841286-3844432 FORWARD	-0.704
30.2.25	signalling.receptor kinases.wall associated kinase	at1g16130	Transcript	Symbols: WAKL2 | WAKL2 (wall associated kinase-like 2); kinase | chr1:5525491-5528212 FORWARD	1.042
30.2.25	signalling.receptor kinases.wall associated kinase	at1g79680	Transcript	wall-associated kinase, putative | chr1:29979973-29982773 REVERSE	0.927
30.2.25	signalling.receptor kinases.wall associated kinase	at2g23450	Transcript	protein kinase family protein | chr2:9988754-9991695 REVERSE	0.664
30.2.25	signalling.receptor kinases.wall associated kinase	at1g21250	Transcript	Symbols: WAK1, PRO25 | WAK1 (CELL WALL-ASSOCIATED KINASE); kinase | chr1:7439266-7442113 FORWARD	0.848
30.2.99	signalling.receptor kinases.misc	at1g51800	Transcript	leucine-rich repeat protein kinase, putative | chr1:19214148-19217970 FORWARD	0.84
30.2.99	signalling.receptor kinases.misc	at3g02130	Transcript	Symbols: RPK2, TOAD2 | RPK2 (RECEPTOR-LIKE PROTEIN KINASE 2); ATP binding / kinase/ protein serine/threonine kinase | chr3:381219-384442 FORWARD	0.339
30.2.99	signalling.receptor kinases.misc	at2g37710	Transcript	Symbols: RLK | RLK (receptor lectin kinase); kinase | chr2:15814718-15817004 REVERSE	-0.414
30.2.99	signalling.receptor kinases.misc	at5g60890	Transcript	Symbols: ATMYB34, ATR1, MYB34 | MYB34 (MYB DOMAIN PROTEIN 34); DNA binding / kinase/ transcription activator/ transcription factor | chr5:24494691-24496351 FORWARD	-2.046
30.2.99	signalling.receptor kinases.misc	at1g70690	Transcript	Symbols: HWI1, PDLP5 | HWI1 (HOPW1-1-INDUCED GENE1) | chr1:26652013-26653643 FORWARD	0.726
30.2.99	signalling.receptor kinases.misc	at1g51890	Transcript	leucine-rich repeat protein kinase, putative | chr1:19274802-19278528 REVERSE	0.59
30.2.99	signalling.receptor kinases.misc	at3g22060	Transcript	receptor protein kinase-related | chr3:7771016-7772340 FORWARD	1.096
30.2.99	signalling.receptor kinases.misc	at1g51790	Transcript	kinase | chr1:19206711-19211417 REVERSE	0.898
30.3	signalling.calcium	at3g10300	Transcript	calcium-binding EF hand family protein | chr3:3186321-3188301 FORWARD	0.338
30.3	signalling.calcium	at3g57530	Transcript	Symbols: CPK32, ATCPK32, CDPK32 | CPK32 (CALCIUM-DEPENDENT PROTEIN KINASE 32); calcium-dependent protein kinase C/ calmodulin-dependent protein kinase/ kinase/ protein binding | chr3:21296554-21299591 REVERSE	0.498
30.3	signalling.calcium	at5g26920	Transcript	Symbols: CBP60G | CBP60G (CAM-BINDING PROTEIN 60-LIKE.G); calmodulin binding | chr5:9475747-9478721 FORWARD	0.563
30.3	signalling.calcium	at1g35670	Transcript	Symbols: ATCDPK2, CPK11, ATCPK11 | ATCDPK2 (CALCIUM-DEPENDENT PROTEIN KINASE 2); calmodulin-dependent protein kinase/ kinase | chr1:13205381-13208252 FORWARD	0.907
30.3	signalling.calcium	at1g18890	Transcript	Symbols: ATCDPK1, CPK10 | ATCDPK1 (CALCIUM-DEPENDENT PROTEIN KINASE 1); calmodulin-dependent protein kinase/ kinase/ protein kinase | chr1:6522764-6525962 REVERSE	0.344
30.3	signalling.calcium	at4g29900	Transcript	Symbols: ACA10, CIF1, ATACA10 | ACA10 (AUTOINHIBITED CA(2+)-ATPASE 10); calcium-transporting ATPase/ calmodulin binding | chr4:14610883-14618775 REVERSE	0.716
30.3	signalling.calcium	at1g18840	Transcript	Symbols: IQD30 | IQD30; calmodulin binding | chr1:6500848-6504413 REVERSE	-0.365
30.3	signalling.calcium	at1g62480	Transcript	vacuolar calcium-binding protein-related | chr1:23128705-23129759 FORWARD	0.712
30.3	signalling.calcium	at4g35310	Transcript	Symbols: CPK5, ATCPK5 | CPK5 (calmodulin-domain protein kinase 5); ATP binding / calcium ion binding / calmodulin-dependent protein kinase/ kinase/ protein kinase/ protein serine/threonine kinase | chr4:16801987-16804995 FORWARD	0.349
30.3	signalling.calcium	at1g12580	Transcript	Symbols: PEPKR1 | PEPKR1 (Phosphoenolpyruvate carboxylase-related kinase 1); ATP binding / kinase/ protein kinase/ protein serine/threonine kinase | chr1:4282899-4285829 FORWARD	0.45
30.3	signalling.calcium	at2g45670	Transcript	calcineurin B subunit-related | chr2:18814709-18818463 REVERSE	0.331
30.3	signalling.calcium	at5g61790	Transcript	Symbols: CNX1, ATCNX1 | calnexin 1 (CNX1) | chr5:24827102-24829791 REVERSE	-0.391
30.3	signalling.calcium	at2g41100	Transcript	Symbols: TCH3, ATCAL4 | TCH3 (TOUCH 3); calcium ion binding | chr2:17138073-17139610 FORWARD	1.195
30.3	signalling.calcium	at3g57330	Transcript	Symbols: ACA11 | ACA11 (autoinhibited Ca2+-ATPase 11); calcium-transporting ATPase/ calmodulin binding | chr3:21211456-21216375 REVERSE	0.679
30.3	signalling.calcium	at1g18210	Transcript	calcium-binding protein, putative | chr1:6267969-6268828 REVERSE	0.635
30.3	signalling.calcium	at1g09210	Transcript	calreticulin 2 (CRT2) | chr1:2972842-2976750 REVERSE	-0.31
30.3	signalling.calcium	at2g17290	Transcript	Symbols: CPK6, ATCDPK3 | CPK6 (CALCIUM-DEPENDENT PROTEIN KINASE 6); ATP binding / calcium ion binding / calmodulin-dependent protein kinase/ kinase/ protein kinase/ protein serine/threonine kinase | chr2:7516415-7519633 FORWARD	0.425
30.3	signalling.calcium	at4g20780	Transcript	calcium-binding protein, putative | chr4:11133186-11133970 REVERSE	0.699
30.3	signalling.calcium	at5g04020	Transcript	calmodulin binding | chr5:1081611-1086546 REVERSE	0.31
30.3	signalling.calcium	at4g27280	Transcript	calcium-binding EF hand family protein | chr4:13663576-13664240 REVERSE	1.159
30.3	signalling.calcium	at4g23650	Transcript	Symbols: CDPK6, CPK3 | CDPK6 (CALCIUM-DEPENDENT PROTEIN KINASE 6); ATP binding / calcium ion binding / calmodulin-dependent protein kinase/ kinase/ protein kinase/ protein serine/threonine kinase | chr4:12324758-12327459 REVERSE	0.315
30.3	signalling.calcium	at3g20410	Transcript	Symbols: CPK9 | CPK9 (calmodulin-domain protein kinase 9); calmodulin-dependent protein kinase/ kinase | chr3:7116201-7119121 FORWARD	0.695
30.3	signalling.calcium	at4g04740	Transcript	Symbols: CPK23, ATCPK23 | CPK23; ATP binding / calcium ion binding / calmodulin-dependent protein kinase/ kinase/ protein kinase/ protein serine/threonine kinase | chr4:2404201-2408567 REVERSE	0.301
30.3	signalling.calcium	at3g49260	Transcript	Symbols: iqd21 | iqd21 (IQ-domain 21); calmodulin binding | chr3:18262430-18266021 FORWARD	-0.756
30.3	signalling.calcium	at3g51920	Transcript	Symbols: CAM9, CML9, ATCML9 | CAM9 (CALMODULIN 9); calcium ion binding | chr3:19268043-19269479 REVERSE	0.372
30.3	signalling.calcium	at5g37710	Transcript	lipase class 3 family protein / calmodulin-binding heat-shock protein, putative | chr5:14979159-14981400 FORWARD	0.799
30.3	signalling.calcium	at5g03040	Transcript	Symbols: iqd2 | iqd2 (IQ-domain 2); calmodulin binding | chr5:710102-712788 REVERSE	0.326
30.3	signalling.calcium	at3g63380	Transcript	calcium-transporting ATPase, plasma membrane-type, putative / Ca(2+)-ATPase, putative (ACA12) | chr3:23406611-23410360 REVERSE	1.118
30.3	signalling.calcium	at1g76650	Transcript	Symbols: CML38 | calcium-binding EF hand family protein | chr1:28766750-28767517 REVERSE	1.67
30.3	signalling.calcium	at2g41410	Transcript	calmodulin, putative | chr2:17261728-17262884 REVERSE	0.476
30.3	signalling.calcium	at3g52870	Transcript	calmodulin-binding family protein | chr3:19593173-19595822 REVERSE	0.378
30.3	signalling.calcium	at5g66210	Transcript	Symbols: CPK28 | CPK28; ATP binding / calcium ion binding / calmodulin-dependent protein kinase/ protein kinase/ protein serine/threonine kinase | chr5:26456291-26459624 REVERSE	0.613
30.3	signalling.calcium	at4g04720	Transcript	Symbols: CPK21 | CPK21; ATP binding / calcium ion binding / calmodulin-dependent protein kinase/ kinase/ protein kinase/ protein serine/threonine kinase | chr4:2394458-2397759 REVERSE	0.254
30.3	signalling.calcium	at1g20760	Transcript	calcium-binding EF hand family protein | chr1:7209369-7214993 FORWARD	0.35
30.3	signalling.calcium	at4g34150	Transcript	C2 domain-containing protein | chr4:16354946-16357293 FORWARD	0.515
30.3	signalling.calcium	at5g24270	Transcript	Symbols: SOS3, CBL4 | SOS3 (SALT OVERLY SENSITIVE 3); calcium ion binding / calcium-dependent protein serine/threonine phosphatase | chr5:8238781-8240366 REVERSE	0.831
30.3	signalling.calcium	at2g46700	Transcript	Symbols: ATCRK3, CRK3 | calcium-dependent protein kinase, putative / CDPK, putative | chr2:19182724-19186578 REVERSE	0.565
30.3	signalling.calcium	at5g37770	Transcript	Symbols: TCH2, CML24 | TCH2 (TOUCH 2); calcium ion binding | chr5:14998854-14999619 REVERSE	0.397
30.3	signalling.calcium	at1g74740	Transcript	Symbols: CPK30, CDPK1A, ATCPK30 | CPK30 (CALCIUM-DEPENDENT PROTEIN KINASE 30); calmodulin-dependent protein kinase/ kinase/ protein kinase | chr1:28079946-28082644 REVERSE	0.704
30.3	signalling.calcium	at1g56340	Transcript	Symbols: CRT1 | CRT1 (CALRETICULIN 1); calcium ion binding / unfolded protein binding | chr1:21089844-21092660 REVERSE	-0.294
30.3	signalling.calcium	at3g29000	Transcript	calcium-binding EF hand family protein | chr3:11005779-11006414 FORWARD	0.877
30.3	signalling.calcium	at4g09570	Transcript	Symbols: CPK4, ATCPK4 | CPK4; calmodulin-dependent protein kinase/ kinase/ protein kinase | chr4:6049517-6052335 FORWARD	0.352
30.3	signalling.calcium	at2g46600	Transcript	calcium-binding protein, putative | chr2:19136019-19136600 FORWARD	0.474
30.3	signalling.calcium	at4g31000	Transcript	calmodulin-binding protein | chr4:15103159-15105979 FORWARD	0.86
30.3	signalling.calcium	at5g08580	Transcript	calcium-binding EF hand family protein | chr5:2780512-2783066 REVERSE	-0.381
30.4	signalling.phosphinositides	at2g15900	Transcript	phox (PX) domain-containing protein | chr2:6927390-6932704 FORWARD	0.31
30.4	signalling.phosphinositides	at2g03890	Transcript	phosphatidylinositol 3- and 4-kinase family protein | chr2:1185522-1188545 FORWARD	0.323
30.4.1	signalling.phosphinositides.phosphatidylinositol-4-phosphate 5-kinase	at1g77660	Transcript	MORN (Membrane Occupation and Recognition Nexus) repeat-containing protein /phosphatidylinositol-4-phosphate 5-kinase-related | chr1:29185899-29187825 REVERSE	0.615
30.4.1	signalling.phosphinositides.phosphatidylinositol-4-phosphate 5-kinase	at1g10900	Transcript	phosphatidylinositol-4-phosphate 5-kinase family protein | chr1:3632234-3637141 REVERSE	-0.559
30.4.1	signalling.phosphinositides.phosphatidylinositol-4-phosphate 5-kinase	at1g75010	Transcript	Symbols: ARC3 | ARC3 (ACCUMULATION AND REPLICATION OF CHLOROPLASTS 3) | chr1:28164840-28170054 REVERSE	-0.451
30.4.4	signalling.phosphinositides.phosphoinositide phospholipase C	at5g58670	Transcript	Symbols: ATPLC1, ATPLC, PLC1 | PLC1 (PHOSPHOLIPASE C 1); phospholipase C | chr5:23704231-23706800 REVERSE	-0.318
30.5	signalling.G-proteins	at4g35750	Transcript	Rho-GTPase-activating protein-related | chr4:16940507-16941862 REVERSE	0.302
30.5	signalling.G-proteins	at4g17170	Transcript	Symbols: AT-RAB2, ATRABB1C, ATRAB2A, RAB2A, RABB1C, ATRAB-B1B, RAB-B1B | RABB1C (ARABIDOPSIS RAB GTPASE HOMOLOG B1C); GTP binding / GTPase | chr4:9644713-9646366 REVERSE	0.24
30.5	signalling.G-proteins	at1g30960	Transcript	GTP-binding protein (ERG) | chr1:11037612-11040033 REVERSE	-0.835
30.5	signalling.G-proteins	at3g15060	Transcript	Symbols: AtRABA1g | AtRABA1g (Arabidopsis Rab GTPase homolog A1g); GTP binding | chr3:5069166-5070200 FORWARD	0.434
30.5	signalling.G-proteins	at5g18570	Transcript	GTP1/OBG family protein | chr5:6171661-6174833 REVERSE	-0.428
30.5	signalling.G-proteins	at5g52580	Transcript	RAB GTPase activator | chr5:21338052-21342984 FORWARD	0.292
30.5	signalling.G-proteins	at5g03520	Transcript	Symbols: ATRAB8C, ATRABE1D, ATRAB-E1D, RAB-E1D | ATRAB8C; GTP binding | chr5:883447-885425 FORWARD	0.472
30.5	signalling.G-proteins	at1g06400	Transcript	Symbols: ARA2, ATRABA1A, ATRAB11E, ARA-2 | ARA-2; GTP binding | chr1:1950844-1952785 REVERSE	0.369
30.5	signalling.G-proteins	at1g04830	Transcript	RabGAP/TBC domain-containing protein | chr1:1358917-1361981 REVERSE	0.436
30.5	signalling.G-proteins	at5g53570	Transcript	RabGAP/TBC domain-containing protein | chr5:21760590-21763462 REVERSE	0.319
30.5	signalling.G-proteins	at2g23460	Transcript	Symbols: XLG1, ATXLG1 | XLG1 (EXTRA-LARGE G-PROTEIN 1); guanyl nucleotide binding / signal transducer | chr2:9995478-9999122 FORWARD	0.31
30.5	signalling.G-proteins	at4g02790	Transcript	GTP-binding family protein | chr4:1247386-1249588 FORWARD	-0.569
30.5	signalling.G-proteins	at5g61530	Transcript	small G protein family protein / RhoGAP family protein | chr5:24742048-24744784 FORWARD	0.378
30.5	signalling.G-proteins	at1g56330	Transcript	Symbols: SAR1, ATSAR1, ATSARA1B, ATSAR1B | ATSAR1B (SECRETION-ASSOCIATED RAS 1 B); GTP binding | chr1:21086555-21088549 REVERSE	-0.345
30.5	signalling.G-proteins	at3g18820	Transcript	Symbols: ATRABG3F, ATRAB7B, RAB71, RABG3F, RAB7B | ATRAB7B (ARABIDOPSIS RAB GTPASE HOMOLOG G3F); GTP binding | chr3:6484068-6486247 FORWARD	0.288
30.5	signalling.G-proteins	at4g01090	Transcript	extra-large G-protein-related | chr4:470515-473792 REVERSE	0.341
30.5	signalling.G-proteins	at4g05410	Transcript	transducin family protein / WD-40 repeat family protein | chr4:2742932-2745627 REVERSE	-0.461
30.5	signalling.G-proteins	at5g12150	Transcript	pleckstrin homology (PH) domain-containing protein / RhoGAP domain-containing protein | chr5:3924126-3930305 REVERSE	-0.316
30.5	signalling.G-proteins	at1g31930	Transcript	Symbols: XLG3 | XLG3 (extra-large GTP-binding protein 3); guanyl nucleotide binding / signal transducer | chr1:11465049-11469165 FORWARD	0.391
30.5	signalling.G-proteins	at5g45130	Transcript	Symbols: ATRAB5A, ATRABF2A, RABF2A, RAB5A, RHA1, ATRAB-F2A, RAB-F2A | RHA1 (RAB HOMOLOG 1); GTP binding | chr5:18244266-18246450 FORWARD	0.362
30.5	signalling.G-proteins	at4g13350	Transcript	Symbols: NIG | NIG (NSP (NUCLEAR SHUTTLE PROTEIN)-INTERACTING GTPASE); GTP binding / GTPase | chr4:7769770-7773666 REVERSE	0.422
30.5	signalling.G-proteins	at4g34460	Transcript	Symbols: AGB1, ELK4, ATAGB1 | AGB1 (GTP BINDING PROTEIN BETA 1); GTPase/ nucleotide binding / protein binding | chr4:16477106-16479528 REVERSE	0.231
30.5	signalling.G-proteins	at4g34390	Transcript	Symbols: XLG2 | XLG2 (extra-large GTP-binding protein 2); guanyl nucleotide binding / signal transducer | chr4:16441179-16445005 FORWARD	0.431
30.5	signalling.G-proteins	at4g27100	Transcript	RAB GTPase activator | chr4:13595561-13598565 FORWARD	0.464
30.5	signalling.G-proteins	at1g22740	Transcript	Symbols: RAB7, ATRABG3B, RAB75, RABG3B | RABG3B; GTP binding | chr1:8049100-8050708 FORWARD	0.543
30.5	signalling.G-proteins	at1g20090	Transcript	Symbols: ARAC4, ROP2, ATROP2, ATRAC4 | ROP2 (RHO-RELATED PROTEIN FROM PLANTS 2); GTP binding | chr1:6966922-6968933 FORWARD	0.64
30.5	signalling.G-proteins	at1g02620	Transcript	GTP-binding protein (SAR1A) | chr1:557092-557986 FORWARD	1.115
30.5	signalling.G-proteins	at2g46710	Transcript	rac GTPase activating protein, putative | chr2:19191935-19194849 FORWARD	-0.366
30.5	signalling.G-proteins	at5g20010	Transcript	Symbols: RAN-1, RAN1, ATRAN1 | RAN-1; GTP binding / GTPase/ protein binding | chr5:6760284-6762094 FORWARD	0.491
30.5	signalling.G-proteins	at2g26300	Transcript	Symbols: GPA1, GP ALPHA 1, ATGPA1 | GP ALPHA 1 (G PROTEIN ALPHA SUBUNIT 1); GTP binding / GTPase/ channel regulator/ signal transducer | chr2:11196996-11201102 FORWARD	0.318
30.5	signalling.G-proteins	at1g52380	Transcript	Ran-binding protein 1 domain-containing protein / RanBP1 domain-containing protein | chr1:19508983-19511539 FORWARD	0.299
30.6	signalling.MAP kinases	at1g51660	Transcript	Symbols: ATMKK4, MKK4, ATMEK4 | ATMKK4 (ARABIDOPSIS THALIANA MITOGEN-ACTIVATED PROTEIN KINASE KINASE 4); MAP kinase kinase/ kinase | chr1:19154323-19155947 FORWARD	0.549
30.6	signalling.MAP kinases	at2g43790	Transcript	Symbols: ATMPK6, MPK6, MAPK6 | ATMPK6 (ARABIDOPSIS THALIANA MAP KINASE 6); MAP kinase/ kinase | chr2:18138307-18140988 FORWARD	0.396
30.6	signalling.MAP kinases	at1g08720	Transcript	Symbols: EDR1, ATEDR1 | EDR1 (ENHANCED DISEASE RESISTANCE 1); MAP kinase kinase kinase/ kinase/ protein serine/threonine/tyrosine kinase | chr1:2774030-2779297 FORWARD	0.279
30.6	signalling.MAP kinases	at1g53570	Transcript	Symbols: MAP3KA, MAPKKK3 | MAP3KA; ATP binding / kinase/ protein kinase/ protein serine/threonine kinase | chr1:19987266-19991113 FORWARD	0.425
30.6	signalling.MAP kinases	at4g08500	Transcript	Symbols: MEKK1, ATMEKK1, MAPKKK8, ARAKIN | MEKK1 (MAP KINASE KINASE KINASE 1); DNA binding / MAP kinase kinase kinase/ kinase/ kinase binding / protein binding | chr4:5403753-5407301 REVERSE	0.403
30.6	signalling.MAP kinases	at3g13530	Transcript	Symbols: MAPKKK7, MAP3KE1 | MAPKKK7; ATP binding / binding / kinase/ protein kinase/ protein serine/threonine kinase/ protein tyrosine kinase | chr3:4411688-4419320 REVERSE	0.467
30.6	signalling.MAP kinases	at1g73500	Transcript	Symbols: ATMKK9, MKK9 | MKK9 (MAP KINASE KINASE 9); MAP kinase kinase/ kinase/ protein kinase activator | chr1:27639091-27640529 REVERSE	0.438
30.6	signalling.MAP kinases	at3g18040	Transcript	Symbols: MPK9 | MPK9 (MAP KINASE 9); MAP kinase | chr3:6174719-6178465 FORWARD	0.396
30.6	signalling.MAP kinases	at1g18160	Transcript	protein kinase family protein | chr1:6248793-6254039 FORWARD	0.297
30.6	signalling.MAP kinases	at2g01450	Transcript	Symbols: ATMPK17 | ATMPK17; MAP kinase | chr2:199512-202306 REVERSE	0.579
30.7	signalling.14-3-3 proteins	at5g10450	Transcript	Symbols: GRF6, AFT1, 14-3-3lambda | GRF6 (G-box regulating factor 6); protein binding / protein phosphorylated amino acid binding | chr5:3283853-3286317 REVERSE	0.47
30.7	signalling.14-3-3 proteins	at5g65430	Transcript	Symbols: GRF8, 14-3-3KAPPA, GF14 KAPPA | GRF8 (GENERAL REGULATORY FACTOR 8); protein binding / protein phosphorylated amino acid binding | chr5:26148201-26150342 REVERSE	0.493
30.8	signalling.misc	at5g67070	Transcript	Symbols: RALFL34 | RALFL34 (ralf-like 34); signal transducer | chr5:26768020-26768846 FORWARD	-0.477
30.8	signalling.misc	at3g05490	Transcript	Symbols: RALFL22 | RALFL22 (ralf-like 22); signal transducer | chr3:1591277-1591983 FORWARD	0.775
30.8	signalling.misc	at4g15800	Transcript	Symbols: RALFL33 | RALFL33 (ralf-like 33); signal transducer | chr4:8984858-8985405 FORWARD	0.519
30.8	signalling.misc	at3g16570	Transcript	Symbols: RALFL23 | RALFL23 (ralf-like 23); signal transducer | chr3:5644698-5645414 FORWARD	0.525
30.9	signalling.lipids	at4g32160	Transcript	phox (PX) domain-containing protein | chr4:15528805-15533100 FORWARD	0.305
30.11	signalling.light	at3g15570	Transcript	phototropic-responsive NPH3 family protein | chr3:5269849-5271922 REVERSE	-0.477
30.11	signalling.light	at3g08660	Transcript	phototropic-responsive protein, putative | chr3:2631130-2633166 FORWARD	-0.81
30.11	signalling.light	at3g26740	Transcript	Symbols: CCL | CCL (CCR-LIKE) | chr3:9827801-9828680 FORWARD	-0.397
30.11	signalling.light	at1g14280	Transcript	Symbols: PKS2 | PKS2 (PHYTOCHROME KINASE SUBSTRATE 2) | chr1:4877627-4879149 FORWARD	0.403
30.11	signalling.light	at5g67440	Transcript	Symbols: NPY3 | NPY3 (NAKED PINS IN YUC MUTANTS 3); protein binding / signal transducer | chr5:26912707-26916294 REVERSE	0.497
30.11	signalling.light	at3g22170	Transcript	Symbols: FHY3 | FHY3 (FAR-RED ELONGATED HYPOCOTYLS 3); transcription activator/ transcription factor | chr3:7822018-7825884 REVERSE	0.231
30.11	signalling.light	at5g64330	Transcript	Symbols: NPH3, RPT3, JK218 | NPH3 (NON-PHOTOTROPIC HYPOCOTYL 3); protein binding / signal transducer | chr5:25727337-25730358 FORWARD	0.226
30.11	signalling.light	at1g03010	Transcript	phototropic-responsive NPH3 family protein | chr1:693480-696382 FORWARD	0.397
30.11	signalling.light	at3g45780	Transcript	Symbols: PHOT1, NPH1, JK224, RPT1 | PHOT1 (PHOTOTROPIN 1); FMN binding / blue light photoreceptor/ kinase/ protein binding / protein serine/threonine kinase | chr3:16816866-16824210 FORWARD	-0.506
30.11	signalling.light	at2g02950	Transcript	Symbols: PKS1 | PKS1 (PHYTOCHROME KINASE SUBSTRATE 1); protein binding | chr2:854947-856538 REVERSE	0.311
30.11	signalling.light	at1g09570	Transcript	Symbols: PHYA, FHY2, FRE1, HY8 | PHYA (PHYTOCHROME A); G-protein coupled photoreceptor/ protein histidine kinase/ red or far-red light photoreceptor/ signal transducer | chr1:3095256-3100357 REVERSE	0.33
30.11	signalling.light	at2g18790	Transcript	Symbols: PHYB, HY3, OOP1 | PHYB (PHYTOCHROME B); G-protein coupled photoreceptor/ protein histidine kinase/ red or far-red light photoreceptor/ signal transducer | chr2:8139881-8144430 FORWARD	-0.983
30.11	signalling.light	at2g47590	Transcript	Symbols: PHR2 | PHR2 (photolyase/blue-light receptor 2); DNA photolyase | chr2:19521797-19524063 FORWARD	-0.44
30.11	signalling.light	at1g02340	Transcript	Symbols: HFR1, RSF1, FBI1, REP1 | HFR1 (LONG HYPOCOTYL IN FAR-RED); DNA binding / protein binding / transcription factor | chr1:465718-467844 REVERSE	-1.008
30.11	signalling.light	at3g18890	Transcript	binding / catalytic/ coenzyme binding | chr3:6511023-6514994 FORWARD	-0.451
30.11	signalling.light	at3g15354	Transcript	Symbols: SPA3 | SPA3 (SPA1-RELATED 3); protein binding / signal transducer | chr3:5169095-5172837 REVERSE	-0.714
30.11	signalling.light	at5g04190	Transcript	Symbols: PKS4 | PKS4 (phytochrome kinase substrate 4) | chr5:1150892-1152481 FORWARD	-0.455
30.11	signalling.light	at2g02710	Transcript	Symbols: PLP, PLPB | PLPB (PAS/LOV PROTEIN B); signal transducer/ two-component sensor | chr2:758693-760871 REVERSE	0.345
30.11	signalling.light	at1g51790	Transcript	kinase | chr1:19206711-19211417 REVERSE	0.898
30.11.1	signalling.light.COP9 signalosome	at2g26990	Transcript	Symbols: FUS12, ATCSN2, COP12, CSN2 | FUS12 (FUSCA 12) | chr2:11519507-11522587 REVERSE	0.276
30.11.1	signalling.light.COP9 signalosome	at5g41790	Transcript	Symbols: CIP1 | CIP1 (COP1-INTERACTIVE PROTEIN 1); protein binding | chr5:16727530-16732847 FORWARD	0.352
30.99	signalling.unspecified	at5g05850	Transcript	leucine-rich repeat family protein | chr5:1762405-1764678 REVERSE	0.518
30.99	signalling.unspecified	at5g12080	Transcript	Symbols: MSL10 | MSL10 (MECHANOSENSITIVE CHANNEL OF SMALL CONDUCTANCE-LIKE 10); mechanically-gated ion channel | chr5:3898047-3901629 REVERSE	-0.958
30.99	signalling.unspecified	at5g05930	Transcript	guanylyl cyclase-related (GC1) | chr5:1779974-1783412 REVERSE	0.485
20.1.3.1	stress.biotic.signalling.MLO-like	at2g17480	Transcript	Symbols: MLO8, ATMLO8 | MLO8 (MILDEW RESISTANCE LOCUS O 8); calmodulin binding | chr2:7590295-7594090 REVERSE	0.511
20.1.3.1	stress.biotic.signalling.MLO-like	at3g45290	Transcript	Symbols: MLO3, ATMLO3 | MLO3 (MILDEW RESISTANCE LOCUS O 3); calmodulin binding | chr3:16617544-16621370 FORWARD	1.456

## Sheet: Cell wall
BinCode	BinName	id	type	description	log2FC	pni cni list mapman.xls
10	cell wall	at1g64670	Transcript	Symbols: BDG1 | BDG1 (BODYGUARD1); hydrolase | chr1:24030820-24033556 REVERSE	-0.71
10.1.2	cell wall.precursor synthesis.UGE	at1g12780	Transcript	Symbols: UGE1 | UGE1 (UDP-D-glucose/UDP-D-galactose 4-epimerase 1); UDP-glucose 4-epimerase/ protein dimerization | chr1:4355926-4358328 REVERSE	0.508
10.1.2	cell wall.precursor synthesis.UGE	at1g63180	Transcript	Symbols: UGE3 | UGE3 (UDP-D-glucose/UDP-D-galactose 4-epimerase 3); UDP-glucose 4-epimerase/ protein dimerization | chr1:23427409-23429603 REVERSE	0.786
10.1.6	cell wall.precursor synthesis.GAE	at4g30440	Transcript	Symbols: GAE1 | GAE1 (UDP-D-GLUCURONATE 4-EPIMERASE 1); UDP-glucuronate 4-epimerase/ catalytic | chr4:14881855-14883480 REVERSE	0.531
10.1.6	cell wall.precursor synthesis.GAE	at3g23820	Transcript	Symbols: GAE6 | GAE6 (UDP-D-GLUCURONATE 4-EPIMERASE 6); UDP-glucuronate 4-epimerase/ catalytic | chr3:8603444-8605462 FORWARD	-0.309
10.1.9	cell wall.precursor synthesis.MUR4	at1g30620	Transcript	Symbols: HSR8, MUR4, UXE1 | MUR4 (MURUS 4); UDP-arabinose 4-epimerase/ catalytic | chr1:10854549-10858244 FORWARD	0.455
10.1.10	cell wall.precursor synthesis.RHM	at1g53500	Transcript	Symbols: MUM4, RHM2, ATRHM2, ATMUM4 | MUM4 (MUCILAGE-MODIFIED 4); UDP-4-keto-6-deoxy-glucose-3,5-epimerase/ UDP-4-keto-rhamnose-4-keto-reductase/ UDP-L-rhamnose synthase/ UDP-glucose 4,6-dehydratase/ catalytic | chr1:19966944-19969757 REVERSE	-0.625
10.2	cell wall.cellulose synthesis	at4g13410	Transcript	Symbols: ATCSLA15, CSLA15 | ATCSLA15; cellulose synthase/ transferase, transferring glycosyl groups | chr4:7792219-7795824 REVERSE	-1.416
10.2	cell wall.cellulose synthesis	at5g49720	Transcript	Symbols: ATGH9A1, DEC, KOR, RSW2, IRX2, KOR1 | ATGH9A1 (ARABIDOPSIS THALIANA GLYCOSYL HYDROLASE 9A1); cellulase/ hydrolase, hydrolyzing O-glycosyl compounds | chr5:20197391-20200288 REVERSE	0.303
10.2	cell wall.cellulose synthesis	at4g31590	Transcript	Symbols: ATCSLC05, CSLC05, ATCSLC5 | ATCSLC5 (CELLULOSE-SYNTHASE LIKE C5); cellulose synthase/ transferase, transferring glycosyl groups | chr4:15309506-15312591 REVERSE	-0.445
10.2	cell wall.cellulose synthesis	at5g03760	Transcript	Symbols: ATCSLA09, CSLA09, ATCSLA9, CSLA9, RAT4 | ATCSLA09; mannan synthase/ transferase, transferring glycosyl groups | chr5:985675-990549 REVERSE	-0.684
10.2.1	cell wall.cellulose synthesis.cellulose synthase	at4g24000	Transcript	Symbols: ATCSLG2, CSLG2 | ATCSLG2; cellulose synthase/ transferase/ transferase, transferring glycosyl groups | chr4:12462030-12465625 FORWARD	1.317
10.2.1	cell wall.cellulose synthesis.cellulose synthase	at5g16910	Transcript	Symbols: ATCSLD2, CSLD2 | CSLD2 (CELLULOSE-SYNTHASE LIKE D2); cellulose synthase/ transferase, transferring glycosyl groups | chr5:5561679-5565580 FORWARD	0.306
10.2.1	cell wall.cellulose synthesis.cellulose synthase	at2g32540	Transcript	Symbols: ATCSLB04, CSLB04, ATCSLB4 | ATCSLB04; cellulose synthase/ transferase/ transferase, transferring glycosyl groups | chr2:13814686-13818289 FORWARD	-0.623
10.3.2	cell wall.hemicellulose synthesis.glucuronoxylan	at2g28110	Transcript	Symbols: FRA8, IRX7 | FRA8 (FRAGILE FIBER 8); glucuronosyltransferase/ transferase | chr2:11977944-11979837 REVERSE	0.902
10.4.3.6	cell wall.pectin synthesis.rhamnogalacturonan II.Xylose Transferase with Fucose Acceptor	at4g01750	Transcript	Symbols: RGXT2 | RGXT2 (rhamnogalacturonan xylosyltransferase 2); UDP-xylosyltransferase | chr4:756363-758590 FORWARD	0.761
10.5	cell wall.cell wall proteins	at3g48530	Transcript	Symbols: KING1 | KING1 (SNF1-RELATED PROTEIN KINASE REGULATORY SUBUNIT GAMMA 1) | chr3:17987378-17989763 FORWARD	0.482
10.5.1	cell wall.cell wall proteins.AGPs	at2g23130	Transcript	Symbols: AGP17, ATAGP17 | AGP17 (ARABINOGALACTAN PROTEIN 17) | chr2:9844350-9845385 FORWARD	1.19
10.5.1	cell wall.cell wall proteins.AGPs	at3g11700	Transcript	Symbols: FLA18 | FLA18 (FASCICLIN-LIKE ARABINOGALACTAN PROTEIN 18 PRECURSOR) | chr3:3698839-3701493 FORWARD	0.431
10.5.1	cell wall.cell wall proteins.AGPs	at3g52370	Transcript	Symbols: FLA15 | FLA15 (FASCICLIN-LIKE ARABINOGALACTAN PROTEIN 15 PRECURSOR) | chr3:19417490-19419782 FORWARD	-1.521
10.5.1	cell wall.cell wall proteins.AGPs	at5g55730	Transcript	Symbols: FLA1 | FLA1 (FASCICLIN-LIKE ARAB INOGALACTAN 1) | chr5:22558148-22560461 REVERSE	-1.084
10.5.1	cell wall.cell wall proteins.AGPs	at1g03870	Transcript	Symbols: FLA9 | FLA9 (FASCICLIN-LIKE ARABINOOGALACTAN 9) | chr1:982506-983540 REVERSE	0.508
10.5.1	cell wall.cell wall proteins.AGPs	at2g46330	Transcript	Symbols: AGP16, ATAGP16 | AGP16 (ARABINOGALACTAN PROTEIN 16) | chr2:19018509-19019255 REVERSE	0.321
10.5.1	cell wall.cell wall proteins.AGPs	at3g61640	Transcript	Symbols: AGP20, AtAGP20 | AGP20 | chr3:22810041-22810747 REVERSE	0.55
10.5.1	cell wall.cell wall proteins.AGPs	at2g45470	Transcript	Symbols: FLA8, AGP8 | FLA8 (FASCICLIN-LIKE ARABINOGALACTAN PROTEIN 8) | chr2:18742540-18744111 REVERSE	-0.502
10.5.1	cell wall.cell wall proteins.AGPs	at2g14890	Transcript	Symbols: AGP9 | AGP9 (ARABINOGALACTAN PROTEIN 9) | chr2:6399621-6401059 FORWARD	-0.315
10.5.1	cell wall.cell wall proteins.AGPs	at5g64310	Transcript	Symbols: AGP1, ATAGP1 | AGP1 (ARABINOGALACTAN PROTEIN 1) | chr5:25721933-25722646 FORWARD	0.775
10.5.1	cell wall.cell wall proteins.AGPs	at5g44130	Transcript	Symbols: FLA13 | FLA13 (FASCICLIN-LIKE ARABINOGALACTAN PROTEIN 13 PRECURSOR) | chr5:17761090-17762003 FORWARD	1.037
10.5.1	cell wall.cell wall proteins.AGPs	at3g46550	Transcript	Symbols: SOS5 | SOS5 (salt overly sensitive 5); polysaccharide binding / protein binding | chr3:17136456-17137874 REVERSE	-0.382
10.5.1	cell wall.cell wall proteins.AGPs	at5g06390	Transcript	Symbols: FLA17 | FLA17 (FASCICLIN-LIKE ARABINOGALACTAN PROTEIN 17 PRECURSOR) | chr5:1952851-1955788 FORWARD	-0.358
10.5.2	cell wall.cell wall proteins.proline rich proteins	at4g38770	Transcript	Symbols: PRP4, ATPRP4 | PRP4 (PROLINE-RICH PROTEIN 4) | chr4:18096809-18098565 REVERSE	-0.408
10.5.3	cell wall.cell wall proteins.LRR	at1g62440	Transcript	Symbols: LRX2 | LRX2 (LEUCINE-RICH REPEAT/EXTENSIN 2); protein binding / structural constituent of cell wall | chr1:23111818-23115293 FORWARD	0.692
10.5.3	cell wall.cell wall proteins.LRR	at4g13340	Transcript	leucine-rich repeat family protein / extensin family protein | chr4:7758610-7761057 FORWARD	1.135
10.5.3	cell wall.cell wall proteins.LRR	at2g15880	Transcript	leucine-rich repeat family protein / extensin family protein | chr2:6918039-6920319 REVERSE	1.601
10.5.4	cell wall.cell wall proteins.HRGP	at3g22440	Transcript	hydroxyproline-rich glycoprotein family protein | chr3:7959754-7962200 FORWARD	0.219
10.5.4	cell wall.cell wall proteins.HRGP	at4g28300	Transcript	hydroxyproline-rich glycoprotein family protein | chr4:14014653-14017068 FORWARD	0.43
10.5.4	cell wall.cell wall proteins.HRGP	at4g14900	Transcript	hydroxyproline-rich glycoprotein family protein | chr4:8521522-8523705 REVERSE	0.374
10.5.5	cell wall.cell wall proteins.RGP	at5g15650	Transcript	Symbols: RGP2, ATRGP2 | RGP2 (REVERSIBLY GLYCOSYLATED POLYPEPTIDE 2); transferase, transferring hexosyl groups | chr5:5092157-5094494 FORWARD	0.275
10.6.2	cell wall.degradation.mannan-xylose-arabinose-fucose	at5g49360	Transcript	Symbols: BXL1, ATBXL1 | BXL1 (BETA-XYLOSIDASE 1); hydrolase, hydrolyzing O-glycosyl compounds | chr5:20011879-20016742 REVERSE	0.824
10.6.2	cell wall.degradation.mannan-xylose-arabinose-fucose	at3g10740	Transcript	Symbols: ASD1, ARAF1, ARAF, ATASD1 | ASD1 (ALPHA-L-ARABINOFURANOSIDASE 1); alpha-N-arabinofuranosidase/ hydrolase, acting on glycosyl bonds / xylan 1,4-beta-xylosidase | chr3:3360888-3365414 REVERSE	0.278
10.6.2	cell wall.degradation.mannan-xylose-arabinose-fucose	at1g02640	Transcript	Symbols: BXL2, ATBXL2 | BXL2 (BETA-XYLOSIDASE 2); hydrolase, hydrolyzing O-glycosyl compounds | chr1:564205-567769 FORWARD	0.687
10.6.2	cell wall.degradation.mannan-xylose-arabinose-fucose	at1g78060	Transcript	glycosyl hydrolase family 3 protein | chr1:29349679-29352924 REVERSE	-0.438
10.6.2	cell wall.degradation.mannan-xylose-arabinose-fucose	at5g64570	Transcript	Symbols: XYL4, ATBXL4 | XYL4; hydrolase, hydrolyzing O-glycosyl compounds / xylan 1,4-beta-xylosidase | chr5:25810115-25813335 REVERSE	0.857
10.6.2	cell wall.degradation.mannan-xylose-arabinose-fucose	at4g30270	Transcript	Symbols: MERI5B, MERI-5, SEN4 | MERI5B (meristem-5); hydrolase, acting on glycosyl bonds / xyloglucan:xyloglucosyl transferase | chr4:14819192-14820592 REVERSE	1.67
10.6.2	cell wall.degradation.mannan-xylose-arabinose-fucose	at5g10560	Transcript	glycosyl hydrolase family 3 protein | chr5:3336255-3339366 REVERSE	-0.306
10.6.3	cell wall.degradation.pectate lyases and polygalacturonases	at5g48900	Transcript	pectate lyase family protein | chr5:19825137-19829092 FORWARD	-0.55
10.6.3	cell wall.degradation.pectate lyases and polygalacturonases	at5g63180	Transcript	pectate lyase family protein | chr5:25340954-25343119 REVERSE	-0.375
10.6.3	cell wall.degradation.pectate lyases and polygalacturonases	at3g53190	Transcript	pectate lyase family protein | chr3:19713928-19717595 FORWARD	-0.49
10.6.3	cell wall.degradation.pectate lyases and polygalacturonases	at2g43870	Transcript	polygalacturonase, putative / pectinase, putative | chr2:18166615-18168264 REVERSE	-1.922
10.6.3	cell wall.degradation.pectate lyases and polygalacturonases	at3g54920	Transcript	Symbols: PMR6 | PMR6 (powdery mildew resistant 6); lyase/ pectate lyase | chr3:20345082-20348582 FORWARD	0.361
10.6.3	cell wall.degradation.pectate lyases and polygalacturonases	at1g60590	Transcript	polygalacturonase, putative / pectinase, putative | chr1:22314170-22316970 REVERSE	-2.327
10.6.3	cell wall.degradation.pectate lyases and polygalacturonases	at1g09910	Transcript	lyase | chr1:3220035-3224541 REVERSE	0.292
10.6.3	cell wall.degradation.pectate lyases and polygalacturonases	at3g09540	Transcript	pectate lyase family protein | chr3:2928811-2931228 REVERSE	-0.781
10.6.3	cell wall.degradation.pectate lyases and polygalacturonases	at1g10640	Transcript	polygalacturonase | chr1:3515365-3517888 REVERSE	-1.845
10.6.3	cell wall.degradation.pectate lyases and polygalacturonases	at4g24780	Transcript	pectate lyase family protein | chr4:12770331-12772333 REVERSE	-0.904
10.6.3	cell wall.degradation.pectate lyases and polygalacturonases	at3g15720	Transcript	glycoside hydrolase family 28 protein / polygalacturonase (pectinase) family protein | chr3:5325290-5327537 REVERSE	-1.585
10.6.3	cell wall.degradation.pectate lyases and polygalacturonases	at3g06770	Transcript	glycoside hydrolase family 28 protein / polygalacturonase (pectinase) family protein | chr3:2134800-2137228 REVERSE	0.33
10.6.3	cell wall.degradation.pectate lyases and polygalacturonases	at3g62110	Transcript	glycoside hydrolase family 28 protein / polygalacturonase (pectinase) family protein | chr3:22997031-23000041 REVERSE	-0.343
10.7	cell wall.modification	at4g37800	Transcript	xyloglucan:xyloglucosyl transferase, putative / xyloglucan endotransglycosylase, putative / endo-xyloglucan transferase, putative | chr4:17775474-17777397 REVERSE	-0.925
10.7	cell wall.modification	at2g37640	Transcript	Symbols: ATEXPA3, ATEXP3, ATHEXP ALPHA 1.9, EXP3 | EXP3 | chr2:15787705-15789853 REVERSE	-0.44
10.7	cell wall.modification	at1g10550	Transcript	Symbols: XTH33, XET | XTH33; hydrolase, acting on glycosyl bonds / hydrolase, hydrolyzing O-glycosyl compounds / xyloglucan:xyloglucosyl transferase | chr1:3479153-3480988 REVERSE	2.243
10.7	cell wall.modification	at2g36870	Transcript	xyloglucan:xyloglucosyl transferase, putative / xyloglucan endotransglycosylase, putative / endo-xyloglucan transferase, putative | chr2:15472645-15474681 REVERSE	-0.653
10.7	cell wall.modification	at1g69530	Transcript	Symbols: ATEXPA1, EXP1, AT-EXP1, ATEXP1, ATHEXP ALPHA 1.2 | ATEXPA1 (ARABIDOPSIS THALIANA EXPANSIN A1) | chr1:26141836-26143496 FORWARD	-0.791
10.7	cell wall.modification	at3g29030	Transcript	Symbols: ATEXPA5, ATEXP5, ATHEXP ALPHA 1.4, EXP5, EXPA5 | EXPA5 (EXPANSIN A5) | chr3:11011308-11013358 REVERSE	-1.08
10.7	cell wall.modification	at3g45970	Transcript	Symbols: ATEXLA1, EXPL1, ATEXPL1, ATHEXP BETA 2.1 | ATEXLA1 (ARABIDOPSIS THALIANA EXPANSIN-LIKE A1) | chr3:16896166-16897308 FORWARD	1.046
10.7	cell wall.modification	at2g06850	Transcript	Symbols: EXGT-A1, EXT | EXGT-A1 (ENDOXYLOGLUCAN TRANSFERASE); hydrolase, acting on glycosyl bonds / xyloglucan:xyloglucosyl transferase | chr2:2763526-2765720 FORWARD	0.484
10.7	cell wall.modification	at1g20190	Transcript	Symbols: ATEXPA11, EXP11, ATEXP11, ATHEXP ALPHA 1.14 | ATEXPA11 (ARABIDOPSIS THALIANA EXPANSIN 11) | chr1:6998489-6999817 REVERSE	-0.637
10.7	cell wall.modification	at4g25810	Transcript	Symbols: XTR6, XTH23 | XTR6 (XYLOGLUCAN ENDOTRANSGLYCOSYLASE 6); hydrolase, acting on glycosyl bonds / hydrolase, hydrolyzing O-glycosyl compounds / xyloglucan:xyloglucosyl transferase | chr4:13128643-13129884 FORWARD	2.841
10.7	cell wall.modification	at1g32170	Transcript	Symbols: XTR4, XTH30 | XTR4 (XYLOGLUCAN ENDOTRANSGLYCOSYLASE 4); hydrolase, acting on glycosyl bonds / hydrolase, hydrolyzing O-glycosyl compounds / xyloglucan:xyloglucosyl transferase | chr1:11575320-11577927 FORWARD	0.751
10.7	cell wall.modification	at5g57560	Transcript	Symbols: TCH4, XTH22 | TCH4 (Touch 4); hydrolase, acting on glycosyl bonds / xyloglucan:xyloglucosyl transferase | chr5:23307130-23308282 REVERSE	1.627
10.7	cell wall.modification	at3g44990	Transcript	Symbols: XTR8, ATXTR8 | XTR8 (XYLOGLUCAN ENDO-TRANSGLYCOSYLASE-RELATED 8); hydrolase, acting on glycosyl bonds / xyloglucan:xyloglucosyl transferase | chr3:16446975-16448764 REVERSE	-1.983
10.7	cell wall.modification	at4g03210	Transcript	Symbols: XTH9 | XTH9 (XYLOGLUCAN ENDOTRANSGLUCOSYLASE/HYDROLASE 9); hydrolase, acting on glycosyl bonds / xyloglucan:xyloglucosyl transferase | chr4:1415949-1417327 FORWARD	0.389
10.7	cell wall.modification	at2g01850	Transcript	Symbols: EXGT-A3, XTH27, ATXTH27 | EXGT-A3; hydrolase, acting on glycosyl bonds / xyloglucan:xyloglucosyl transferase | chr2:385199-387344 FORWARD	0.391
10.7	cell wall.modification	at5g65730	Transcript	xyloglucan:xyloglucosyl transferase, putative / xyloglucan endotransglycosylase, putative / endo-xyloglucan transferase, putative | chr5:26299032-26300478 FORWARD	0.543
10.7	cell wall.modification	at5g57550	Transcript	Symbols: XTR3 | XTR3 (XYLOGLUCAN ENDOTRANSGLYCOSYLASE 3); hydrolase, acting on glycosyl bonds / xyloglucan:xyloglucosyl transferase | chr5:23304888-23306421 REVERSE	1.026
10.7	cell wall.modification	at2g28950	Transcript	Symbols: ATEXPA6, ATEXP6, ATHEXP ALPHA 1.8 | ATEXPA6 (ARABIDOPSIS THALIANA EXPANSIN A6) | chr2:12431341-12433595 REVERSE	-0.719
10.7	cell wall.modification	at4g30280	Transcript	Symbols: ATXTH18, XTH18 | XTH18 (XYLOGLUCAN ENDOTRANSGLUCOSYLASE/HYDROLASE 18); hydrolase, acting on glycosyl bonds / hydrolase, hydrolyzing O-glycosyl compounds / xyloglucan:xyloglucosyl transferase | chr4:14825808-14827047 REVERSE	0.653
10.7	cell wall.modification	at4g14130	Transcript	Symbols: XTR7 | XTR7 (XYLOGLUCAN ENDOTRANSGLYCOSYLASE 7); hydrolase, acting on glycosyl bonds / hydrolase, hydrolyzing O-glycosyl compounds / xyloglucan:xyloglucosyl transferase | chr4:8137051-8138281 REVERSE	1.259
10.7	cell wall.modification	at3g23730	Transcript	xyloglucan:xyloglucosyl transferase, putative / xyloglucan endotransglycosylase, putative / endo-xyloglucan transferase, putative | chr3:8550110-8551335 FORWARD	0.554
10.7	cell wall.modification	at2g40610	Transcript	Symbols: ATEXPA8, EXP8, ATEXP8, ATHEXP ALPHA 1.11 | ATEXPA8 (ARABIDOPSIS THALIANA EXPANSIN A8) | chr2:16948863-16950557 REVERSE	-1.064
10.8.1	cell wall.pectin*esterases.PME	at3g43270	Transcript	pectinesterase family protein | chr3:15222125-15225460 REVERSE	0.358
10.8.1	cell wall.pectin*esterases.PME	at1g41830	Transcript	Symbols: SKS6 | SKS6 (SKU5-SIMILAR 6); pectinesterase | chr1:15603617-15607966 REVERSE	-0.614
10.8.1	cell wall.pectin*esterases.PME	at1g05310	Transcript	pectinesterase family protein | chr1:1550543-1552517 REVERSE	-0.814
10.8.1	cell wall.pectin*esterases.PME	at5g19730	Transcript	pectinesterase family protein | chr5:6670458-6673282 FORWARD	-3.249
10.8.2	cell wall.pectin*esterases.acetyl esterase	at4g19410	Transcript	pectinacetylesterase, putative | chr4:10582021-10585758 REVERSE	0.263
10.8.2	cell wall.pectin*esterases.acetyl esterase	at5g26670	Transcript	pectinacetylesterase, putative | chr5:9318282-9320987 FORWARD	-1.125
10.8.2	cell wall.pectin*esterases.acetyl esterase	at4g19420	Transcript	pectinacetylesterase family protein | chr4:10587166-10590588 REVERSE	0.354
10.8.99	cell wall.pectin*esterases.misc	at5g48450	Transcript	Symbols: sks3 | sks3 (SKU5 Similar 3); copper ion binding / oxidoreductase | chr5:19633295-19635664 REVERSE	0.561
10.8.99	cell wall.pectin*esterases.misc	at4g33220	Transcript	Symbols: PME44, ATPME44 | enzyme inhibitor/ pectinesterase | chr4:16022439-16026360 FORWARD	-0.811

## Sheet: Proteolysis
BinCode	BinName	id	type	description	log2FC	pni cni list mapman.xls
29.5	protein.degradation	at4g33490	Transcript	aspartic-type endopeptidase | chr4:16108759-16110676 REVERSE	-0.503
29.5	protein.degradation	at1g02170	Transcript	Symbols: LOL3, ATMCPB1, MCP1B, AMC1, ATMC1 | AMC1 (METACASPASE 1); cysteine-type endopeptidase | chr1:411779-413554 FORWARD	0.443
29.5	protein.degradation	at1g79340	Transcript	Symbols: AtMC4 | AtMC4 (metacaspase 4); cysteine-type peptidase | chr1:29842771-29844638 FORWARD	0.253
29.5	protein.degradation	at1g73170	Transcript	ATP binding / ATP-dependent peptidase/ nucleoside-triphosphatase/ nucleotide binding / serine-type endopeptidase | chr1:27511661-27514797 REVERSE	-0.399
29.5	protein.degradation	at4g04210	Transcript	Symbols: PUX4 | PUX4; protein binding | chr4:2030319-2031853 FORWARD	-0.721
29.5	protein.degradation	at1g19740	Transcript	ATP-dependent protease La (LON) domain-containing protein | chr1:6824322-6825459 FORWARD	-0.485
29.5	protein.degradation	at2g27920	Transcript	Symbols: SCPL51 | SCPL51 (SERINE CARBOXYPEPTIDASE-LIKE 51); serine-type carboxypeptidase | chr2:11885571-11889176 REVERSE	-0.534
29.5	protein.degradation	at5g13520	Transcript	peptidase M1 family protein | chr5:4341948-4344671 REVERSE	-0.74
29.5	protein.degradation	at5g05740	Transcript	Symbols: ATEGY2, EGY2 | EGY2; metalloendopeptidase | chr5:1723836-1726859 REVERSE	-0.23
29.5	protein.degradation	at3g54720	Transcript	Symbols: AMP1, COP2, HPT, PT | AMP1 (ALTERED MERISTEM PROGRAM 1); carboxypeptidase/ dipeptidase | chr3:20254725-20257848 REVERSE	-0.726
29.5	protein.degradation	at2g31865	Transcript	poly (ADP-ribose) glycohydrolase (PARG) family protein | chr2:13546596-13549536 REVERSE	0.539
29.5	protein.degradation	at4g30920	Transcript	cytosol aminopeptidase family protein | chr4:15046457-15049373 REVERSE	0.247
29.5	protein.degradation	at1g63690	Transcript	protease-associated (PA) domain-containing protein | chr1:23618378-23622396 FORWARD	-0.304
29.5	protein.degradation	at5g19740	Transcript	peptidase M28 family protein | chr5:6673933-6676859 FORWARD	-0.46
29.5	protein.degradation	at1g78680	Transcript	Symbols: ATGGH2 | ATGGH2 (gamma-glutamyl hydrolase 2); omega peptidase | chr1:29593781-29596270 FORWARD	-0.317
29.5	protein.degradation	at4g25110	Transcript	Symbols: AtMC2 | AtMC2 (metacaspase 2); cysteine-type endopeptidase | chr4:12887518-12890262 REVERSE	0.851
29.5	protein.degradation	at5g64240	Transcript	Symbols: AtMC3 | AtMC3 (metacaspase 3); cysteine-type endopeptidase | chr5:25695620-25697416 FORWARD	0.463
29.5	protein.degradation	at3g51260	Transcript	Symbols: PAD1 | PAD1 (20s proteasome alpha subunit pad1); endopeptidase/ peptidase/ threonine-type endopeptidase | chr3:19030995-19033064 FORWARD	-0.25
29.5	protein.degradation	at1g49630	Transcript	Symbols: ATPREP2 | ATPREP2 (ARABIDOPSIS THALIANA PRESEQUENCE PROTEASE 2); catalytic/ metal ion binding / metalloendopeptidase/ metallopeptidase/ zinc ion binding | chr1:18367594-18375381 REVERSE	-0.511
29.5	protein.degradation	at1g75460	Transcript	ATP-dependent protease La (LON) domain-containing protein | chr1:28327886-28329764 FORWARD	-0.828
29.5	protein.degradation	at5g49980	Transcript	Symbols: AFB5 | AFB5 (Auxin F-Box protein 5); ubiquitin-protein ligase | chr5:20333964-20336665 REVERSE	0.26
29.5	protein.degradation	at4g36760	Transcript	Symbols: ATAPP1, APP1 | ATAPP1; N-1-naphthylphthalamic acid binding / aminopeptidase | chr4:17326617-17330208 FORWARD	0.311
29.5.1	protein.degradation.subtilases	at5g44530	Transcript	subtilase family protein | chr5:17937689-17941292 FORWARD	-0.499
29.5.1	protein.degradation.subtilases	at5g45650	Transcript	subtilase family protein | chr5:18513431-18518868 REVERSE	-0.986
29.5.1	protein.degradation.subtilases	at4g34980	Transcript	Symbols: SLP2 | SLP2; serine-type peptidase | chr4:16656691-16659339 REVERSE	-0.478
29.5.1	protein.degradation.subtilases	at3g14067	Transcript	subtilase family protein | chr3:4658198-4660784 REVERSE	-0.308
29.5.1	protein.degradation.subtilases	at5g59130	Transcript	subtilase family protein | chr5:23870147-23873691 REVERSE	-0.779
29.5.1	protein.degradation.subtilases	at4g30020	Transcript	subtilase family protein | chr4:14677285-14681956 FORWARD	-0.72
29.5.1	protein.degradation.subtilases	at2g19170	Transcript	Symbols: SLP3 | SLP3; serine-type peptidase | chr2:8314005-8318596 REVERSE	-0.889
29.5.1	protein.degradation.subtilases	at4g20430	Transcript	subtilase family protein | chr4:11017656-11021280 REVERSE	-0.516
29.5.2	protein.degradation.autophagy	at5g45900	Transcript	Symbols: APG7, ATAPG7, ATG7, ATATG7 | APG7 (AUTOPHAGY 7); APG8 activating enzyme | chr5:18615222-18618560 FORWARD	0.438
29.5.2	protein.degradation.autophagy	at2g45170	Transcript	Symbols: ATATG8E, ATG8E | AtATG8e; microtubule binding | chr2:18624264-18625717 FORWARD	0.407
29.5.3	protein.degradation.cysteine protease	at5g12140	Transcript	Symbols: ATCYS1 | ATCYS1 (A. thaliana cystatin-1); cysteine-type endopeptidase inhibitor | chr5:3922909-3924023 REVERSE	-0.317
29.5.3	protein.degradation.cysteine protease	at3g19390	Transcript	cysteine proteinase, putative / thiol protease, putative | chr3:6722989-6725027 FORWARD	1.607
29.5.3	protein.degradation.cysteine protease	at3g02070	Transcript	OTU-like cysteine protease family protein | chr3:360921-363429 FORWARD	0.635
29.5.3	protein.degradation.cysteine protease	at2g40880	Transcript	Symbols: FL3-27, ATCYSA | ATCYSA (CYSTATIN A); cysteine-type endopeptidase inhibitor | chr2:17057402-17058122 FORWARD	-0.316
29.5.4	protein.degradation.aspartate protease	at1g66180	Transcript	aspartyl protease family protein | chr1:24647188-24648813 FORWARD	0.726
29.5.4	protein.degradation.aspartate protease	at1g65240	Transcript	aspartyl protease family protein | chr1:24230867-24233349 REVERSE	0.906
29.5.4	protein.degradation.aspartate protease	at4g16563	Transcript	aspartyl protease family protein | chr4:9329657-9331523 REVERSE	1.705
29.5.4	protein.degradation.aspartate protease	at1g77480	Transcript	nucellin protein, putative | chr1:29114558-29117338 REVERSE	0.362
29.5.4	protein.degradation.aspartate protease	at3g20015	Transcript	aspartic-type endopeptidase | chr3:6978477-6980368 REVERSE	-0.679
29.5.4	protein.degradation.aspartate protease	at1g05840	Transcript	aspartyl protease family protein | chr1:1762734-1766281 REVERSE	0.336
29.5.4	protein.degradation.aspartate protease	at1g49050	Transcript	aspartyl protease family protein | chr1:18150538-18153361 FORWARD	0.504
29.5.5	protein.degradation.serine protease	at5g23210	Transcript	Symbols: SCPL34 | SCPL34; serine-type carboxypeptidase | chr5:7810683-7815039 FORWARD	0.727
29.5.5	protein.degradation.serine protease	at5g47040	Transcript	Symbols: LON2 | LON2 (LON PROTEASE 2); ATP binding / ATP-dependent peptidase/ nucleoside-triphosphatase/ nucleotide binding / serine-type endopeptidase/ serine-type peptidase | chr5:19093152-19098715 REVERSE	0.416
29.5.5	protein.degradation.serine protease	at5g51070	Transcript	Symbols: ERD1, CLPD | ERD1 (EARLY RESPONSIVE TO DEHYDRATION 1); ATP binding / ATPase/ nucleoside-triphosphatase/ nucleotide binding / protein binding | chr5:20764315-20768681 FORWARD	0.561
29.5.5	protein.degradation.serine protease	at5g23140	Transcript	Symbols: CLPP2, NCLPP7 | NCLPP7 (NUCLEAR-ENCODED CLP PROTEASE P7); serine-type endopeptidase | chr5:7783738-7785497 FORWARD	0.342
29.5.5	protein.degradation.serine protease	at3g27925	Transcript	Symbols: DEGP1, Deg1 | DEGP1 (DegP protease 1); serine-type endopeptidase/ serine-type peptidase | chr3:10366371-10368905 REVERSE	-0.259
29.5.5	protein.degradation.serine protease	at4g12910	Transcript	Symbols: scpl20 | scpl20 (serine carboxypeptidase-like 20); serine-type carboxypeptidase | chr4:7550433-7553332 REVERSE	-0.494
29.5.5	protein.degradation.serine protease	at4g17740	Transcript	C-terminal processing protease, putative | chr4:9866977-9869752 REVERSE	-0.432
29.5.5	protein.degradation.serine protease	at5g26860	Transcript	Symbols: LON_ARA_ARA, LON1 | LON1 (LON PROTEASE 1); ATP binding / ATP-dependent peptidase/ serine-type peptidase | chr5:9451048-9457000 FORWARD	-0.596
29.5.5	protein.degradation.serine protease	at5g08260	Transcript	Symbols: scpl35 | scpl35 (serine carboxypeptidase-like 35); serine-type carboxypeptidase | chr5:2657151-2661416 FORWARD	-0.477
29.5.5	protein.degradation.serine protease	at2g22980	Transcript	Symbols: SCPL13 | serine-type carboxypeptidase | chr2:9778877-9783251 FORWARD	0.393
29.5.5	protein.degradation.serine protease	at5g39830	Transcript	Symbols: DEGP8, DEG8 | DEG8; peptidase/ serine-type peptidase | chr5:15942797-15945827 FORWARD	-0.526
29.5.7	protein.degradation.metalloprotease	at1g05140	Transcript	membrane-associated zinc metalloprotease, putative | chr1:1482548-1484056 FORWARD	-0.416
29.5.7	protein.degradation.metalloprotease	at5g42270	Transcript	Symbols: VAR1, FTSH5 | VAR1 (VARIEGATED 1); ATP-dependent peptidase/ ATPase/ metallopeptidase | chr5:16902486-16905294 FORWARD	-0.21
29.5.7	protein.degradation.metalloprotease	at1g79560	Transcript	Symbols: EMB1047, FTSH12 | FTSH12 (FTSH PROTEASE 12); ATP-dependent peptidase/ ATPase/ metallopeptidase | chr1:29926794-29932585 FORWARD	-0.456
29.5.7	protein.degradation.metalloprotease	at5g58870	Transcript	Symbols: ftsh9 | ftsh9 (FtsH protease 9); ATP-dependent peptidase/ ATPase/ metallopeptidase | chr5:23769811-23773780 REVERSE	-0.451
29.5.7	protein.degradation.metalloprotease	at2g44180	Transcript	Symbols: MAP2A | MAP2A (METHIONINE AMINOPEPTIDASE 2A); aminopeptidase/ metalloexopeptidase | chr2:18269243-18271860 REVERSE	0.322
29.5.7	protein.degradation.metalloprotease	at3g16290	Transcript	Symbols: EMB2083 | EMB2083 (embryo defective 2083); ATP binding / ATP-dependent peptidase/ ATPase/ metalloendopeptidase/ metallopeptidase/ nucleoside-triphosphatase/ nucleotide binding / serine-type endopeptidase | chr3:5521071-5524995 REVERSE	-0.569
29.5.7	protein.degradation.metalloprotease	at2g32480	Transcript	membrane-associated zinc metalloprotease, putative | chr2:13788517-13790073 REVERSE	-0.44
29.5.7	protein.degradation.metalloprotease	at4g23940	Transcript	FtsH protease, putative | chr4:12437108-12441968 FORWARD	-0.6
29.5.7	protein.degradation.metalloprotease	at3g04340	Transcript	Symbols: emb2458 | emb2458 (embryo defective 2458); ATP binding / ATPase/ metalloendopeptidase/ nucleoside-triphosphatase/ nucleotide binding | chr3:1146800-1153341 REVERSE	-0.355
29.5.9	protein.degradation.AAA type	at5g16930	Transcript	AAA-type ATPase family protein | chr5:5568393-5571859 FORWARD	-0.896
29.5.9	protein.degradation.AAA type	at4g02480	Transcript	AAA-type ATPase family protein | chr4:1081759-1088846 REVERSE	0.214
29.5.9	protein.degradation.AAA type	at5g64580	Transcript	AAA-type ATPase family protein | chr5:25817092-25821530 REVERSE	-0.812
29.5.9	protein.degradation.AAA type	at2g29080	Transcript	Symbols: ftsh3 | ftsh3 (FtsH protease 3); ATP-dependent peptidase/ ATPase | chr2:12489627-12493285 REVERSE	-0.387
29.5.11	protein.degradation.ubiquitin	at1g26270	Transcript	phosphatidylinositol 3- and 4-kinase family protein | chr1:9089524-9092457 REVERSE	0.661
29.5.11	protein.degradation.ubiquitin	at2g46500	Transcript	phosphatidylinositol 3- and 4-kinase family protein / ubiquitin family protein | chr2:19086561-19088964 REVERSE	0.487
29.5.11	protein.degradation.ubiquitin	at2g17200	Transcript	ubiquitin family protein | chr2:7481881-7485240 REVERSE	0.22
29.5.11	protein.degradation.ubiquitin	at5g12120	Transcript	ubiquitin-associated (UBA)/TS-N domain-containing protein | chr5:3916048-3918659 REVERSE	0.36
29.5.11	protein.degradation.ubiquitin	at1g31340	Transcript	Symbols: RUB1, NEDD8, ATRUB1 | RUB1 (RELATED TO UBIQUITIN 1); protein binding | chr1:11217845-11219458 REVERSE	-0.401
29.5.11	protein.degradation.ubiquitin	at4g10590	Transcript	Symbols: UBP10 | ubiquitin carboxyl-terminal hydrolase family protein | chr4:6538541-6543448 REVERSE	0.333
29.5.11	protein.degradation.ubiquitin	at1g13640	Transcript	phosphatidylinositol 3- and 4-kinase family protein | chr1:4677027-4679812 REVERSE	0.51
29.5.11.1	protein.degradation.ubiquitin.ubiquitin	at4g05050	Transcript	Symbols: UBQ11 | UBQ11 (UBIQUITIN 11); protein binding | chr4:2588004-2589386 REVERSE	0.251
29.5.11.1	protein.degradation.ubiquitin.ubiquitin	at4g01000	Transcript	ubiquitin family protein | chr4:431963-433849 REVERSE	0.356
29.5.11.1	protein.degradation.ubiquitin.ubiquitin	at4g24990	Transcript	Symbols: ATGP4 | ATGP4 | chr4:12849709-12851633 REVERSE	0.29
29.5.11.1	protein.degradation.ubiquitin.ubiquitin	at3g26980	Transcript	Symbols: MUB4 | MUB4 (MEMBRANE-ANCHORED UBIQUITIN-FOLD PROTEIN 4 PRECURSOR) | chr3:9946166-9948040 REVERSE	0.648
29.5.11.1	protein.degradation.ubiquitin.ubiquitin	at3g02540	Transcript	Symbols: RAD23-3 | RAD23-3 (PUTATIVE DNA REPAIR PROTEIN RAD23-3); damaged DNA binding | chr3:532808-536342 REVERSE	0.232
29.5.11.2	protein.degradation.ubiquitin.E1	at5g50580	Transcript	Symbols: SAE1B, AT-SAE1-2 | SAE1B (SUMO-ACTIVATING ENZYME 1B); SUMO activating enzyme | chr5:20585349-20587620 FORWARD	4.26
29.5.11.2	protein.degradation.ubiquitin.E1	at5g19180	Transcript	Symbols: ECR1 | ECR1 (E1 C-terminal related 1); NEDD8 activating enzyme/ protein heterodimerization/ small protein activating enzyme | chr5:6453276-6456014 FORWARD	0.468
29.5.11.3	protein.degradation.ubiquitin.E2	at5g05080	Transcript	Symbols: UBC22 | UBC22 (ubiquitin-conjugating enzyme 22); ubiquitin-protein ligase | chr5:1498553-1500784 REVERSE	0.307
29.5.11.3	protein.degradation.ubiquitin.E2	at4g36410	Transcript	Symbols: UBC17 | UBC17 (UBIQUITIN-CONJUGATING ENZYME 17); small conjugating protein ligase/ ubiquitin-protein ligase | chr4:17201922-17202988 FORWARD	0.425
29.5.11.4.2	protein.degradation.ubiquitin.E3.RING	at5g01980	Transcript	zinc finger (C3HC4-type RING finger) family protein | chr5:375215-377208 FORWARD	0.336
29.5.11.4.2	protein.degradation.ubiquitin.E3.RING	at1g23030	Transcript	armadillo/beta-catenin repeat family protein / U-box domain-containing protein | chr1:8156646-8159077 FORWARD	0.629
29.5.11.4.2	protein.degradation.ubiquitin.E3.RING	at5g65200	Transcript	Symbols: PUB38, ATPUB38 | PUB38 (PLANT U-BOX 38); ubiquitin-protein ligase | chr5:26048065-26049952 REVERSE	0.69
29.5.11.4.2	protein.degradation.ubiquitin.E3.RING	at1g55530	Transcript	zinc finger (C3HC4-type RING finger) family protein | chr1:20729182-20731283 REVERSE	0.361
29.5.11.4.2	protein.degradation.ubiquitin.E3.RING	at5g01160	Transcript	e-cadherin binding protein-related | chr5:54010-55856 FORWARD	0.399
29.5.11.4.2	protein.degradation.ubiquitin.E3.RING	at2g47700	Transcript	zinc finger (C3HC4-type RING finger) family protein | chr2:19552314-19554584 REVERSE	0.386
29.5.11.4.2	protein.degradation.ubiquitin.E3.RING	at1g22510	Transcript	zinc finger (C3HC4-type RING finger) family protein | chr1:7950819-7952673 REVERSE	0.825
29.5.11.4.2	protein.degradation.ubiquitin.E3.RING	at2g39720	Transcript	Symbols: RHC2A | RHC2A; protein binding / zinc ion binding | chr2:16567209-16568822 REVERSE	0.356
29.5.11.4.2	protein.degradation.ubiquitin.E3.RING	at4g31450	Transcript	zinc finger (C3HC4-type RING finger) family protein | chr4:15255623-15258812 REVERSE	-0.425
29.5.11.4.2	protein.degradation.ubiquitin.E3.RING	at5g54630	Transcript	zinc finger protein-related | chr5:22192499-22194308 REVERSE	-0.781
29.5.11.4.2	protein.degradation.ubiquitin.E3.RING	at5g42200	Transcript	zinc finger (C3HC4-type RING finger) family protein | chr5:16860467-16861232 FORWARD	0.477
29.5.11.4.2	protein.degradation.ubiquitin.E3.RING	at4g30400	Transcript	zinc finger (C3HC4-type RING finger) family protein | chr4:14866946-14868628 FORWARD	-1.095
29.5.11.4.2	protein.degradation.ubiquitin.E3.RING	at3g47160	Transcript	protein binding / zinc ion binding | chr3:17359988-17362118 REVERSE	-0.339
29.5.11.4.2	protein.degradation.ubiquitin.E3.RING	at1g32740	Transcript	protein binding / zinc ion binding | chr1:11844877-11846347 FORWARD	-1.029
29.5.11.4.2	protein.degradation.ubiquitin.E3.RING	at4g39140	Transcript	protein binding / zinc ion binding | chr4:18229331-18232020 REVERSE	0.439
29.5.11.4.2	protein.degradation.ubiquitin.E3.RING	at2g21500	Transcript	protein binding / zinc ion binding | chr2:9207669-9210231 REVERSE	0.297
29.5.11.4.2	protein.degradation.ubiquitin.E3.RING	at2g42030	Transcript	zinc finger (C3HC4-type RING finger) family protein | chr2:17538906-17540966 REVERSE	0.395
29.5.11.4.2	protein.degradation.ubiquitin.E3.RING	at5g08139	Transcript	zinc finger (C3HC4-type RING finger) family protein | chr5:2616345-2617881 FORWARD	0.603
29.5.11.4.2	protein.degradation.ubiquitin.E3.RING	at4g34100	Transcript	protein binding / zinc ion binding | chr4:16330467-16335074 FORWARD	0.245
29.5.11.4.2	protein.degradation.ubiquitin.E3.RING	at1g45976	Transcript	Symbols: SBP1 | SBP1 (s-ribonuclease binding protein 1); protein binding / zinc ion binding | chr1:17199325-17200735 FORWARD	0.413
29.5.11.4.2	protein.degradation.ubiquitin.E3.RING	at5g42940	Transcript	zinc finger (C3HC4-type RING finger) family protein | chr5:17216330-17220490 REVERSE	0.437
29.5.11.4.2	protein.degradation.ubiquitin.E3.RING	at1g05890	Transcript	zinc finger protein-related | chr1:1779357-1784529 FORWARD	0.328
29.5.11.4.2	protein.degradation.ubiquitin.E3.RING	at4g26400	Transcript	zinc finger (C3HC4-type RING finger) family protein | chr4:13344848-13346574 REVERSE	0.46
29.5.11.4.2	protein.degradation.ubiquitin.E3.RING	at1g45180	Transcript	zinc finger (C3HC4-type RING finger) family protein | chr1:17098491-17101896 FORWARD	0.557
29.5.11.4.2	protein.degradation.ubiquitin.E3.RING	at1g76410	Transcript	Symbols: ATL8 | ATL8; protein binding / zinc ion binding | chr1:28668848-28669646 FORWARD	0.425
29.5.11.4.2	protein.degradation.ubiquitin.E3.RING	at5g59550	Transcript	zinc finger (C3HC4-type RING finger) family protein | chr5:23998259-23999793 REVERSE	0.332
29.5.11.4.2	protein.degradation.ubiquitin.E3.RING	at5g49665	Transcript	zinc finger (C3HC4-type RING finger) family protein | chr5:20167002-20169474 REVERSE	-0.583
29.5.11.4.2	protein.degradation.ubiquitin.E3.RING	at4g11360	Transcript	Symbols: RHA1B | RHA1B; protein binding / zinc ion binding | chr4:6906014-6906759 FORWARD	-0.443
29.5.11.4.2	protein.degradation.ubiquitin.E3.RING	at2g04240	Transcript	Symbols: XERICO | XERICO; protein binding / zinc ion binding | chr2:1461630-1462934 REVERSE	-0.463
29.5.11.4.2	protein.degradation.ubiquitin.E3.RING	at2g42160	Transcript	zinc finger (ubiquitin-hydrolase) domain-containing protein | chr2:17574641-17577463 REVERSE	0.51
29.5.11.4.2	protein.degradation.ubiquitin.E3.RING	at1g02860	Transcript	Symbols: NLA, BAH1 | NLA (nitrogen limitation adaptation); ubiquitin-protein ligase | chr1:635144-637262 FORWARD	0.552
29.5.11.4.2	protein.degradation.ubiquitin.E3.RING	at3g02340	Transcript	zinc finger (C3HC4-type RING finger) family protein | chr3:477003-478442 FORWARD	0.517
29.5.11.4.2	protein.degradation.ubiquitin.E3.RING	at4g33565	Transcript	protein binding / zinc ion binding | chr4:16136749-16138201 FORWARD	0.613
29.5.11.4.2	protein.degradation.ubiquitin.E3.RING	at1g03370	Transcript	protein binding / zinc ion binding | chr1:826569-835361 FORWARD	0.462
29.5.11.4.2	protein.degradation.ubiquitin.E3.RING	at3g61550	Transcript	zinc finger (C3HC4-type RING finger) family protein | chr3:22776401-22777225 FORWARD	-0.829
29.5.11.4.2	protein.degradation.ubiquitin.E3.RING	at2g02960	Transcript	zinc finger (C3HC4-type RING finger) family protein | chr2:862087-864359 REVERSE	0.405
29.5.11.4.2	protein.degradation.ubiquitin.E3.RING	at5g14420	Transcript	Symbols: RGLG2 | RGLG2 (RING domain Ligase2); ubiquitin-protein ligase | chr5:4648111-4650698 REVERSE	0.578
29.5.11.4.2	protein.degradation.ubiquitin.E3.RING	at5g19080	Transcript	zinc finger (C3HC4-type RING finger) family protein | chr5:6378339-6380605 FORWARD	0.485
29.5.11.4.2	protein.degradation.ubiquitin.E3.RING	at5g62910	Transcript	protein binding / zinc ion binding | chr5:25250658-25252204 FORWARD	0.355
29.5.11.4.2	protein.degradation.ubiquitin.E3.RING	at4g33940	Transcript	zinc finger (C3HC4-type RING finger) family protein | chr4:16266023-16267786 FORWARD	0.493
29.5.11.4.2	protein.degradation.ubiquitin.E3.RING	at1g12760	Transcript	protein binding / ubiquitin-protein ligase/ zinc ion binding | chr1:4348498-4350867 FORWARD	0.34
29.5.11.4.2	protein.degradation.ubiquitin.E3.RING	at1g61620	Transcript	phosphoinositide binding | chr1:22737543-22739430 FORWARD	0.377
29.5.11.4.2	protein.degradation.ubiquitin.E3.RING	at3g46510	Transcript	Symbols: PUB13, ATPUB13 | PUB13 (PLANT U-BOX 13); ubiquitin-protein ligase | chr3:17123739-17126691 REVERSE	0.246
29.5.11.4.2	protein.degradation.ubiquitin.E3.RING	at5g25560	Transcript	zinc finger (C3HC4-type RING finger) family protein | chr5:8897901-8901704 FORWARD	0.238
29.5.11.4.2	protein.degradation.ubiquitin.E3.RING	at2g44410	Transcript	protein binding / zinc ion binding | chr2:18328417-18330336 FORWARD	0.381
29.5.11.4.2	protein.degradation.ubiquitin.E3.RING	at5g63780	Transcript	Symbols: SHA1 | SHA1 (shoot apical meristem arrest 1); protein binding / zinc ion binding | chr5:25523845-25526593 FORWARD	-0.8
29.5.11.4.2	protein.degradation.ubiquitin.E3.RING	at5g10650	Transcript	zinc finger (C3HC4-type RING finger) family protein | chr5:3364972-3368127 REVERSE	0.406
29.5.11.4.2	protein.degradation.ubiquitin.E3.RING	at5g60710	Transcript	zinc finger (C3HC4-type RING finger) family protein | chr5:24410718-24415068 REVERSE	0.318
29.5.11.4.2	protein.degradation.ubiquitin.E3.RING	at1g67530	Transcript	armadillo/beta-catenin repeat family protein / U-box domain-containing family protein | chr1:25307658-25311308 FORWARD	0.395
29.5.11.4.2	protein.degradation.ubiquitin.E3.RING	at3g45630	Transcript	RNA recognition motif (RRM)-containing protein | chr3:16748174-16753833 REVERSE	0.255
29.5.11.4.2	protein.degradation.ubiquitin.E3.RING	at1g32340	Transcript	Symbols: NHL8 | NHL8; protein binding / zinc ion binding | chr1:11663070-11666058 REVERSE	0.391
29.5.11.4.2	protein.degradation.ubiquitin.E3.RING	at3g15070	Transcript	zinc finger (C3HC4-type RING finger) family protein | chr3:5070134-5073317 REVERSE	0.467
29.5.11.4.2	protein.degradation.ubiquitin.E3.RING	at1g29340	Transcript	Symbols: PUB17, ATPUB17 | PUB17 (PLANT U-BOX 17); ubiquitin-protein ligase | chr1:10264395-10266818 FORWARD	0.323
29.5.11.4.2	protein.degradation.ubiquitin.E3.RING	at5g65920	Transcript	U-box domain-containing protein | chr5:26364015-26365998 REVERSE	0.472
29.5.11.4.2	protein.degradation.ubiquitin.E3.RING	at4g21350	Transcript	Symbols: B80, PUB8 | PUB8 (PLANT U-BOX 8); binding / protein binding / ubiquitin-protein ligase/ zinc ion binding | chr4:11356143-11357267 REVERSE	0.414
29.5.11.4.3.1	protein.degradation.ubiquitin.E3.SCF.SKP	at5g67250	Transcript	Symbols: SKIP2, VFB4 | SKIP2 (SKP1/ASK1 INTERACTING PROTEIN 2); ubiquitin-protein ligase | chr5:26831373-26833333 REVERSE	0.384
29.5.11.4.3.2	protein.degradation.ubiquitin.E3.SCF.FBOX	at1g15670	Transcript	kelch repeat-containing F-box family protein | chr1:5389952-5391490 FORWARD	0.705
29.5.11.4.3.2	protein.degradation.ubiquitin.E3.SCF.FBOX	at4g03030	Transcript	kelch repeat-containing F-box family protein | chr4:1335729-1337368 REVERSE	0.312
29.5.11.4.3.2	protein.degradation.ubiquitin.E3.SCF.FBOX	at5g45360	Transcript	F-box family protein | chr5:18384521-18386785 REVERSE	0.274
29.5.11.4.3.2	protein.degradation.ubiquitin.E3.SCF.FBOX	at5g57360	Transcript	Symbols: ZTL, LKP1, ADO1, FKL2 | ZTL (ZEITLUPE); protein binding / ubiquitin-protein ligase | chr5:23241427-23244590 FORWARD	0.244
29.5.11.4.3.2	protein.degradation.ubiquitin.E3.SCF.FBOX	at1g14330	Transcript	kelch repeat-containing F-box family protein | chr1:4890118-4892251 REVERSE	0.57
29.5.11.4.3.2	protein.degradation.ubiquitin.E3.SCF.FBOX	at3g58820	Transcript	F-box family protein | chr3:21752960-21754615 FORWARD	-0.8
29.5.11.4.3.2	protein.degradation.ubiquitin.E3.SCF.FBOX	at1g78280	Transcript	transferase, transferring glycosyl groups | chr1:29452555-29457373 FORWARD	0.346
29.5.11.4.3.2	protein.degradation.ubiquitin.E3.SCF.FBOX	at5g07670	Transcript	F-box family protein | chr5:2430146-2432196 FORWARD	-0.439
29.5.11.4.3.2	protein.degradation.ubiquitin.E3.SCF.FBOX	at3g18980	Transcript	F-box family protein | chr3:6546463-6548062 FORWARD	0.375
29.5.11.4.3.2	protein.degradation.ubiquitin.E3.SCF.FBOX	at1g10890	Transcript	unknown protein | chr1:3627726-3630765 FORWARD	0.284
29.5.11.4.3.2	protein.degradation.ubiquitin.E3.SCF.FBOX	at5g43190	Transcript	F-box family protein (FBX6) | chr5:17340138-17341569 REVERSE	0.341
29.5.11.4.3.2	protein.degradation.ubiquitin.E3.SCF.FBOX	at5g42360	Transcript	kelch repeat-containing F-box family protein | chr5:16936133-16938486 REVERSE	0.43
29.5.11.4.3.2	protein.degradation.ubiquitin.E3.SCF.FBOX	at1g55000	Transcript	peptidoglycan-binding LysM domain-containing protein | chr1:20514634-20516468 FORWARD	0.28
29.5.11.4.3.2	protein.degradation.ubiquitin.E3.SCF.FBOX	at1g47056	Transcript	Symbols: VFB1 | VFB1 (VIER F-BOX PROTEINE 1); ubiquitin-protein ligase | chr1:17276103-17277659 REVERSE	0.431
29.5.11.4.3.2	protein.degradation.ubiquitin.E3.SCF.FBOX	at3g58530	Transcript	F-box family protein-related | chr3:21645547-21648368 FORWARD	0.49
29.5.11.4.3.2	protein.degradation.ubiquitin.E3.SCF.FBOX	at1g06630	Transcript	FUNCTIONS IN: molecular_function unknown; INVOLVED IN: biological_process unknown; LOCATED IN: cellular_component unknown; EXPRESSED IN: 24 plant structures; EXPRESSED DURING: 13 growth stages; CONTAINS InterPro DOMAIN/s: Cyclin-like F-box (InterPro:IPR001810), Leucine-rich repeat 2 (InterPro:IPR013101); BEST Arabidopsis thaliana protein match is: F-box family protein (TAIR:AT3G60040.1); Has 1188…	0.333
29.5.11.4.3.2	protein.degradation.ubiquitin.E3.SCF.FBOX	at4g33210	Transcript	F-box family protein (FBL15) | chr4:16015971-16020697 REVERSE	0.283
29.5.11.4.3.2	protein.degradation.ubiquitin.E3.SCF.FBOX	at1g21410	Transcript	Symbols: SKP2A | SKP2A | chr1:7497141-7499579 FORWARD	0.457
29.5.11.4.3.2	protein.degradation.ubiquitin.E3.SCF.FBOX	at4g02440	Transcript	Symbols: EID1 | EID1 (EMPFINDLICHER IM DUNKELROTEN LICHT 1); ubiquitin-protein ligase | chr4:1072481-1073779 FORWARD	0.401
29.5.11.4.3.2	protein.degradation.ubiquitin.E3.SCF.FBOX	at1g55590	Transcript	F-box family protein | chr1:20769320-20771871 REVERSE	0.365
29.5.11.4.3.2	protein.degradation.ubiquitin.E3.SCF.FBOX	at3g18320	Transcript	F-box family protein | chr3:6289227-6290383 REVERSE	0.537
29.5.11.4.3.2	protein.degradation.ubiquitin.E3.SCF.FBOX	at5g25350	Transcript	Symbols: EBF2 | EBF2 (EIN3-BINDING F BOX PROTEIN 2); protein binding | chr5:8794252-8797020 REVERSE	0.516
29.5.11.4.3.2	protein.degradation.ubiquitin.E3.SCF.FBOX	at1g70590	Transcript	F-box family protein | chr1:26618321-26620388 FORWARD	0.599
29.5.11.4.3.2	protein.degradation.ubiquitin.E3.SCF.FBOX	at3g23880	Transcript	F-box family protein | chr3:8621986-8623162 REVERSE	0.523
29.5.11.4.3.2	protein.degradation.ubiquitin.E3.SCF.FBOX	at1g30200	Transcript	F-box family protein | chr1:10625029-10627105 FORWARD	0.368
29.5.11.4.3.2	protein.degradation.ubiquitin.E3.SCF.FBOX	at3g26920	Transcript	FUNCTIONS IN: molecular_function unknown; INVOLVED IN: biological_process unknown; LOCATED IN: cellular_component unknown; EXPRESSED IN: 7 plant structures; EXPRESSED DURING: 4 anthesis, C globular stage, petal differentiation and expansion stage, E expanded cotyledon stage; CONTAINS InterPro DOMAIN/s: FBD (InterPro:IPR013596), FBD-like (InterPro:IPR006566), Leucine-rich repeat 2 (InterPro:IPR013…	0.412
29.5.11.4.3.2	protein.degradation.ubiquitin.E3.SCF.FBOX	at5g27920	Transcript	F-box family protein | chr5:9941905-9944778 REVERSE	0.319
29.5.11.4.5.1	protein.degradation.ubiquitin.E3.BTB/POZ Cullin3.Cullin3	at1g26830	Transcript	Symbols: CUL3A, ATCUL3A, ATCUL3, CUL3 | ATCUL3 (ARABIDOPSIS THALIANA CULLIN 3); protein binding / ubiquitin-protein ligase | chr1:9295736-9298541 FORWARD	0.298
29.5.11.4.5.2	protein.degradation.ubiquitin.E3.BTB/POZ Cullin3.BTB/POZ	at3g06190	Transcript	Symbols: ATBPM2, BPM2 | BPM2 (BTB-POZ AND MATH DOMAIN 2); protein binding | chr3:1874291-1876913 REVERSE	0.501
29.5.11.4.5.2	protein.degradation.ubiquitin.E3.BTB/POZ Cullin3.BTB/POZ	at5g19000	Transcript	Symbols: ATBPM1 | ATBPM1 (BTB-POZ and MATH domain 1); protein binding | chr5:6342267-6344794 FORWARD	0.402
29.5.11.5	protein.degradation.ubiquitin.ubiquitin protease	at4g39910	Transcript	Symbols: ATUBP3, UBP3 | ATUBP3 (ARABIDOPSIS THALIANA UBIQUITIN-SPECIFIC PROTEASE 3); ubiquitin-specific protease | chr4:18511575-18514338 REVERSE	0.351
29.5.11.20	protein.degradation.ubiquitin.proteasom	at3g03060	Transcript	ATP binding / ATPase/ nucleoside-triphosphatase/ nucleotide binding | chr3:692056-695648 FORWARD	-0.859

## Sheet: PR proteins
BinCode	BinName	id	type	description	log2FC	pni cni list mapman.xls
20.1.7	stress.biotic.PR-proteins	at5g58120	Transcript	disease resistance protein (TIR-NBS-LRR class), putative | chr5:23517492-23521067 FORWARD	0.563
20.1.7	stress.biotic.PR-proteins	at1g56510	Transcript	Symbols: WRR4 | WRR4 (WHITE RUST RESISTANCE 4); ATP binding / nucleoside-triphosphatase/ nucleotide binding / transmembrane receptor | chr1:21167589-21173632 FORWARD	0.558
20.1.7	stress.biotic.PR-proteins	at3g25510	Transcript	disease resistance protein (TIR-NBS-LRR class), putative | chr3:9260838-9268797 REVERSE	0.885
20.1.7	stress.biotic.PR-proteins	at3g50950	Transcript	disease resistance protein (CC-NBS-LRR class), putative | chr3:18935714-18938685 FORWARD	0.483
20.1.7	stress.biotic.PR-proteins	at1g61100	Transcript	disease resistance protein (TIR class), putative | chr1:22508538-22512271 REVERSE	0.917
20.1.7	stress.biotic.PR-proteins	at5g48620	Transcript	disease resistance protein (CC-NBS-LRR class), putative | chr5:19716476-19721452 FORWARD	0.37
20.1.7	stress.biotic.PR-proteins	at1g31540	Transcript	disease resistance protein (TIR-NBS-LRR class), putative | chr1:11288452-11293753 REVERSE	0.746
20.1.7	stress.biotic.PR-proteins	at1g10920	Transcript	Symbols: LOV1 | LOV1; ATP binding | chr1:3644420-3647768 REVERSE	0.407
20.1.7	stress.biotic.PR-proteins	at4g16880	Transcript	disease resistance protein-related | chr4:9496187-9498926 REVERSE	-1.27
20.1.7	stress.biotic.PR-proteins	at4g19530	Transcript	disease resistance protein (TIR-NBS-LRR class), putative | chr4:10651744-10657282 FORWARD	0.613
20.1.7	stress.biotic.PR-proteins	at4g14370	Transcript	phosphoinositide binding | chr4:8279641-8283263 REVERSE	1.373
20.1.7	stress.biotic.PR-proteins	at4g19520	Transcript	disease resistance protein (TIR-NBS-LRR class), putative | chr4:10642658-10647079 REVERSE	0.639
20.1.7	stress.biotic.PR-proteins	at5g41740	Transcript	disease resistance protein (TIR-NBS-LRR class), putative | chr5:16688626-16693119 FORWARD	0.413
20.1.7	stress.biotic.PR-proteins	at5g22690	Transcript	disease resistance protein (TIR-NBS-LRR class), putative | chr5:7541271-7545182 FORWARD	0.687
20.1.7	stress.biotic.PR-proteins	at4g23690	Transcript	disease resistance-responsive family protein / dirigent family protein | chr4:12338871-12339747 REVERSE	-1.453
20.1.7	stress.biotic.PR-proteins	at5g46510	Transcript	disease resistance protein (TIR-NBS-LRR class), putative | chr5:18860451-18867013 FORWARD	0.475
20.1.7	stress.biotic.PR-proteins	at1g58602	Transcript	ATP binding / protein binding | chr1:21746373-21764969 FORWARD	0.33
20.1.7	stress.biotic.PR-proteins	at5g46450	Transcript	disease resistance protein (TIR-NBS-LRR class), putative | chr5:18835618-18839546 FORWARD	0.467
20.1.7	stress.biotic.PR-proteins	at5g43740	Transcript	disease resistance protein (CC-NBS-LRR class), putative | chr5:17564738-17568802 FORWARD	-0.485
20.1.7	stress.biotic.PR-proteins	at5g41750	Transcript	disease resistance protein (TIR-NBS-LRR class), putative | chr5:16693909-16698943 FORWARD	0.408
20.1.7	stress.biotic.PR-proteins	at1g72940	Transcript	disease resistance protein (TIR-NBS class), putative | chr1:27442238-27443856 FORWARD	1.318
20.1.7	stress.biotic.PR-proteins	at1g56540	Transcript	disease resistance protein (TIR-NBS-LRR class), putative | chr1:21181664-21185306 FORWARD	0.718
20.1.7	stress.biotic.PR-proteins	at2g15080	Transcript	Symbols: AtRLP19 | AtRLP19 (Receptor Like Protein 19); kinase/ protein binding | chr2:6533687-6536995 FORWARD	0.335
20.1.7	stress.biotic.PR-proteins	at3g44400	Transcript	disease resistance protein (TIR-NBS-LRR class), putative | chr3:16045954-16049668 REVERSE	0.503
20.1.7	stress.biotic.PR-proteins	at5g25910	Transcript	Symbols: AtRLP52 | AtRLP52 (Receptor Like Protein 52); kinase/ protein binding | chr5:9038860-9041377 FORWARD	0.726
20.1.7.6.1	stress.biotic.PR-proteins.proteinase inhibitors.trypsin inhibitor	at2g43550	Transcript	trypsin inhibitor, putative | chr2:18073234-18073905 FORWARD	-0.635
20.1.7.6.1	stress.biotic.PR-proteins.proteinase inhibitors.trypsin inhibitor	at2g43530	Transcript	trypsin inhibitor, putative | chr2:18070056-18070718 FORWARD	-0.649
20.1.7.6.1	stress.biotic.PR-proteins.proteinase inhibitors.trypsin inhibitor	at1g72500	Transcript	inter-alpha-trypsin inhibitor heavy chain-related | chr1:27295336-27298556 REVERSE	-0.573
20.1.7.6.1	stress.biotic.PR-proteins.proteinase inhibitors.trypsin inhibitor	at1g19110	Transcript	inter-alpha-trypsin inhibitor heavy chain-related | chr1:6602126-6605908 FORWARD	0.253

## Sheet: Beta glucanase
BinCode	BinName	id	type	description	log2FC	pni cni list mapman.xls
26.4	misc.beta 1,3 glucan hydrolases	at1g18650	Transcript	Symbols: PDCB3 | PDCB3 (PLASMODESMATA CALLOSE-BINDING PROTEIN 3); callose binding / polysaccharide binding | chr1:6418858-6420557 REVERSE	-0.475
26.4.1	misc.beta 1,3 glucan hydrolases.glucan endo-1,3-beta-glucosidase	at5g42100	Transcript	Symbols: ATBG_PPAP, ATBG_PAP, BG_PPAP | ATBG_PAP; glucan endo-1,3-beta-D-glucosidase/ hydrolase, hydrolyzing O-glycosyl compounds | chr5:16829151-16831219 REVERSE	0.394
26.4.1	misc.beta 1,3 glucan hydrolases.glucan endo-1,3-beta-glucosidase	at2g05790	Transcript	glycosyl hydrolase family 17 protein | chr2:2199219-2201486 FORWARD	-0.332
26.4.1	misc.beta 1,3 glucan hydrolases.glucan endo-1,3-beta-glucosidase	at3g55430	Transcript	glycosyl hydrolase family 17 protein / beta-1,3-glucanase, putative | chr3:20549599-20552215 REVERSE	0.425
26.4.1	misc.beta 1,3 glucan hydrolases.glucan endo-1,3-beta-glucosidase	at5g58090	Transcript	glycosyl hydrolase family 17 protein | chr5:23505366-23507288 REVERSE	0.758
26.4.1	misc.beta 1,3 glucan hydrolases.glucan endo-1,3-beta-glucosidase	at2g27500	Transcript	glycosyl hydrolase family 17 protein | chr2:11752170-11754028 REVERSE	0.348
26.4.1	misc.beta 1,3 glucan hydrolases.glucan endo-1,3-beta-glucosidase	at3g57260	Transcript	Symbols: BGL2, PR2, BG2, PR-2 | BGL2 (BETA-1,3-GLUCANASE 2); cellulase/ glucan 1,3-beta-glucosidase/ hydrolase, hydrolyzing O-glycosyl compounds | chr3:21188517-21189859 REVERSE	-0.918

## Sheet: ERF Transcription factors
BinCode	BinName	id	type	description	log2FC	pni cni list mapman.xls
27.3.3	RNA.regulation of transcription.AP2/EREBP, APETALA2/Ethylene-responsive element binding protein family	at2g28550	Transcript	Symbols: RAP2.7, TOE1 | RAP2.7 (RELATED TO AP2.7); DNA binding / transcription factor | chr2:12225951-12228543 REVERSE	-0.581
27.3.3	RNA.regulation of transcription.AP2/EREBP, APETALA2/Ethylene-responsive element binding protein family	at4g16750	Transcript	DRE-binding transcription factor, putative | chr4:9420917-9421759 REVERSE	-1.689
27.3.3	RNA.regulation of transcription.AP2/EREBP, APETALA2/Ethylene-responsive element binding protein family	at5g60120	Transcript	Symbols: TOE2 | TOE2; DNA binding / transcription factor | chr5:24207786-24211724 FORWARD	-0.638
27.3.3	RNA.regulation of transcription.AP2/EREBP, APETALA2/Ethylene-responsive element binding protein family	at1g72360	Transcript	ethylene-responsive element-binding protein, putative | chr1:27241812-27242827 FORWARD	1.129
27.3.3	RNA.regulation of transcription.AP2/EREBP, APETALA2/Ethylene-responsive element binding protein family	at3g25890	Transcript	AP2 domain-containing transcription factor, putative | chr3:9475575-9477455 FORWARD	0.305
27.3.3	RNA.regulation of transcription.AP2/EREBP, APETALA2/Ethylene-responsive element binding protein family	at1g22190	Transcript	AP2 domain-containing transcription factor, putative | chr1:7835782-7837288 FORWARD	0.717
27.3.3	RNA.regulation of transcription.AP2/EREBP, APETALA2/Ethylene-responsive element binding protein family	at1g77640	Transcript	AP2 domain-containing transcription factor, putative | chr1:29178737-29179675 FORWARD	1.991
27.3.3	RNA.regulation of transcription.AP2/EREBP, APETALA2/Ethylene-responsive element binding protein family	at4g25480	Transcript	Symbols: DREB1A, CBF3, ATCBF3 | DREB1A (DEHYDRATION RESPONSE ELEMENT B1A); DNA binding / transcription activator/ transcription factor | chr4:13018214-13019121 REVERSE	-1.86
27.3.3	RNA.regulation of transcription.AP2/EREBP, APETALA2/Ethylene-responsive element binding protein family	at3g14230	Transcript	Symbols: RAP2.2 | RAP2.2; DNA binding / transcription factor | chr3:4737146-4739136 REVERSE	0.298
27.3.3	RNA.regulation of transcription.AP2/EREBP, APETALA2/Ethylene-responsive element binding protein family	at1g79700	Transcript	ovule development protein, putative | chr1:29990336-29993724 REVERSE	0.626
27.3.3	RNA.regulation of transcription.AP2/EREBP, APETALA2/Ethylene-responsive element binding protein family	at4g32800	Transcript	AP2 domain-containing transcription factor TINY, putative | chr4:15819524-15820871 FORWARD	1.021
27.3.3	RNA.regulation of transcription.AP2/EREBP, APETALA2/Ethylene-responsive element binding protein family	at3g60490	Transcript	AP2 domain-containing transcription factor TINY, putative | chr3:22349527-22350371 FORWARD	1.066
27.3.3	RNA.regulation of transcription.AP2/EREBP, APETALA2/Ethylene-responsive element binding protein family	at1g36060	Transcript	AP2 domain-containing transcription factor, putative | chr1:13454496-13456331 REVERSE	0.713
27.3.3	RNA.regulation of transcription.AP2/EREBP, APETALA2/Ethylene-responsive element binding protein family	at1g33760	Transcript	AP2 domain-containing transcription factor, putative | chr1:12237878-12238598 FORWARD	1.426
