# Supplementary material for: Paraburkholderia phytofirmans PsJN triggers local and systemic transcriptional reprogramming in Arabidopsis thaliana and increases resistance against Botrytis cinerea
Source: Front Plant Sci. 2025 Jun 3;16:1554036. doi: 10.3389/fpls.2025.1554036 (PMC12170591; doi:10.3389/fpls.2025.1554036)
Supplement: Supplementary file 5 [file Table3.xls]

## Sheet: Signalling
BinCode	BinName	id	type	description	log2FC	pni cni koren mapman.xls
30.1.1	signalling.in sugar and nutrient physiology	at2g29110	Transcript	Symbols: ATGLR2.8, GLR2.8 | ATGLR2.8; intracellular ligand-gated ion channel | chr2:12506880-12510552 REVERSE	-1.183
30.1.1	signalling.in sugar and nutrient physiology	at5g63270	Transcript	nitrate-responsive NOI protein, putative | chr5:25365498-25365949 REVERSE	-1.266
30.1.1	signalling.in sugar and nutrient physiology	at5g11180	Transcript	Symbols: ATGLR2.6, GLR2.6 | ATGLR2.6; intracellular ligand-gated ion channel | chr5:3557261-3561575 REVERSE	-0.965
30.1.1	signalling.in sugar and nutrient physiology	at2g32400	Transcript	Symbols: GLR5, GLR3.7, ATGLR3.7 | GLR5 (GLUTAMATE RECEPTOR 5); intracellular ligand-gated ion channel | chr2:13752584-13756853 REVERSE	-0.662
30.1.1	signalling.in sugar and nutrient physiology	at3g54040	Transcript	photoassimilate-responsive protein-related | chr3:20013761-20015437 REVERSE	0.274
30.1.1	signalling.in sugar and nutrient physiology	at2g32390	Transcript	Symbols: ATGLR3.5, GLR3.5, GLR6 | ATGLR3.5 (GLUTAMATE RECEPTOR 3.5); intracellular ligand-gated ion channel | chr2:13748468-13751923 REVERSE	-0.73
30.1.1	signalling.in sugar and nutrient physiology	at2g24710	Transcript	Symbols: ATGLR2.3, GLR2.3 | ATGLR2.3; intracellular ligand-gated ion channel | chr2:10516880-10520549 REVERSE	0.304
30.2	signalling.receptor kinases	at4g35470	Transcript	leucine-rich repeat family protein | chr4:16846301-16849150 FORWARD	0.308
30.2.1	signalling.receptor kinases.leucine rich repeat I	at4g29180	Transcript	leucine-rich repeat protein kinase, putative | chr4:14385593-14389689 FORWARD	-1.069
30.2.1	signalling.receptor kinases.leucine rich repeat I	at2g29010	Transcript	pseudogene, receptor protein kinase, contains a protein kinase domain (PS50011); contains a S-locus glycoprotein family domain (PF00954); contains LRR Leucine Rich Repeat domains; blastp match of 42% identity and 3.1e-185 P-value to GP|9837280|gb|AAG00510.1||AF285172 leaf senescence-associated receptor-like protein kinase {Phaseolus vulgaris} | chr2:12465764-12469464 FORWARD	-1.004
30.2.1	signalling.receptor kinases.leucine rich repeat I	at1g51620	Transcript	protein kinase family protein | chr1:19140130-19141787 FORWARD	-0.7
30.2.1	signalling.receptor kinases.leucine rich repeat I	at3g21340	Transcript	leucine-rich repeat protein kinase, putative | chr3:7511787-7515937 REVERSE	-0.904
30.2.2	signalling.receptor kinases.leucine rich repeat II	at1g71830	Transcript	Symbols: SERK1, ATSERK1 | SERK1 (SOMATIC EMBRYOGENESIS RECEPTOR-LIKE KINASE 1); kinase/ transmembrane receptor protein serine/threonine kinase | chr1:27018158-27022117 FORWARD	-0.512
30.2.3	signalling.receptor kinases.leucine rich repeat III	at4g23740	Transcript	leucine-rich repeat transmembrane protein kinase, putative | chr4:12366386-12369338 FORWARD	-0.63
30.2.3	signalling.receptor kinases.leucine rich repeat III	at4g20940	Transcript	leucine-rich repeat family protein | chr4:11202728-11206280 FORWARD	-0.722
30.2.3	signalling.receptor kinases.leucine rich repeat III	at1g67510	Transcript	leucine-rich repeat family protein | chr1:25297477-25300184 REVERSE	-0.713
30.2.3	signalling.receptor kinases.leucine rich repeat III	at2g26730	Transcript	leucine-rich repeat transmembrane protein kinase, putative | chr2:11388407-11391641 FORWARD	-0.462
30.2.3	signalling.receptor kinases.leucine rich repeat III	at5g67280	Transcript	Symbols: RLK | RLK (Receptor-like kinase); ATP binding / kinase/ protein serine/threonine kinase | chr5:26842270-26845190 REVERSE	-0.526
30.2.3	signalling.receptor kinases.leucine rich repeat III	at3g08680	Transcript	leucine-rich repeat transmembrane protein kinase, putative | chr3:2637592-2640838 FORWARD	-0.327
30.2.3	signalling.receptor kinases.leucine rich repeat III	at2g23300	Transcript	leucine-rich repeat transmembrane protein kinase, putative | chr2:9914608-9917130 FORWARD	-0.559
30.2.3	signalling.receptor kinases.leucine rich repeat III	at5g61570	Transcript	protein kinase family protein | chr5:24758347-24760652 FORWARD	-1.111
30.2.3	signalling.receptor kinases.leucine rich repeat III	at5g05160	Transcript	leucine-rich repeat transmembrane protein kinase, putative | chr5:1527975-1530062 FORWARD	-0.573
30.2.3	signalling.receptor kinases.leucine rich repeat III	at5g43020	Transcript	leucine-rich repeat transmembrane protein kinase, putative | chr5:17255291-17257742 REVERSE	-0.635
30.2.3	signalling.receptor kinases.leucine rich repeat III	at1g68400	Transcript	leucine-rich repeat transmembrane protein kinase, putative | chr1:25646039-25648946 REVERSE	-0.561
30.2.3	signalling.receptor kinases.leucine rich repeat III	at5g10020	Transcript	leucine-rich repeat transmembrane protein kinase, putative | chr5:3133261-3137242 FORWARD	-0.485
30.2.3	signalling.receptor kinases.leucine rich repeat III	at3g02880	Transcript	leucine-rich repeat transmembrane protein kinase, putative | chr3:634653-637284 FORWARD	-0.563
30.2.3	signalling.receptor kinases.leucine rich repeat III	at1g48480	Transcript	Symbols: RKL1 | RKL1; ATP binding / kinase/ protein serine/threonine kinase | chr1:17918391-17920985 FORWARD	-0.369
30.2.3	signalling.receptor kinases.leucine rich repeat III	at5g16590	Transcript	Symbols: LRR1 | LRR1; ATP binding / kinase/ protein serine/threonine kinase | chr5:5431681-5434134 FORWARD	-0.634
30.2.3	signalling.receptor kinases.leucine rich repeat III	at5g67200	Transcript	leucine-rich repeat transmembrane protein kinase, putative | chr5:26813725-26816566 REVERSE	-0.746
30.2.3	signalling.receptor kinases.leucine rich repeat III	at4g37250	Transcript	leucine-rich repeat family protein / protein kinase family protein | chr4:17527650-17530506 REVERSE	0.386
30.2.4	signalling.receptor kinases.leucine rich repeat IV	at4g22730	Transcript	leucine-rich repeat transmembrane protein kinase, putative | chr4:11941131-11943885 FORWARD	-1.945
30.2.4	signalling.receptor kinases.leucine rich repeat IV	at2g25790	Transcript	leucine-rich repeat transmembrane protein kinase, putative | chr2:11000599-11004235 FORWARD	-0.397
30.2.5	signalling.receptor kinases.leucine rich repeat V	at4g22130	Transcript	Symbols: SRF8 | SRF8 (STRUBBELIG-RECEPTOR FAMILY 8); ATP binding / kinase/ protein binding / protein kinase/ protein serine/threonine kinase/ protein tyrosine kinase | chr4:11723513-11727673 FORWARD	-0.487
30.2.5	signalling.receptor kinases.leucine rich repeat V	at1g53730	Transcript	Symbols: SRF6 | SRF6 (STRUBBELIG-RECEPTOR FAMILY 6); ATP binding / protein binding / protein kinase/ protein serine/threonine kinase | chr1:20061701-20065713 FORWARD	-0.502
30.2.5	signalling.receptor kinases.leucine rich repeat V	at3g14350	Transcript	Symbols: SRF7 | SRF7 (STRUBBELIG-RECEPTOR FAMILY 7); ATP binding / protein binding / protein kinase/ protein serine/threonine kinase/ protein tyrosine kinase | chr3:4782757-4787236 REVERSE	-0.428
30.2.6	signalling.receptor kinases.leucine rich repeat VI	at3g03770	Transcript	leucine-rich repeat transmembrane protein kinase, putative | chr3:945135-949038 REVERSE	-0.605
30.2.6	signalling.receptor kinases.leucine rich repeat VI	at5g45840	Transcript	leucine-rich repeat transmembrane protein kinase, putative | chr5:18594080-18597221 REVERSE	-0.641
30.2.7	signalling.receptor kinases.leucine rich repeat VII	at5g45800	Transcript	Symbols: MEE62 | MEE62 (maternal effect embryo arrest 62); ATP binding / protein binding / protein kinase/ protein serine/threonine kinase/ protein tyrosine kinase | chr5:18575536-18579107 REVERSE	-0.399
30.2.7	signalling.receptor kinases.leucine rich repeat VII	at5g01890	Transcript	leucine-rich repeat transmembrane protein kinase, putative | chr5:341543-345127 REVERSE	-0.569
30.2.7	signalling.receptor kinases.leucine rich repeat VII	at1g75640	Transcript	leucine-rich repeat family protein / protein kinase family protein | chr1:28403466-28407051 REVERSE	-0.717
30.2.7	signalling.receptor kinases.leucine rich repeat VII	at4g36180	Transcript	leucine-rich repeat family protein | chr4:17120085-17123841 REVERSE	-0.589
30.2.7	signalling.receptor kinases.leucine rich repeat VII	at3g28040	Transcript	leucine-rich repeat transmembrane protein kinase, putative | chr3:10435057-10438391 FORWARD	-0.726
30.2.7	signalling.receptor kinases.leucine rich repeat VII	at3g56370	Transcript	leucine-rich repeat transmembrane protein kinase, putative | chr3:20899099-20902981 REVERSE	-0.478
30.2.8.1	signalling.receptor kinases.leucine rich repeat VIII-1	at1g06840	Transcript	leucine-rich repeat transmembrane protein kinase, putative | chr1:2097747-2103479 REVERSE	0.372
30.2.8.1	signalling.receptor kinases.leucine rich repeat VIII-1	at1g53340	Transcript	DC1 domain-containing protein | chr1:19898928-19900931 REVERSE	-0.886
30.2.8.2	signalling.receptor kinases.leucine rich repeat VIII-2	at1g56120	Transcript	kinase | chr1:20987288-20993072 REVERSE	-0.636
30.2.8.2	signalling.receptor kinases.leucine rich repeat VIII-2	at1g53430	Transcript	leucine-rich repeat family protein / protein kinase family protein | chr1:19935167-19941088 FORWARD	0.65
30.2.8.2	signalling.receptor kinases.leucine rich repeat VIII-2	at1g56145	Transcript	leucine-rich repeat family protein / protein kinase family protein | chr1:21008093-21014012 REVERSE	0.302
30.2.9	signalling.receptor kinases.leucine rich repeat IX	at1g66150	Transcript	Symbols: TMK1 | TMK1 (TRANSMEMBRANE KINASE 1); transmembrane receptor protein serine/threonine kinase | chr1:24631409-24634749 FORWARD	-0.549
30.2.9	signalling.receptor kinases.leucine rich repeat IX	at3g23750	Transcript	leucine-rich repeat family protein / protein kinase family protein | chr3:8558332-8561428 FORWARD	-0.43
30.2.10	signalling.receptor kinases.leucine rich repeat X	at2g41820	Transcript	leucine-rich repeat transmembrane protein kinase, putative | chr2:17446744-17450071 FORWARD	-0.608
30.2.11	signalling.receptor kinases.leucine rich repeat XI	at5g56040	Transcript	leucine-rich repeat protein kinase, putative | chr5:22694878-22698628 FORWARD	-0.392
30.2.11	signalling.receptor kinases.leucine rich repeat XI	at5g61480	Transcript	leucine-rich repeat transmembrane protein kinase, putative | chr5:24724541-24727842 REVERSE	-0.441
30.2.11	signalling.receptor kinases.leucine rich repeat XI	at1g72180	Transcript	leucine-rich repeat transmembrane protein kinase, putative | chr1:27162820-27167430 FORWARD	-0.426
30.2.11	signalling.receptor kinases.leucine rich repeat XI	at2g33170	Transcript	leucine-rich repeat transmembrane protein kinase, putative | chr2:14056250-14060641 REVERSE	-0.327
30.2.11	signalling.receptor kinases.leucine rich repeat XI	at5g65700	Transcript	Symbols: BAM1 | BAM1 (BARELY ANY MERISTEM 1); ATP binding / kinase/ protein serine/threonine kinase | chr5:26281757-26285247 FORWARD	-0.367
30.2.11	signalling.receptor kinases.leucine rich repeat XI	at4g28490	Transcript	Symbols: RLK5, HAE | HAE (HAESA); ATP binding / kinase/ protein kinase/ protein serine/threonine kinase | chr4:14077857-14081171 FORWARD	-0.842
30.2.11	signalling.receptor kinases.leucine rich repeat XI	at5g12940	Transcript	leucine-rich repeat family protein | chr5:4087712-4089004 FORWARD	-0.529
30.2.12	signalling.receptor kinases.leucine rich repeat XII	at5g46330	Transcript	Symbols: FLS2 | FLS2 (FLAGELLIN-SENSITIVE 2); ATP binding / kinase/ protein binding / protein serine/threonine kinase/ transmembrane receptor protein serine/threonine kinase | chr5:18791736-18795546 FORWARD	-0.708
30.2.12	signalling.receptor kinases.leucine rich repeat XII	at3g47110	Transcript	leucine-rich repeat transmembrane protein kinase, putative | chr3:17347103-17350296 REVERSE	0.653
30.2.12	signalling.receptor kinases.leucine rich repeat XII	at3g47570	Transcript	leucine-rich repeat transmembrane protein kinase, putative | chr3:17527507-17530929 FORWARD	-0.818
30.2.16	signalling.receptor kinases.Catharanthus roseus-like RLK1	at3g51550	Transcript	Symbols: FER | FER (FERONIA); kinase/ protein kinase | chr3:19117584-19120881 REVERSE	-0.469
30.2.16	signalling.receptor kinases.Catharanthus roseus-like RLK1	at2g39360	Transcript	protein kinase family protein | chr2:16437472-16440154 REVERSE	-0.354
30.2.16	signalling.receptor kinases.Catharanthus roseus-like RLK1	at3g46290	Transcript	protein kinase, putative | chr3:17013009-17015787 FORWARD	-0.348
30.2.16	signalling.receptor kinases.Catharanthus roseus-like RLK1	at1g30570	Transcript	protein kinase family protein | chr1:10828933-10831482 FORWARD	-0.45
30.2.16	signalling.receptor kinases.Catharanthus roseus-like RLK1	at5g54380	Transcript	Symbols: THE1 | THE1 (THESEUS1); kinase/ protein kinase | chr5:22077092-22079880 REVERSE	-0.879
30.2.17	signalling.receptor kinases.DUF 26	at1g70740	Transcript	protein kinase family protein | chr1:26673632-26675947 REVERSE	-0.895
30.2.18	signalling.receptor kinases.extensin	at5g56890	Transcript	protein kinase family protein | chr5:23010523-23015671 REVERSE	-0.376
30.2.18	signalling.receptor kinases.extensin	at4g02010	Transcript	protein kinase family protein | chr4:881090-885399 FORWARD	0.41
30.2.19	signalling.receptor kinases.legume-lectin	at2g29250	Transcript	lectin protein kinase, putative | chr2:12578909-12580780 REVERSE	-1.459
30.2.19	signalling.receptor kinases.legume-lectin	at2g32800	Transcript	Symbols: AP4.3A | AP4.3A; ATP binding / protein kinase/ protein serine/threonine kinase/ protein tyrosine kinase | chr2:13916452-13919179 FORWARD	-0.941
30.2.19	signalling.receptor kinases.legume-lectin	at4g02410	Transcript	lectin protein kinase family protein | chr4:1059889-1062153 REVERSE	-0.616
30.2.19	signalling.receptor kinases.legume-lectin	at2g29220	Transcript	lectin protein kinase, putative | chr2:12562781-12564664 REVERSE	-1.509
30.2.20	signalling.receptor kinases.wheat LRK10 like	at1g66930	Transcript	serine/threonine protein kinase family protein | chr1:24970523-24973069 FORWARD	-0.421
30.2.21	signalling.receptor kinases.lysine motif	at2g33580	Transcript	protein kinase family protein / peptidoglycan-binding LysM domain-containing protein | chr2:14219623-14221861 REVERSE	-1.713
30.2.22	signalling.receptor kinases.proline extensin like	at3g54590	Transcript	Symbols: ATHRGP1 | ATHRGP1 (HYDROXYPROLINE-RICH GLYCOPROTEIN); structural constituent of cell wall | chr3:20206160-20208472 FORWARD	-0.742
30.2.22	signalling.receptor kinases.proline extensin like	at1g70460	Transcript	protein kinase, putative | chr1:26555846-26559284 FORWARD	-1.065
30.2.24	signalling.receptor kinases.S-locus glycoprotein like	at1g34300	Transcript	lectin protein kinase family protein | chr1:12503406-12506048 FORWARD	0.427
30.2.24	signalling.receptor kinases.S-locus glycoprotein like	at4g27290	Transcript	ATP binding / protein kinase/ protein serine/threonine kinase/ protein tyrosine kinase/ sugar binding | chr4:13666281-13669202 FORWARD	0.838
30.2.25	signalling.receptor kinases.wall associated kinase	at1g21230	Transcript	Symbols: WAK5 | WAK5 (WALL ASSOCIATED KINASE 5); kinase/ protein serine/threonine kinase | chr1:7429980-7432346 FORWARD	-0.514
30.2.25	signalling.receptor kinases.wall associated kinase	at1g21250	Transcript	Symbols: WAK1, PRO25 | WAK1 (CELL WALL-ASSOCIATED KINASE); kinase | chr1:7439266-7442113 FORWARD	-2.634
30.2.26	signalling.receptor kinases.crinkly like	at3g55950	Transcript	Symbols: CCR3, ATCRR3 | CCR3 (ARABIDOPSIS THALIANA CRINKLY4 RELATED 3); kinase | chr3:20753691-20756395 REVERSE	-1.23
30.2.26	signalling.receptor kinases.crinkly like	at2g39180	Transcript	Symbols: CCR2, ATCRR2 | CCR2 (ARABIDOPSIS THALIANA CRINKLY4 RELATED 2); ATP binding / kinase/ protein kinase/ protein serine/threonine kinase/ protein tyrosine kinase/ receptor | chr2:16344151-16346665 REVERSE	-0.545
30.2.26	signalling.receptor kinases.crinkly like	at5g47850	Transcript	Symbols: CCR4 | CCR4 (ARABIDOPSIS THALIANA CRINKLY4 RELATED 4); kinase | chr5:19378701-19381082 REVERSE	-3.201
30.2.99	signalling.receptor kinases.misc	at1g51800	Transcript	leucine-rich repeat protein kinase, putative | chr1:19214148-19217970 FORWARD	-0.746
30.2.99	signalling.receptor kinases.misc	at1g63590	Transcript	receptor-like protein kinase-related | chr1:23579896-23580702 FORWARD	0.726
30.2.99	signalling.receptor kinases.misc	at2g33020	Transcript	Symbols: AtRLP24 | AtRLP24 (Receptor Like Protein 24); kinase/ protein binding | chr2:14013874-14016516 REVERSE	-1.436
30.2.99	signalling.receptor kinases.misc	at2g28250	Transcript	Symbols: NCRK | NCRK; kinase | chr2:12043834-12046537 FORWARD	-0.439
30.2.99	signalling.receptor kinases.misc	at4g10390	Transcript	protein kinase family protein | chr4:6441673-6443435 REVERSE	-0.732
30.2.99	signalling.receptor kinases.misc	at5g01550	Transcript	Symbols: LECRKA4.2 | LECRKA4.2 (LECTIN RECEPTOR KINASE A4.1); ATP binding / kinase/ protein kinase/ protein serine/threonine kinase/ sugar binding | chr5:214517-216583 REVERSE	-1.239
30.2.99	signalling.receptor kinases.misc	at5g60890	Transcript	Symbols: ATMYB34, ATR1, MYB34 | MYB34 (MYB DOMAIN PROTEIN 34); DNA binding / kinase/ transcription activator/ transcription factor | chr5:24494691-24496351 FORWARD	-0.776
30.2.99	signalling.receptor kinases.misc	at1g67840	Transcript	Symbols: CSK | CSK (CHLOROPLAST SENSOR KINASE); ATP binding / kinase | chr1:25434102-25437075 FORWARD	-0.81
30.2.99	signalling.receptor kinases.misc	at5g01560	Transcript	Symbols: LECRKA4.3 | LECRKA4.3 (LECTIN RECEPTOR KINASE A4.3); kinase | chr5:218138-220530 REVERSE	-0.719
30.2.99	signalling.receptor kinases.misc	at1g15470	Transcript	transducin family protein / WD-40 repeat family protein | chr1:5315507-5317863 FORWARD	-0.607
30.2.99	signalling.receptor kinases.misc	at3g46270	Transcript	receptor protein kinase-related | chr3:17000641-17004251 REVERSE	-0.669
30.2.99	signalling.receptor kinases.misc	at5g59260	Transcript	lectin protein kinase, putative | chr5:23907901-23909925 REVERSE	0.43
30.2.99	signalling.receptor kinases.misc	at3g59750	Transcript	receptor lectin kinase, putative | chr3:22069855-22071821 REVERSE	-1.459
30.2.99	signalling.receptor kinases.misc	at1g05700	Transcript	leucine-rich repeat protein kinase, putative | chr1:1709796-1713245 FORWARD	-0.404
30.3	signalling.calcium	at2g18750	Transcript	calmodulin-binding protein | chr2:8125518-8128620 FORWARD	0.676
30.3	signalling.calcium	at3g10300	Transcript	calcium-binding EF hand family protein | chr3:3186321-3188301 FORWARD	-1.115
30.3	signalling.calcium	at5g42380	Transcript	Symbols: CML39, CML37 | CML37 (CALMODULIN LIKE 37); calcium ion binding | chr5:16942576-16943366 REVERSE	-2.768
30.3	signalling.calcium	at2g38800	Transcript	calmodulin-binding protein-related | chr2:16216999-16219159 FORWARD	0.498
30.3	signalling.calcium	at3g50770	Transcript	calmodulin-related protein, putative | chr3:18873958-18874780 FORWARD	-0.813
30.3	signalling.calcium	at5g26920	Transcript	Symbols: CBP60G | CBP60G (CAM-BINDING PROTEIN 60-LIKE.G); calmodulin binding | chr5:9475747-9478721 FORWARD	-1.226
30.3	signalling.calcium	at1g35670	Transcript	Symbols: ATCDPK2, CPK11, ATCPK11 | ATCDPK2 (CALCIUM-DEPENDENT PROTEIN KINASE 2); calmodulin-dependent protein kinase/ kinase | chr1:13205381-13208252 FORWARD	0.835
30.3	signalling.calcium	at5g54130	Transcript	calcium-binding EF hand family protein | chr5:21962600-21965604 FORWARD	0.379
30.3	signalling.calcium	at4g29900	Transcript	Symbols: ACA10, CIF1, ATACA10 | ACA10 (AUTOINHIBITED CA(2+)-ATPASE 10); calcium-transporting ATPase/ calmodulin binding | chr4:14610883-14618775 REVERSE	0.248
30.3	signalling.calcium	at1g62480	Transcript	vacuolar calcium-binding protein-related | chr1:23128705-23129759 FORWARD	0.343
30.3	signalling.calcium	at2g45670	Transcript	calcineurin B subunit-related | chr2:18814709-18818463 REVERSE	0.311
30.3	signalling.calcium	at3g43810	Transcript	Symbols: CAM7 | CAM7 (CALMODULIN 7); calcium ion binding | chr3:15664371-15666460 REVERSE	-0.405
30.3	signalling.calcium	at2g24300	Transcript	calmodulin-binding protein | chr2:10340908-10343736 FORWARD	-0.374
30.3	signalling.calcium	at5g61790	Transcript	Symbols: CNX1, ATCNX1 | calnexin 1 (CNX1) | chr5:24827102-24829791 REVERSE	-0.63
30.3	signalling.calcium	at5g39670	Transcript	calcium-binding EF hand family protein | chr5:15883179-15884067 FORWARD	-1.588
30.3	signalling.calcium	at1g18210	Transcript	calcium-binding protein, putative | chr1:6267969-6268828 REVERSE	-0.566
30.3	signalling.calcium	at1g09210	Transcript	calreticulin 2 (CRT2) | chr1:2972842-2976750 REVERSE	-0.739
30.3	signalling.calcium	at5g49480	Transcript	Symbols: ATCP1 | ATCP1 (Ca2+-binding protein 1); calcium ion binding | chr5:20070743-20071638 FORWARD	-0.554
30.3	signalling.calcium	at3g03950	Transcript	Symbols: ECT1 | protein binding | chr3:1021260-1024009 FORWARD	0.295
30.3	signalling.calcium	at5g40190	Transcript	calmodulin-binding protein | chr5:16069177-16069948 REVERSE	0.546
30.3	signalling.calcium	at2g26180	Transcript	Symbols: IQD6 | IQD6 (IQ-domain 6); calmodulin binding | chr2:11143290-11145103 REVERSE	-0.787
30.3	signalling.calcium	at5g04020	Transcript	calmodulin binding | chr5:1081611-1086546 REVERSE	-0.357
30.3	signalling.calcium	at4g27280	Transcript	calcium-binding EF hand family protein | chr4:13663576-13664240 REVERSE	-1.393
30.3	signalling.calcium	at3g24110	Transcript	calcium-binding EF hand family protein | chr3:8704429-8705413 REVERSE	0.482
30.3	signalling.calcium	at5g07340	Transcript	calnexin, putative | chr5:2317213-2319649 FORWARD	-0.504
30.3	signalling.calcium	at2g41110	Transcript	Symbols: CAM2, ATCAL5 | CAM2 (CALMODULIN 2); calcium ion binding / protein binding | chr2:17140311-17141431 FORWARD	-0.974
30.3	signalling.calcium	at3g20410	Transcript	Symbols: CPK9 | CPK9 (calmodulin-domain protein kinase 9); calmodulin-dependent protein kinase/ kinase | chr3:7116201-7119121 FORWARD	0.391
30.3	signalling.calcium	at4g38810	Transcript	calcium-binding EF hand family protein | chr4:18115283-18119077 REVERSE	0.457
30.3	signalling.calcium	at1g66400	Transcript	calmodulin-related protein, putative | chr1:24770575-24771371 REVERSE	-1.502
30.3	signalling.calcium	at3g10660	Transcript	Symbols: CPK2, ATCPK2 | CPK2 (CALMODULIN-DOMAIN PROTEIN KINASE CDPK ISOFORM 2); calmodulin-dependent protein kinase/ kinase/ protein serine/threonine kinase | chr3:3331398-3334268 REVERSE	-0.689
30.3	signalling.calcium	at2g43040	Transcript	Symbols: NPG1 | NPG1 (no pollen germination 1); calmodulin binding | chr2:17895883-17899374 REVERSE	-0.662
30.3	signalling.calcium	at3g13600	Transcript	calmodulin-binding family protein | chr3:4445102-4447383 FORWARD	-1.657
30.3	signalling.calcium	at5g37710	Transcript	lipase class 3 family protein / calmodulin-binding heat-shock protein, putative | chr5:14979159-14981400 FORWARD	0.417
30.3	signalling.calcium	at5g03040	Transcript	Symbols: iqd2 | iqd2 (IQ-domain 2); calmodulin binding | chr5:710102-712788 REVERSE	-0.468
30.3	signalling.calcium	at4g05520	Transcript	Symbols: ATEHD2 | ATEHD2 (EPS15 HOMOLOGY DOMAIN 2); GTP binding / GTPase/ calcium ion binding | chr4:2804515-2807926 FORWARD	-0.716
30.3	signalling.calcium	at3g52870	Transcript	calmodulin-binding family protein | chr3:19593173-19595822 REVERSE	0.58
30.3	signalling.calcium	at2g43290	Transcript	Symbols: MSS3 | MSS3 (multicopy suppressors of snf4 deficiency in yeast 3); calcium ion binding | chr2:17991052-17992047 REVERSE	-1.554
30.3	signalling.calcium	at5g24270	Transcript	Symbols: SOS3, CBL4 | SOS3 (SALT OVERLY SENSITIVE 3); calcium ion binding / calcium-dependent protein serine/threonine phosphatase | chr5:8238781-8240366 REVERSE	0.433
30.3	signalling.calcium	at2g46700	Transcript	Symbols: ATCRK3, CRK3 | calcium-dependent protein kinase, putative / CDPK, putative | chr2:19182724-19186578 REVERSE	-0.4
30.3	signalling.calcium	at5g37770	Transcript	Symbols: TCH2, CML24 | TCH2 (TOUCH 2); calcium ion binding | chr5:14998854-14999619 REVERSE	-1.797
30.3	signalling.calcium	at3g21180	Transcript	Symbols: ACA9, ATACA9 | ACA9 (AUTOINHIBITED CA(2+)-ATPASE 9); calcium-transporting ATPase/ calmodulin binding | chr3:7425519-7432200 FORWARD	-1.249
30.3	signalling.calcium	at1g61950	Transcript	Symbols: CPK19 | CPK19; ATP binding / calcium ion binding / calmodulin-dependent protein kinase/ kinase/ protein kinase/ protein serine/threonine kinase | chr1:22899417-22901946 FORWARD	-2.999
30.3	signalling.calcium	at1g27460	Transcript	Symbols: NPGR1 | NPGR1 (NO POLLEN GERMINATION RELATED 1); calmodulin binding | chr1:9534532-9537561 FORWARD	-0.872
30.3	signalling.calcium	at1g56340	Transcript	Symbols: CRT1 | CRT1 (CALRETICULIN 1); calcium ion binding / unfolded protein binding | chr1:21089844-21092660 REVERSE	-0.547
30.3	signalling.calcium	at3g29000	Transcript	calcium-binding EF hand family protein | chr3:11005779-11006414 FORWARD	-1.596
30.3	signalling.calcium	at4g09570	Transcript	Symbols: CPK4, ATCPK4 | CPK4; calmodulin-dependent protein kinase/ kinase/ protein kinase | chr4:6049517-6052335 FORWARD	-0.53
30.3	signalling.calcium	at1g76040	Transcript	Symbols: CPK29 | CPK29; ATP binding / calcium ion binding / calmodulin-dependent protein kinase/ kinase/ protein kinase/ protein serine/threonine kinase/ protein tyrosine kinase | chr1:28537673-28540637 FORWARD	-0.471
30.3	signalling.calcium	at5g57580	Transcript	calmodulin-binding protein | chr5:23314716-23318125 REVERSE	0.36
30.3	signalling.calcium	at3g25600	Transcript	calcium ion binding | chr3:9307254-9307967 FORWARD	-0.857
30.3	signalling.calcium	at2g46600	Transcript	calcium-binding protein, putative | chr2:19136019-19136600 FORWARD	-0.532
30.3	signalling.calcium	at2g33990	Transcript	Symbols: iqd9 | iqd9 (IQ-domain 9); calmodulin binding | chr2:14360276-14362241 REVERSE	0.371
30.3	signalling.calcium	at4g31000	Transcript	calmodulin-binding protein | chr4:15103159-15105979 FORWARD	-0.462
30.3	signalling.calcium	at3g56800	Transcript	Symbols: CAM3, acam-3 | CAM3 (CALMODULIN 3); calcium ion binding | chr3:21034537-21036077 REVERSE	-0.45
30.3	signalling.calcium	at5g08580	Transcript	calcium-binding EF hand family protein | chr5:2780512-2783066 REVERSE	-0.497
30.3	signalling.calcium	at1g29020	Transcript	calcium-binding EF hand family protein | chr1:10120497-10127068 REVERSE	-0.642
30.4	signalling.phosphinositides	at2g15900	Transcript	phox (PX) domain-containing protein | chr2:6927390-6932704 FORWARD	0.447
30.4	signalling.phosphinositides	at2g03890	Transcript	phosphatidylinositol 3- and 4-kinase family protein | chr2:1185522-1188545 FORWARD	0.379
30.4	signalling.phosphinositides	at1g64460	Transcript	phosphatidylinositol 3- and 4-kinase family protein | chr1:23943499-23944680 REVERSE	0.483
30.4.1	signalling.phosphinositides.phosphatidylinositol-4-phosphate 5-kinase	at3g07960	Transcript	phosphatidylinositol-4-phosphate 5-kinase family protein | chr3:2534887-2538372 FORWARD	-1.043
30.4.1	signalling.phosphinositides.phosphatidylinositol-4-phosphate 5-kinase	at1g34260	Transcript	phosphatidylinositol-4-phosphate 5-kinase family protein | chr1:12485967-12492169 FORWARD	-0.538
30.4.1	signalling.phosphinositides.phosphatidylinositol-4-phosphate 5-kinase	at1g21920	Transcript	MORN (Membrane Occupation and Recognition Nexus) repeat-containing protein /phosphatidylinositol-4-phosphate 5-kinase-related | chr1:7704255-7706140 REVERSE	0.501
30.4.1	signalling.phosphinositides.phosphatidylinositol-4-phosphate 5-kinase	at1g21980	Transcript	Symbols: ATPIP5K1, ATPIPK1 | ATPIP5K1 (PHOSPHATIDYLINOSITOL-4-PHOSPHATE 5-KINASE 1); 1-phosphatidylinositol-4-phosphate 5-kinase/ actin filament binding / actin monomer binding / phosphatidylinositol phosphate kinase | chr1:7734739-7738661 FORWARD	0.411
30.4.1	signalling.phosphinositides.phosphatidylinositol-4-phosphate 5-kinase	at3g09920	Transcript	Symbols: PIP5K9 | PIP5K9 (PHOSPHATIDYL INOSITOL MONOPHOSPHATE 5 KINASE); 1-phosphatidylinositol-4-phosphate 5-kinase/ ATP binding / phosphatidylinositol phosphate kinase | chr3:3040303-3043912 REVERSE	0.298
30.4.1	signalling.phosphinositides.phosphatidylinositol-4-phosphate 5-kinase	at1g60890	Transcript	phosphatidylinositol-4-phosphate 5-kinase family protein | chr1:22412246-22417244 REVERSE	-0.551
30.4.4	signalling.phosphinositides.phosphoinositide phospholipase C	at5g58700	Transcript	Symbols: ATPLC4, PLC4 | phosphoinositide-specific phospholipase C family protein | chr5:23713000-23716098 REVERSE	-0.408
30.4.4	signalling.phosphinositides.phosphoinositide phospholipase C	at4g36945	Transcript	phospholipase C/ phosphoric diester hydrolase | chr4:17419918-17422130 REVERSE	-0.664
30.4.5	signalling.phosphinositides.inositol-1,3,4-trisphosphate 5/6-kinase	at4g08170	Transcript	inositol 1,3,4-trisphosphate 5/6-kinase family protein | chr4:5163399-5167179 REVERSE	-0.614
30.5	signalling.G-proteins	at4g35750	Transcript	Rho-GTPase-activating protein-related | chr4:16940507-16941862 REVERSE	0.755
30.5	signalling.G-proteins	at5g57960	Transcript	GTP-binding family protein | chr5:23462770-23466503 REVERSE	0.515
30.5	signalling.G-proteins	at5g02430	Transcript	WD-40 repeat family protein | chr5:526592-529839 FORWARD	-0.716
30.5	signalling.G-proteins	at1g04830	Transcript	RabGAP/TBC domain-containing protein | chr1:1358917-1361981 REVERSE	0.436
30.5	signalling.G-proteins	at1g78010	Transcript	tRNA modification GTPase, putative | chr1:29333500-29336451 FORWARD	0.488
30.5	signalling.G-proteins	at3g15680	Transcript	zinc finger (Ran-binding) family protein | chr3:5315001-5316466 FORWARD	-0.855
30.5	signalling.G-proteins	at2g43490	Transcript	RAB GTPase activator | chr2:18054411-18058751 REVERSE	-0.584
30.5	signalling.G-proteins	at2g23460	Transcript	Symbols: XLG1, ATXLG1 | XLG1 (EXTRA-LARGE G-PROTEIN 1); guanyl nucleotide binding / signal transducer | chr2:9995478-9999122 FORWARD	0.382
30.5	signalling.G-proteins	at5g47200	Transcript	Symbols: ATRABD2B, ATRAB1A | ATRAB1A; GTP binding | chr5:19166902-19169026 FORWARD	-0.332
30.5	signalling.G-proteins	at5g61530	Transcript	small G protein family protein / RhoGAP family protein | chr5:24742048-24744784 FORWARD	0.359
30.5	signalling.G-proteins	at3g59220	Transcript	Symbols: PRN, PRN1, ATPIRIN1 | PRN (PIRIN); calmodulin binding | chr3:21894134-21895623 FORWARD	-0.494
30.5	signalling.G-proteins	at1g56330	Transcript	Symbols: SAR1, ATSAR1, ATSARA1B, ATSAR1B | ATSAR1B (SECRETION-ASSOCIATED RAS 1 B); GTP binding | chr1:21086555-21088549 REVERSE	-0.548
30.5	signalling.G-proteins	at1g48630	Transcript	Symbols: RACK1B_AT | RACK1B_AT (RECEPTOR FOR ACTIVATED C KINASE 1 B); nucleotide binding | chr1:17981773-17983327 REVERSE	-0.382
30.5	signalling.G-proteins	at1g08770	Transcript	Symbols: PRA1.E | PRA1.E (PRENYLATED RAB ACCEPTOR 1.E) | chr1:2808883-2809747 FORWARD	0.534
30.5	signalling.G-proteins	at5g45750	Transcript	Symbols: AtRABA1c | AtRABA1c (Arabidopsis Rab GTPase homolog A1c); GTP binding | chr5:18559116-18560842 FORWARD	-0.69
30.5	signalling.G-proteins	at2g21880	Transcript	Symbols: ATRAB7A, ATRABG2 | ATRAB7A; GTP binding | chr2:9324633-9326321 REVERSE	-0.927
30.5	signalling.G-proteins	at3g63420	Transcript	Symbols: AGG1, ATAGG1 | AGG1 (Arabidopsis Ggamma-subunit 1); GTP binding | chr3:23417272-23418640 FORWARD	0.533
30.5	signalling.G-proteins	at5g60860	Transcript	Symbols: AtRABA1f | AtRABA1f (Arabidopsis Rab GTPase homolog A1f); GTP binding | chr5:24484622-24485705 FORWARD	-1.111
30.5	signalling.G-proteins	at1g50300	Transcript	Symbols: TAF15 | TAF15 (TBP-associated factor 15); RNA binding / nucleic acid binding / nucleotide binding / zinc ion binding | chr1:18628555-18631946 REVERSE	0.411
30.5	signalling.G-proteins	at5g01640	Transcript	Symbols: PRA1.B5 | PRA1.B5 (PRENYLATED RAB ACCEPTOR 1.B5) | chr5:241383-242225 REVERSE	-1.54
30.5	signalling.G-proteins	at2g30710	Transcript	RabGAP/TBC domain-containing protein | chr2:13085886-13089261 REVERSE	-0.445
30.5	signalling.G-proteins	at5g54840	Transcript	Symbols: ATSGP1, SGP1 | SGP1; GTP binding | chr5:22276513-22278423 REVERSE	-0.502
30.5	signalling.G-proteins	at2g44690	Transcript	Symbols: ARAC9, ATROP8, ROP8 | ARAC9; GTP binding | chr2:18429264-18430804 FORWARD	-1.235
30.5	signalling.G-proteins	at4g02080	Transcript	Symbols: ASAR1, ATSARA1C, ATSAR2 | ATSAR2 (ARABIDOPSIS THALIANA SECRETION-ASSOCIATED RAS SUPER FAMILY 2); GTP binding | chr4:921454-922777 FORWARD	0.256
30.5	signalling.G-proteins	at5g45130	Transcript	Symbols: ATRAB5A, ATRABF2A, RABF2A, RAB5A, RHA1, ATRAB-F2A, RAB-F2A | RHA1 (RAB HOMOLOG 1); GTP binding | chr5:18244266-18246450 FORWARD	0.401
30.5	signalling.G-proteins	at3g09900	Transcript	Symbols: ATRABE1E, ATRAB8E | ATRABE1E (ARABIDOPSIS RAB GTPASE HOMOLOG E1E); GTP binding | chr3:3034557-3036593 FORWARD	0.39
30.5	signalling.G-proteins	at5g10260	Transcript	Symbols: AtRABH1e | AtRABH1e (Arabidopsis Rab GTPase homolog H1e); GTP binding | chr5:3219991-3221515 FORWARD	-1.145
30.5	signalling.G-proteins	at4g34390	Transcript	Symbols: XLG2 | XLG2 (extra-large GTP-binding protein 2); guanyl nucleotide binding / signal transducer | chr4:16441179-16445005 FORWARD	-0.611
30.5	signalling.G-proteins	at5g55190	Transcript	Symbols: RAN3, ATRAN3 | RAN3 (RAN GTPASE 3); GTP binding / GTPase/ protein binding | chr5:22392176-22394172 FORWARD	0.252
30.5	signalling.G-proteins	at4g03100	Transcript	rac GTPase activating protein, putative | chr4:1374281-1376231 FORWARD	-0.627
30.5	signalling.G-proteins	at3g54190	Transcript	FUNCTIONS IN: molecular_function unknown; INVOLVED IN: biological_process unknown; EXPRESSED IN: 22 plant structures; EXPRESSED DURING: 13 growth stages; CONTAINS InterPro DOMAIN/s: WD40 repeat-like (InterPro:IPR011046); BEST Arabidopsis thaliana protein match is: unknown protein (TAIR:AT2G38630.1); Has 77 Blast hits to 77 proteins in 20 species: Archae - 0; Bacteria - 0; Metazoa - 0; Fungi - 0; …	0.299
30.5	signalling.G-proteins	at2g30060	Transcript	Ran-binding protein 1b (RanBP1b) | chr2:12826915-12828919 FORWARD	-0.372
30.5	signalling.G-proteins	at4g35020	Transcript	Symbols: ARAC3, ROP6, RHO1PS, ATROP6 | ARAC3 (ARABIDOPSIS RAC-LIKE 3); GTP binding / GTPase | chr4:16672935-16674771 FORWARD	0.374
30.5	signalling.G-proteins	at5g47960	Transcript	Symbols: SMG1, ATRABA4C | ATRABA4C; GTP binding | chr5:19421384-19422533 REVERSE	-1.28
30.5	signalling.G-proteins	at5g20010	Transcript	Symbols: RAN-1, RAN1, ATRAN1 | RAN-1; GTP binding / GTPase/ protein binding | chr5:6760284-6762094 FORWARD	0.772
30.5	signalling.G-proteins	at1g08340	Transcript	rac GTPase activating protein, putative | chr1:2631068-2632871 FORWARD	0.512
30.5	signalling.G-proteins	at5g20020	Transcript	Symbols: RAN2 | RAN2; GTP binding / GTPase/ protein binding | chr5:6762724-6764671 FORWARD	0.404
30.5	signalling.G-proteins	at2g22390	Transcript	Symbols: ATRABA4E, RABA4E | pseudogene, putative GTP-binding protein, similar to GTP-binding protein GI:303738 from (Pisum sativum); blastp match of 75% identity and 3.6e-56 P-value to GP|303738|dbj|BAA02110.1||D12542 GTP-binding protein {Pisum sativum} | chr2:9503364-9504587 FORWARD	0.68
30.5	signalling.G-proteins	at3g15970	Transcript	Ran-binding protein 1 domain-containing protein / RanBP1 domain-containing protein | chr3:5408797-5411143 REVERSE	0.561
30.5	signalling.G-proteins	at1g52280	Transcript	Symbols: AtRABG3d | AtRABG3d (Arabidopsis Rab GTPase homolog G3d); GTP binding | chr1:19467969-19469586 REVERSE	-0.899
30.6	signalling.MAP kinases	at5g58350	Transcript	Symbols: WNK4, ZIK2 | WNK4 (WITH NO K (=LYSINE) 4); kinase/ protein kinase | chr5:23584789-23587801 FORWARD	0.322
30.6	signalling.MAP kinases	at2g18170	Transcript	Symbols: ATMPK7, MPK7 | ATMPK7 (ARABIDOPSIS THALIANA MAP KINASE 7); MAP kinase/ kinase | chr2:7907804-7909923 REVERSE	0.346
30.6	signalling.MAP kinases	at3g21220	Transcript	Symbols: ATMKK5, ATMAP2K_ALPHA, MAP2K_A, MKK5, ATMEK5, MEK5 | ATMKK5 (ARABIDOPSIS THALIANA MITOGEN-ACTIVATED PROTEIN KINASE KINASE 5); MAP kinase kinase/ kinase | chr3:7445757-7447351 FORWARD	-0.882
30.6	signalling.MAP kinases	at1g51660	Transcript	Symbols: ATMKK4, MKK4, ATMEK4 | ATMKK4 (ARABIDOPSIS THALIANA MITOGEN-ACTIVATED PROTEIN KINASE KINASE 4); MAP kinase kinase/ kinase | chr1:19154323-19155947 FORWARD	-0.983
30.6	signalling.MAP kinases	at2g43790	Transcript	Symbols: ATMPK6, MPK6, MAPK6 | ATMPK6 (ARABIDOPSIS THALIANA MAP KINASE 6); MAP kinase/ kinase | chr2:18138307-18140988 FORWARD	0.374
30.6	signalling.MAP kinases	at4g01370	Transcript	Symbols: ATMPK4, MPK4 | ATMPK4 (ARABIDOPSIS THALIANA MAP KINASE 4); MAP kinase/ kinase | chr4:567095-569088 FORWARD	0.409
30.6	signalling.MAP kinases	at5g56580	Transcript	Symbols: ATMKK6, ANQ1, MKK6 | MKK6 (MAP KINASE KINASE 6); MAP kinase kinase/ kinase | chr5:22904689-22906661 REVERSE	-0.813
30.6	signalling.MAP kinases	at1g10210	Transcript	Symbols: ATMPK1, MPK1 | ATMPK1 (MITOGEN-ACTIVATED PROTEIN KINASE 1); MAP kinase/ kinase | chr1:3349219-3351180 FORWARD	0.68
30.6	signalling.MAP kinases	at5g66850	Transcript	Symbols: MAPKKK5 | MAPKKK5; ATP binding / kinase/ protein kinase/ protein serine/threonine kinase | chr5:26695607-26699324 REVERSE	-0.413
30.6	signalling.MAP kinases	at1g07880	Transcript	Symbols: ATMPK13 | ATMPK13; MAP kinase/ kinase | chr1:2434059-2435745 REVERSE	0.865
30.6	signalling.MAP kinases	at1g63700	Transcript	Symbols: YDA, MAPKKK4 | YDA (YODA); ATP binding / kinase/ protein kinase/ protein serine/threonine kinase | chr1:23624666-23629112 REVERSE	-0.288
30.6	signalling.MAP kinases	at3g18040	Transcript	Symbols: MPK9 | MPK9 (MAP KINASE 9); MAP kinase | chr3:6174719-6178465 FORWARD	-0.535
30.6	signalling.MAP kinases	at1g49740	Transcript	phospholipase C/ phosphoric diester hydrolase | chr1:18407518-18410022 FORWARD	-0.712
30.6	signalling.MAP kinases	at1g59580	Transcript	Symbols: ATMPK2, MPK2 | ATMPK2 (ARABIDOPSIS THALIANA MITOGEN-ACTIVATED PROTEIN KINASE HOMOLOG 2); MAP kinase/ kinase/ protein kinase | chr1:21884043-21886051 FORWARD	0.453
30.7	signalling.14-3-3 proteins	at5g10450	Transcript	Symbols: GRF6, AFT1, 14-3-3lambda | GRF6 (G-box regulating factor 6); protein binding / protein phosphorylated amino acid binding | chr5:3283853-3286317 REVERSE	0.415
30.7	signalling.14-3-3 proteins	at5g65430	Transcript	Symbols: GRF8, 14-3-3KAPPA, GF14 KAPPA | GRF8 (GENERAL REGULATORY FACTOR 8); protein binding / protein phosphorylated amino acid binding | chr5:26148201-26150342 REVERSE	0.263
30.7	signalling.14-3-3 proteins	at4g09000	Transcript	Symbols: GRF1, GF14 CHI | 14-3-3-like protein GF14 chi / general regulatory factor 1 (GRF1) | chr4:5775210-5777481 FORWARD	-0.263
30.7	signalling.14-3-3 proteins	at1g78300	Transcript	Symbols: GRF2, 14-3-3OMEGA, GF14 OMEGA | GRF2 (GENERAL REGULATORY FACTOR 2); protein binding / protein phosphorylated amino acid binding | chr1:29461671-29463385 FORWARD	0.226
30.8	signalling.misc	at5g67070	Transcript	Symbols: RALFL34 | RALFL34 (ralf-like 34); signal transducer | chr5:26768020-26768846 FORWARD	-0.636
30.9	signalling.lipids	at5g05710	Transcript	pleckstrin homology (PH) domain-containing protein | chr5:1715875-1716499 FORWARD	0.629
30.9	signalling.lipids	at4g32160	Transcript	phox (PX) domain-containing protein | chr4:15528805-15533100 FORWARD	0.294
30.11	signalling.light	at3g07500	Transcript	far-red impaired responsive family protein / FAR1 family protein | chr3:2392287-2393778 FORWARD	1.606
30.11	signalling.light	at4g19990	Transcript	Symbols: FRS1 | FRS1 (FAR1-related sequence 1); zinc ion binding | chr4:10832848-10835700 FORWARD	0.435
30.11	signalling.light	at2g23050	Transcript	Symbols: NPY4 | NPY4 (NAKED PINS IN YUC MUTANTS 4); protein binding / signal transducer | chr2:9810657-9812660 FORWARD	-0.853
30.11	signalling.light	at5g65540	Transcript	unknown protein | chr5:26195689-26198322 FORWARD	0.521
30.11	signalling.light	at2g43010	Transcript	Symbols: PIF4, SRL2 | PIF4 (phytochrome interacting factor 4); DNA binding / protein binding / transcription factor | chr2:17886427-17889050 FORWARD	-3.155
30.11	signalling.light	at2g02710	Transcript	Symbols: PLP, PLPB | PLPB (PAS/LOV PROTEIN B); signal transducer/ two-component sensor | chr2:758693-760871 REVERSE	0.651
30.11.1	signalling.light.COP9 signalosome	at1g02090	Transcript	Symbols: FUS5, CSN7, COP15, ATCSN7 | FUS5 (FUSCA 5); MAP kinase kinase | chr1:387277-389647 REVERSE	-0.362
30.99	signalling.unspecified	at1g53470	Transcript	Symbols: MSL4 | MSL4 (MECHANOSENSITIVE CHANNEL OF SMALL CONDUCTANCE-LIKE 4) | chr1:19958587-19961578 FORWARD	-0.562
30.99	signalling.unspecified	at5g05850	Transcript	leucine-rich repeat family protein | chr5:1762405-1764678 REVERSE	0.684
30.99	signalling.unspecified	at4g24580	Transcript	Symbols: REN1 | REN1 (ROP1 ENHANCER 1); Rho GTPase activator/ Rho GTPase binding / phosphoinositide binding | chr4:12687879-12694248 REVERSE	-1.605
20.1.3	stress.biotic.signalling	at4g37460	Transcript	Symbols: SRFR1 | SRFR1 (SUPPRESSOR OF RPS4-RLD 1); protein complex scaffold | chr4:17608378-17615776 REVERSE	0.288
20.1.3	stress.biotic.signalling	at3g48090	Transcript	Symbols: EDS1 | EDS1 (enhanced disease susceptibility 1); lipase/ signal transducer/ triacylglycerol lipase | chr3:17755374-17757780 REVERSE	-0.36
20.1.3	stress.biotic.signalling	at5g09980	Transcript	Symbols: PROPEP4 | PROPEP4 (Elicitor peptide 4 precursor) | chr5:3122731-3123964 FORWARD	-1.338
20.1.3	stress.biotic.signalling	at5g64905	Transcript	Symbols: PROPEP3 | PROPEP3 (Elicitor peptide 3 precursor) | chr5:25939574-25940059 FORWARD	-1.782
20.1.3.1	stress.biotic.signalling.MLO-like	at2g17430	Transcript	Symbols: ATMLO7, MLO7 | MLO7 (MILDEW RESISTANCE LOCUS O 7); calmodulin binding | chr2:7568018-7570840 FORWARD	0.581
20.1.3.1	stress.biotic.signalling.MLO-like	at5g53760	Transcript	Symbols: MLO11, ATMLO11 | MLO11 (MILDEW RESISTANCE LOCUS O 11); calmodulin binding | chr5:21822486-21826450 FORWARD	-0.529
20.1.3.1	stress.biotic.signalling.MLO-like	at2g44110	Transcript	Symbols: MLO15, ATMLO15 | MLO15 (MILDEW RESISTANCE LOCUS O 15); calmodulin binding | chr2:18245357-18248329 REVERSE	-0.548
20.1.3.1	stress.biotic.signalling.MLO-like	at2g17480	Transcript	Symbols: MLO8, ATMLO8 | MLO8 (MILDEW RESISTANCE LOCUS O 8); calmodulin binding | chr2:7590295-7594090 REVERSE	-1.018
20.1.3.1	stress.biotic.signalling.MLO-like	at2g39200	Transcript	Symbols: MLO12, ATMLO12 | MLO12 (MILDEW RESISTANCE LOCUS O 12); calmodulin binding | chr2:16356148-16359813 REVERSE	-0.536
20.1.3.1	stress.biotic.signalling.MLO-like	at3g45290	Transcript	Symbols: MLO3, ATMLO3 | MLO3 (MILDEW RESISTANCE LOCUS O 3); calmodulin binding | chr3:16617544-16621370 FORWARD	1.213

## Sheet: Cell wall
BinCode	BinName	id	type	description	log2FC	pni cni koren mapman.xls
10.1	cell wall.precursor synthesis	at1g31070	Transcript	UDP-N-acetylglucosamine pyrophosphorylase-related | chr1:11084859-11088563 FORWARD	-0.847
10.1.1.1	cell wall.precursor synthesis.NDP sugar pyrophosphorylase.GDP mannose	at2g39770	Transcript	Symbols: CYT1, VTC1, SOZ1, EMB101, GMP1 | CYT1 (CYTOKINESIS DEFECTIVE 1); mannose-1-phosphate guanylyltransferase/ nucleotidyltransferase | chr2:16588702-16590985 FORWARD	1.101
10.1.1.2	cell wall.precursor synthesis.NDP sugar pyrophosphorylase.GDP fucose and fucokinase	at1g01220	Transcript	GHMP kinase-related | chr1:91750-95651 FORWARD	-0.364
10.1.1.20	cell wall.precursor synthesis.NDP sugar pyrophosphorylase.multiple NDP-Sugars	at5g52560	Transcript	Symbols: ATUSP | ATUSP (ARABIDOPSIS THALIANA UDP-SUGAR PYROPHOSPHORYLASE); UTP-monosaccharide-1-phosphate uridylyltransferase/ UTP:arabinose-1-phosphate uridylyltransferase/ UTP:galactose-1-phosphate uridylyltransferase/ UTP:glucose-1-phosphate uridylyltransferase/ UTP:xy | chr5:21330639-21334811 FORWARD	-0.728
10.1.2	cell wall.precursor synthesis.UGE	at1g12780	Transcript	Symbols: UGE1 | UGE1 (UDP-D-glucose/UDP-D-galactose 4-epimerase 1); UDP-glucose 4-epimerase/ protein dimerization | chr1:4355926-4358328 REVERSE	0.482
10.1.2	cell wall.precursor synthesis.UGE	at1g64440	Transcript	Symbols: RHD1, REB1, UGE4 | RHD1 (ROOT HAIR DEFECTIVE 1); UDP-glucose 4-epimerase/ protein dimerization | chr1:23937030-23939899 FORWARD	-0.683
10.1.2	cell wall.precursor synthesis.UGE	at1g63180	Transcript	Symbols: UGE3 | UGE3 (UDP-D-glucose/UDP-D-galactose 4-epimerase 3); UDP-glucose 4-epimerase/ protein dimerization | chr1:23427409-23429603 REVERSE	0.881
10.1.4	cell wall.precursor synthesis.UGD	at5g39320	Transcript	UDP-glucose 6-dehydrogenase, putative | chr5:15742762-15744943 FORWARD	-0.368
10.1.4	cell wall.precursor synthesis.UGD	at3g29360	Transcript	UDP-glucose 6-dehydrogenase, putative | chr3:11267091-11269229 REVERSE	-0.941
10.1.5	cell wall.precursor synthesis.UXS	at3g62830	Transcript	Symbols: UXS2, ATUXS2, AUD1 | AUD1; UDP-glucuronate decarboxylase/ catalytic/ dTDP-glucose 4,6-dehydratase | chr3:23232386-23235567 FORWARD	-0.333
10.1.6	cell wall.precursor synthesis.GAE	at4g30440	Transcript	Symbols: GAE1 | GAE1 (UDP-D-GLUCURONATE 4-EPIMERASE 1); UDP-glucuronate 4-epimerase/ catalytic | chr4:14881855-14883480 REVERSE	-0.912
10.1.6	cell wall.precursor synthesis.GAE	at4g00110	Transcript	Symbols: GAE3 | GAE3 (UDP-D-GLUCURONATE 4-EPIMERASE 3); UDP-glucuronate 4-epimerase/ catalytic | chr4:38504-40189 REVERSE	-0.596
10.1.6	cell wall.precursor synthesis.GAE	at3g23820	Transcript	Symbols: GAE6 | GAE6 (UDP-D-GLUCURONATE 4-EPIMERASE 6); UDP-glucuronate 4-epimerase/ catalytic | chr3:8603444-8605462 FORWARD	-0.443
10.1.7	cell wall.precursor synthesis.GMD	at3g51160	Transcript	Symbols: MUR1, MUR_1, GMD2 | MUR1 (MURUS 1); GDP-mannose 4,6-dehydratase | chr3:19007010-19008427 REVERSE	-0.594
10.1.8	cell wall.precursor synthesis.GER	at1g17890	Transcript	Symbols: GER2 | GER2; binding / catalytic/ coenzyme binding | chr1:6154268-6155752 REVERSE	-0.361
10.1.9	cell wall.precursor synthesis.MUR4	at1g30620	Transcript	Symbols: HSR8, MUR4, UXE1 | MUR4 (MURUS 4); UDP-arabinose 4-epimerase/ catalytic | chr1:10854549-10858244 FORWARD	-0.545
10.1.10	cell wall.precursor synthesis.RHM	at1g78570	Transcript	Symbols: RHM1, ROL1, ATRHM1 | RHM1 (RHAMNOSE BIOSYNTHESIS 1); UDP-L-rhamnose synthase/ UDP-glucose 4,6-dehydratase/ catalytic | chr1:29549649-29552438 FORWARD	-0.399
10.1.11	cell wall.precursor synthesis.UER	at1g63000	Transcript	Symbols: NRS/ER, UER1 | NRS/ER (NUCLEOTIDE-RHAMNOSE SYNTHASE/EPIMERASE-REDUCTASE); UDP-4-keto-6-deoxy-glucose-3,5-epimerase/ UDP-4-keto-rhamnose-4-keto-reductase/ dTDP-4-dehydrorhamnose 3,5-epimerase/ dTDP-4-dehydrorhamnose reductase | chr1:23342393-23344113 FORWARD	-0.66
10.2	cell wall.cellulose synthesis	at5g49720	Transcript	Symbols: ATGH9A1, DEC, KOR, RSW2, IRX2, KOR1 | ATGH9A1 (ARABIDOPSIS THALIANA GLYCOSYL HYDROLASE 9A1); cellulase/ hydrolase, hydrolyzing O-glycosyl compounds | chr5:20197391-20200288 REVERSE	0.301
10.2	cell wall.cellulose synthesis	at4g07960	Transcript	Symbols: ATCSLC12, CSLC12 | ATCSLC12 (CELLULOSE-SYNTHASE LIKE C12); cellulose synthase/ transferase, transferring glycosyl groups | chr4:4802341-4805647 REVERSE	-0.918
10.2	cell wall.cellulose synthesis	at5g03760	Transcript	Symbols: ATCSLA09, CSLA09, ATCSLA9, CSLA9, RAT4 | ATCSLA09; mannan synthase/ transferase, transferring glycosyl groups | chr5:985675-990549 REVERSE	-0.886
10.2	cell wall.cellulose synthesis	at3g28180	Transcript	Symbols: ATCSLC04, CSLC04, ATCSLC4, CSLC4 | ATCSLC04 (CELLULOSE-SYNTHASE LIKE C4); cellulose synthase/ transferase, transferring glycosyl groups | chr3:10505829-10509239 FORWARD	-1.649
10.2.1	cell wall.cellulose synthesis.cellulose synthase	at4g18780	Transcript	Symbols: CESA8, IRX1, ATCESA8, LEW2 | IRX1 (IRREGULAR XYLEM 1); cellulose synthase/ transferase, transferring glycosyl groups | chr4:10312624-10316790 REVERSE	0.42
10.2.1	cell wall.cellulose synthesis.cellulose synthase	at3g03050	Transcript	Symbols: CSLD3, KJK, ATCSLD3 | CSLD3 (CELLULOSE SYNTHASE-LIKE D3); cellulose synthase/ transferase, transferring glycosyl groups | chr3:687052-691898 FORWARD	-1.025
10.2.1	cell wall.cellulose synthesis.cellulose synthase	at4g15290	Transcript	Symbols: ATCSLB05, CSLB05, ATCSLB5 | ATCSLB05; cellulose synthase/ transferase/ transferase, transferring glycosyl groups | chr4:8721487-8726669 REVERSE	-0.855
10.2.1	cell wall.cellulose synthesis.cellulose synthase	at1g02730	Transcript	Symbols: ATCSLD5, CSLD5 | ATCSLD5; 1,4-beta-D-xylan synthase/ cellulose synthase | chr1:594573-598657 REVERSE	-0.619
10.2.1	cell wall.cellulose synthesis.cellulose synthase	at4g39350	Transcript	Symbols: CESA2, ATH-A, ATCESA2 | CESA2 (CELLULOSE SYNTHASE A2); cellulose synthase/ transferase, transferring glycosyl groups | chr4:18296797-18302192 FORWARD	-0.558
10.2.2	cell wall.cellulose synthesis.COBRA	at5g60920	Transcript	Symbols: COB | COB (COBRA) | chr5:24511196-24514129 REVERSE	-0.35
10.3	cell wall.hemicellulose synthesis	at2g15370	Transcript	Symbols: FUT5 | FUT5; fucosyltransferase/ transferase, transferring glycosyl groups | chr2:6698100-6699783 REVERSE	-1.047
10.3	cell wall.hemicellulose synthesis	at1g14080	Transcript	Symbols: FUT6, ATFUT6 | FUT6 (FUCOSYLTRANSFERASE 6); fucosyltransferase/ transferase, transferring glycosyl groups | chr1:4822528-4824414 FORWARD	-0.517
10.3	cell wall.hemicellulose synthesis	at5g62620	Transcript	galactosyltransferase family protein | chr5:25136751-25139946 FORWARD	-1.063
10.3	cell wall.hemicellulose synthesis	at2g15390	Transcript	Symbols: FUT4, atfut4 | FUT4; fucosyltransferase/ transferase, transferring glycosyl groups | chr2:6709260-6711156 REVERSE	-0.602
10.3.1.1	cell wall.hemicellulose synthesis.xyloglucan.XXXG galactose Transferase	at2g20370	Transcript	Symbols: KAM1, MUR3 | MUR3 (MURUS 3); catalytic/ transferase, transferring glycosyl groups | chr2:8791986-8794401 FORWARD	-0.421
10.3.2	cell wall.hemicellulose synthesis.glucuronoxylan	at2g28110	Transcript	Symbols: FRA8, IRX7 | FRA8 (FRAGILE FIBER 8); glucuronosyltransferase/ transferase | chr2:11977944-11979837 REVERSE	0.546
10.4.1.1	cell wall.pectin synthesis.homogalacturonan.Galacturonic Acid Trnasferase	at3g61130	Transcript	Symbols: GAUT1, LGT1 | GAUT1 (GALACTURONOSYLTRANSFERASE 1); polygalacturonate 4-alpha-galacturonosyltransferase/ transferase, transferring glycosyl groups | chr3:22621969-22625716 FORWARD	-0.37
10.4.3.6	cell wall.pectin synthesis.rhamnogalacturonan II.Xylose Transferase with Fucose Acceptor	at4g01220	Transcript	FUNCTIONS IN: molecular_function unknown; INVOLVED IN: biological_process unknown; LOCATED IN: endoplasmic reticulum; EXPRESSED IN: 22 plant structures; EXPRESSED DURING: 13 growth stages; CONTAINS InterPro DOMAIN/s: Reticulon (InterPro:IPR003388); BEST Arabidopsis thaliana protein match is: RGXT1 (rhamnogalacturonan xylosyltransferase 1); UDP-xylosyltransferase (TAIR:AT4G01770.1); Has 188 Blast …	-0.589
10.5	cell wall.cell wall proteins	at3g48530	Transcript	Symbols: KING1 | KING1 (SNF1-RELATED PROTEIN KINASE REGULATORY SUBUNIT GAMMA 1) | chr3:17987378-17989763 FORWARD	0.672
10.5.1	cell wall.cell wall proteins.AGPs	at3g11700	Transcript	Symbols: FLA18 | FLA18 (FASCICLIN-LIKE ARABINOGALACTAN PROTEIN 18 PRECURSOR) | chr3:3698839-3701493 FORWARD	-0.968
10.5.1	cell wall.cell wall proteins.AGPs	at3g52370	Transcript	Symbols: FLA15 | FLA15 (FASCICLIN-LIKE ARABINOGALACTAN PROTEIN 15 PRECURSOR) | chr3:19417490-19419782 FORWARD	-0.628
10.5.1	cell wall.cell wall proteins.AGPs	at2g22470	Transcript	Symbols: AGP2, ATAGP2 | AGP2 (ARABINOGALACTAN PROTEIN 2) | chr2:9538197-9538879 REVERSE	-1.15
10.5.1	cell wall.cell wall proteins.AGPs	at5g55730	Transcript	Symbols: FLA1 | FLA1 (FASCICLIN-LIKE ARAB INOGALACTAN 1) | chr5:22558148-22560461 REVERSE	-0.737
10.5.1	cell wall.cell wall proteins.AGPs	at1g03870	Transcript	Symbols: FLA9 | FLA9 (FASCICLIN-LIKE ARABINOOGALACTAN 9) | chr1:982506-983540 REVERSE	-0.582
10.5.1	cell wall.cell wall proteins.AGPs	at4g37450	Transcript	Symbols: AGP18, ATAGP18 | AGP18 (ARABINOGALACTAN PROTEIN 18) | chr4:17605758-17606755 REVERSE	-1.251
10.5.1	cell wall.cell wall proteins.AGPs	at2g04780	Transcript	Symbols: FLA7 | FLA7 (FASCICLIN-LIKE ARABINOOGALACTAN 7) | chr2:1676742-1678455 FORWARD	-0.656
10.5.1	cell wall.cell wall proteins.AGPs	at4g09030	Transcript	Symbols: AGP10, ATAGP10 | AGP10 (ARABINOGALACTAN PROTEIN 10) | chr4:5792207-5792790 FORWARD	-1.34
10.5.1	cell wall.cell wall proteins.AGPs	at3g61640	Transcript	Symbols: AGP20, AtAGP20 | AGP20 | chr3:22810041-22810747 REVERSE	-1.477
10.5.1	cell wall.cell wall proteins.AGPs	at2g45470	Transcript	Symbols: FLA8, AGP8 | FLA8 (FASCICLIN-LIKE ARABINOGALACTAN PROTEIN 8) | chr2:18742540-18744111 REVERSE	-0.547
10.5.1	cell wall.cell wall proteins.AGPs	at5g40730	Transcript	Symbols: AGP24, ATAGP24 | AGP24 | chr5:16301075-16301520 FORWARD	-0.467
10.5.1	cell wall.cell wall proteins.AGPs	at5g65390	Transcript	Symbols: AGP7 | AGP7 | chr5:26128584-26129338 REVERSE	-0.502
10.5.1	cell wall.cell wall proteins.AGPs	at3g60900	Transcript	Symbols: FLA10 | FLA10 | chr3:22499360-22501239 REVERSE	-0.969
10.5.1	cell wall.cell wall proteins.AGPs	at2g14890	Transcript	Symbols: AGP9 | AGP9 (ARABINOGALACTAN PROTEIN 9) | chr2:6399621-6401059 FORWARD	-0.859
10.5.1	cell wall.cell wall proteins.AGPs	at5g64310	Transcript	Symbols: AGP1, ATAGP1 | AGP1 (ARABINOGALACTAN PROTEIN 1) | chr5:25721933-25722646 FORWARD	-1.654
10.5.1	cell wall.cell wall proteins.AGPs	at5g44130	Transcript	Symbols: FLA13 | FLA13 (FASCICLIN-LIKE ARABINOGALACTAN PROTEIN 13 PRECURSOR) | chr5:17761090-17762003 FORWARD	-1.364
10.5.1	cell wall.cell wall proteins.AGPs	at5g56540	Transcript	Symbols: AGP14, ATAGP14 | AGP14 (ARABINOGALACTAN PROTEIN 14) | chr5:22893151-22893642 FORWARD	-0.467
10.5.1	cell wall.cell wall proteins.AGPs	at3g46550	Transcript	Symbols: SOS5 | SOS5 (salt overly sensitive 5); polysaccharide binding / protein binding | chr3:17136456-17137874 REVERSE	-0.597
10.5.1	cell wall.cell wall proteins.AGPs	at5g06390	Transcript	Symbols: FLA17 | FLA17 (FASCICLIN-LIKE ARABINOGALACTAN PROTEIN 17 PRECURSOR) | chr5:1952851-1955788 FORWARD	-0.532
10.5.1	cell wall.cell wall proteins.AGPs	at5g53250	Transcript	Symbols: AGP22, ATAGP22 | AGP22 (ARABINOGALACTAN PROTEIN 22) | chr5:21603620-21604231 FORWARD	-1.048
10.5.1	cell wall.cell wall proteins.AGPs	at4g12730	Transcript	Symbols: FLA2 | FLA2 (FASCICLIN-LIKE ARABINOGALACTAN 2) | chr4:7491383-7492876 REVERSE	-0.582
10.5.2	cell wall.cell wall proteins.proline rich proteins	at3g62680	Transcript	Symbols: PRP3, ATPRP3 | PRP3 (PROLINE-RICH PROTEIN 3); structural constituent of cell wall | chr3:23182722-23183994 FORWARD	-0.724
10.5.3	cell wall.cell wall proteins.LRR	at1g62440	Transcript	Symbols: LRX2 | LRX2 (LEUCINE-RICH REPEAT/EXTENSIN 2); protein binding / structural constituent of cell wall | chr1:23111818-23115293 FORWARD	-0.938
10.5.3	cell wall.cell wall proteins.LRR	at2g19780	Transcript	leucine-rich repeat family protein / extensin family protein | chr2:8522678-8525093 REVERSE	-1.428
10.5.3	cell wall.cell wall proteins.LRR	at4g13340	Transcript	leucine-rich repeat family protein / extensin family protein | chr4:7758610-7761057 FORWARD	-1.289
10.5.3	cell wall.cell wall proteins.LRR	at2g15880	Transcript	leucine-rich repeat family protein / extensin family protein | chr2:6918039-6920319 REVERSE	1.341
10.5.3	cell wall.cell wall proteins.LRR	at4g18670	Transcript	protein binding / structural constituent of cell wall | chr4:10275462-10278491 REVERSE	-0.487
10.5.3	cell wall.cell wall proteins.LRR	at1g12040	Transcript	Symbols: LRX1 | LRX1 (LEUCINE-RICH REPEAT/EXTENSIN 1); histidine phosphotransfer kinase/ protein binding / structural constituent of cell wall | chr1:4070124-4072567 FORWARD	-0.752
10.5.4	cell wall.cell wall proteins.HRGP	at3g22440	Transcript	hydroxyproline-rich glycoprotein family protein | chr3:7959754-7962200 FORWARD	0.426
10.5.4	cell wall.cell wall proteins.HRGP	at3g54590	Transcript	Symbols: ATHRGP1 | ATHRGP1 (HYDROXYPROLINE-RICH GLYCOPROTEIN); structural constituent of cell wall | chr3:20206160-20208472 FORWARD	-0.742
10.5.4	cell wall.cell wall proteins.HRGP	at4g08400	Transcript	proline-rich extensin-like family protein | chr4:5323800-5325341 REVERSE	-0.933
10.5.4	cell wall.cell wall proteins.HRGP	at4g28300	Transcript	hydroxyproline-rich glycoprotein family protein | chr4:14014653-14017068 FORWARD	0.387
10.5.4	cell wall.cell wall proteins.HRGP	at1g76930	Transcript	Symbols: ATEXT4, ORG5, ATEXT1 | ATEXT4 (EXTENSIN 4); structural constituent of cell wall | chr1:28895301-28896883 REVERSE	-0.312
10.5.5	cell wall.cell wall proteins.RGP	at5g15650	Transcript	Symbols: RGP2, ATRGP2 | RGP2 (REVERSIBLY GLYCOSYLATED POLYPEPTIDE 2); transferase, transferring hexosyl groups | chr5:5092157-5094494 FORWARD	-0.437
10.5.5	cell wall.cell wall proteins.RGP	at3g02230	Transcript	Symbols: RGP1, ATRGP1 | RGP1 (REVERSIBLY GLYCOSYLATED POLYPEPTIDE 1); cellulose synthase (UDP-forming) | chr3:415393-417547 FORWARD	-0.61
10.6.1	cell wall.degradation.cellulases and beta -1,4-glucanases	at1g19940	Transcript	Symbols: AtGH9B5 | AtGH9B5 (Arabidopsis thaliana Glycosyl Hydrolase 9B5); catalytic/ hydrolase, hydrolyzing O-glycosyl compounds | chr1:6918191-6920377 REVERSE	-1.858
10.6.1	cell wall.degradation.cellulases and beta -1,4-glucanases	at3g47000	Transcript	glycosyl hydrolase family 3 protein | chr3:17313646-17316566 REVERSE	0.592
10.6.2	cell wall.degradation.mannan-xylose-arabinose-fucose	at5g66460	Transcript	(1-4)-beta-mannan endohydrolase, putative | chr5:26538395-26541036 REVERSE	-0.609
10.6.2	cell wall.degradation.mannan-xylose-arabinose-fucose	at1g02640	Transcript	Symbols: BXL2, ATBXL2 | BXL2 (BETA-XYLOSIDASE 2); hydrolase, hydrolyzing O-glycosyl compounds | chr1:564205-567769 FORWARD	-0.511
10.6.2	cell wall.degradation.mannan-xylose-arabinose-fucose	at1g78060	Transcript	glycosyl hydrolase family 3 protein | chr1:29349679-29352924 REVERSE	-0.628
10.6.2	cell wall.degradation.mannan-xylose-arabinose-fucose	at4g30270	Transcript	Symbols: MERI5B, MERI-5, SEN4 | MERI5B (meristem-5); hydrolase, acting on glycosyl bonds / xyloglucan:xyloglucosyl transferase | chr4:14819192-14820592 REVERSE	0.617
10.6.3	cell wall.degradation.pectate lyases and polygalacturonases	at4g33440	Transcript	glycoside hydrolase family 28 protein / polygalacturonase (pectinase) family protein | chr4:16091940-16094958 FORWARD	-0.875
10.6.3	cell wall.degradation.pectate lyases and polygalacturonases	at5g48900	Transcript	pectate lyase family protein | chr5:19825137-19829092 FORWARD	-0.898
10.6.3	cell wall.degradation.pectate lyases and polygalacturonases	at5g14650	Transcript	polygalacturonase, putative / pectinase, putative | chr5:4724450-4726513 FORWARD	-1.136
10.6.3	cell wall.degradation.pectate lyases and polygalacturonases	at3g07010	Transcript	pectate lyase family protein | chr3:2212728-2216483 REVERSE	-0.543
10.6.3	cell wall.degradation.pectate lyases and polygalacturonases	at1g04680	Transcript	pectate lyase family protein | chr1:1303529-1307884 REVERSE	-0.967
10.6.3	cell wall.degradation.pectate lyases and polygalacturonases	at2g41850	Transcript	Symbols: PGAZAT, ADPG2 | PGAZAT (POLYGALACTURONASE ABSCISSION ZONE A. THALIANA); polygalacturonase | chr2:17461655-17464161 REVERSE	-2.005
10.6.3	cell wall.degradation.pectate lyases and polygalacturonases	at1g09910	Transcript	lyase | chr1:3220035-3224541 REVERSE	0.391
10.6.3	cell wall.degradation.pectate lyases and polygalacturonases	at1g02460	Transcript	glycoside hydrolase family 28 protein / polygalacturonase (pectinase) family protein | chr1:504673-507204 REVERSE	-1.226
10.6.3	cell wall.degradation.pectate lyases and polygalacturonases	at1g05660	Transcript	polygalacturonase, putative / pectinase, putative | chr1:1694286-1696058 REVERSE	-1.203
10.6.3	cell wall.degradation.pectate lyases and polygalacturonases	at4g37950	Transcript	lyase | chr4:17844430-17849274 FORWARD	-1.651
10.6.3	cell wall.degradation.pectate lyases and polygalacturonases	at2g43880	Transcript	polygalacturonase, putative / pectinase, putative | chr2:18173034-18174482 FORWARD	-1.698
10.6.3	cell wall.degradation.pectate lyases and polygalacturonases	at3g27400	Transcript	pectate lyase family protein | chr3:10140323-10143225 FORWARD	-1.821
10.6.3	cell wall.degradation.pectate lyases and polygalacturonases	at1g60390	Transcript	BURP domain-containing protein / polygalacturonase, putative | chr1:22247474-22249636 REVERSE	-0.546
10.6.3	cell wall.degradation.pectate lyases and polygalacturonases	at1g70370	Transcript	BURP domain-containing protein / polygalacturonase, putative | chr1:26512722-26515188 REVERSE	-0.905
10.6.3	cell wall.degradation.pectate lyases and polygalacturonases	at3g06770	Transcript	glycoside hydrolase family 28 protein / polygalacturonase (pectinase) family protein | chr3:2134800-2137228 REVERSE	-0.746
10.6.3	cell wall.degradation.pectate lyases and polygalacturonases	at4g23820	Transcript	glycoside hydrolase family 28 protein / polygalacturonase (pectinase) family protein | chr4:12397038-12400091 REVERSE	0.579
10.6.3	cell wall.degradation.pectate lyases and polygalacturonases	at3g62110	Transcript	glycoside hydrolase family 28 protein / polygalacturonase (pectinase) family protein | chr3:22997031-23000041 REVERSE	-0.571
10.7	cell wall.modification	at5g57540	Transcript	xyloglucan:xyloglucosyl transferase, putative / xyloglucan endotransglycosylase, putative / endo-xyloglucan transferase, putative | chr5:23302996-23304049 REVERSE	-1.035
10.7	cell wall.modification	at3g15370	Transcript	Symbols: ATEXPA12, EXP12, ATEXP12, ATHEXP ALPHA 1.24 | ATEXPA12 (ARABIDOPSIS THALIANA EXPANSIN 12) | chr3:5190572-5192077 FORWARD	-1.378
10.7	cell wall.modification	at1g10550	Transcript	Symbols: XTH33, XET | XTH33; hydrolase, acting on glycosyl bonds / hydrolase, hydrolyzing O-glycosyl compounds / xyloglucan:xyloglucosyl transferase | chr1:3479153-3480988 REVERSE	-0.832
10.7	cell wall.modification	at5g48070	Transcript	Symbols: ATXTH20, XTH20 | XTH20 (XYLOGLUCAN ENDOTRANSGLUCOSYLASE/HYDROLASE 20); hydrolase, acting on glycosyl bonds / hydrolase, hydrolyzing O-glycosyl compounds / xyloglucan:xyloglucosyl transferase | chr5:19482106-19483452 FORWARD	-0.818
10.7	cell wall.modification	at2g36870	Transcript	xyloglucan:xyloglucosyl transferase, putative / xyloglucan endotransglycosylase, putative / endo-xyloglucan transferase, putative | chr2:15472645-15474681 REVERSE	-1.6
10.7	cell wall.modification	at4g28250	Transcript	Symbols: ATEXPB3, EXPB3, ATHEXP BETA 1.6 | ATEXPB3 (ARABIDOPSIS THALIANA EXPANSIN B3) | chr4:14000038-14002069 REVERSE	-1.224
10.7	cell wall.modification	at4g30380	Transcript	Symbols: EXLB2 | EXLB2 (EXPANSIN-LIKE B2 PRECURSOR) | chr4:14860486-14860994 FORWARD	1.216
10.7	cell wall.modification	at1g11545	Transcript	xyloglucan:xyloglucosyl transferase, putative / xyloglucan endotransglycosylase, putative / endo-xyloglucan transferase, putative | chr1:3878550-3880361 REVERSE	-0.597
10.7	cell wall.modification	at4g17030	Transcript	Symbols: ATEXLB1, EXPR, AT-EXPR, ATEXPR1, ATHEXP BETA 3.1 | ATEXLB1 (ARABIDOPSIS THALIANA EXPANSIN-LIKE B1) | chr4:9581586-9583290 REVERSE	0.581
10.7	cell wall.modification	at1g32170	Transcript	Symbols: XTR4, XTH30 | XTR4 (XYLOGLUCAN ENDOTRANSGLYCOSYLASE 4); hydrolase, acting on glycosyl bonds / hydrolase, hydrolyzing O-glycosyl compounds / xyloglucan:xyloglucosyl transferase | chr1:11575320-11577927 FORWARD	0.441
10.7	cell wall.modification	at2g18800	Transcript	Symbols: ATXTH21, XTH21 | XTH21 (XYLOGLUCAN ENDOTRANSGLUCOSYLASE/HYDROLASE 21); hydrolase, acting on glycosyl bonds / xyloglucan endotransglucosylase | chr2:8144912-8146265 FORWARD	-1.034
10.7	cell wall.modification	at5g57560	Transcript	Symbols: TCH4, XTH22 | TCH4 (Touch 4); hydrolase, acting on glycosyl bonds / xyloglucan:xyloglucosyl transferase | chr5:23307130-23308282 REVERSE	-2.062
10.7	cell wall.modification	at3g44990	Transcript	Symbols: XTR8, ATXTR8 | XTR8 (XYLOGLUCAN ENDO-TRANSGLYCOSYLASE-RELATED 8); hydrolase, acting on glycosyl bonds / xyloglucan:xyloglucosyl transferase | chr3:16446975-16448764 REVERSE	-1.515
10.7	cell wall.modification	at4g03210	Transcript	Symbols: XTH9 | XTH9 (XYLOGLUCAN ENDOTRANSGLUCOSYLASE/HYDROLASE 9); hydrolase, acting on glycosyl bonds / xyloglucan:xyloglucosyl transferase | chr4:1415949-1417327 FORWARD	-0.847
10.7	cell wall.modification	at2g03090	Transcript	Symbols: ATEXPA15, EXP15, ATEXP15, ATHEXP ALPHA 1.3 | ATEXPA15 (ARABIDOPSIS THALIANA EXPANSIN A15) | chr2:916854-918643 REVERSE	-1.377
10.7	cell wall.modification	at3g03220	Transcript	Symbols: ATEXPA13, EXP13, ATEXP13, ATHEXP ALPHA 1.22 | ATEXPA13 (ARABIDOPSIS THALIANA EXPANSIN A13) | chr3:742354-744047 REVERSE	-0.512
10.7	cell wall.modification	at3g45960	Transcript	Symbols: ATEXLA3, EXPL3, ATEXPL3, ATHEXP BETA 2.3 | ATEXLA3 (arabidopsis thaliana expansin-like a3) | chr3:16892756-16893900 FORWARD	-2.36
10.7	cell wall.modification	at4g38400	Transcript	Symbols: ATEXLA2, EXPL2, ATEXPL2, ATHEXP BETA 2.2 | ATEXLA2 (ARABIDOPSIS THALIANA EXPANSIN-LIKE A2) | chr4:17978443-17979740 REVERSE	-1.39
10.7	cell wall.modification	at4g25820	Transcript	Symbols: XTR9 | XTR9 (XYLOGLUCAN ENDOTRANSGLYCOSYLASE 9); hydrolase, acting on glycosyl bonds / hydrolase, hydrolyzing O-glycosyl compounds / xyloglucan:xyloglucosyl transferase | chr4:13130297-13131788 FORWARD	-0.638
10.7	cell wall.modification	at2g28950	Transcript	Symbols: ATEXPA6, ATEXP6, ATHEXP ALPHA 1.8 | ATEXPA6 (ARABIDOPSIS THALIANA EXPANSIN A6) | chr2:12431341-12433595 REVERSE	-1.065
10.7	cell wall.modification	at4g30280	Transcript	Symbols: ATXTH18, XTH18 | XTH18 (XYLOGLUCAN ENDOTRANSGLUCOSYLASE/HYDROLASE 18); hydrolase, acting on glycosyl bonds / hydrolase, hydrolyzing O-glycosyl compounds / xyloglucan:xyloglucosyl transferase | chr4:14825808-14827047 REVERSE	-1.206
10.7	cell wall.modification	at4g01630	Transcript	Symbols: ATEXPA17, ATEXP17, ATHEXP ALPHA 1.13 | ATEXPA17 (ARABIDOPSIS THALIANA EXPANSIN A17) | chr4:700653-701527 FORWARD	-2.057
10.7	cell wall.modification	at5g02260	Transcript	Symbols: ATEXPA9, EXP9, ATEXP9, ATHEXP ALPHA 1.10 | ATEXPA9 (ARABIDOPSIS THALIANA EXPANSIN A9) | chr5:463158-465246 FORWARD	-0.596
10.7	cell wall.modification	at4g28850	Transcript	xyloglucan:xyloglucosyl transferase, putative / xyloglucan endotransglycosylase, putative / endo-xyloglucan transferase, putative | chr4:14244295-14245957 FORWARD	-1.436
10.7	cell wall.modification	at4g30290	Transcript	Symbols: ATXTH19, XTH19 | XTH19 (XYLOGLUCAN ENDOTRANSGLUCOSYLASE/HYDROLASE 19); hydrolase, acting on glycosyl bonds / hydrolase, hydrolyzing O-glycosyl compounds / xyloglucan:xyloglucosyl transferase | chr4:14828712-14830016 REVERSE	-1.302
10.7	cell wall.modification	at3g23730	Transcript	xyloglucan:xyloglucosyl transferase, putative / xyloglucan endotransglycosylase, putative / endo-xyloglucan transferase, putative | chr3:8550110-8551335 FORWARD	-1.015
10.7	cell wall.modification	at1g65310	Transcript	Symbols: ATXTH17, XTH17 | XTH17 (XYLOGLUCAN ENDOTRANSGLUCOSYLASE/HYDROLASE 17); hydrolase, acting on glycosyl bonds / hydrolase, hydrolyzing O-glycosyl compounds / xyloglucan:xyloglucosyl transferase | chr1:24257216-24258473 FORWARD	-1.768
10.8.1	cell wall.pectin*esterases.PME	at3g29090	Transcript	Symbols: PME31, ATPME31 | pectinesterase family protein | chr3:11073703-11075478 FORWARD	0.374
10.8.1	cell wall.pectin*esterases.PME	at3g10720	Transcript	pectinesterase, putative | chr3:3354482-3357614 REVERSE	-0.53
10.8.1	cell wall.pectin*esterases.PME	at1g53830	Transcript	Symbols: ATPME2 | ATPME2; pectinesterase | chr1:20098522-20100889 FORWARD	-0.855
10.8.1	cell wall.pectin*esterases.PME	at1g41830	Transcript	Symbols: SKS6 | SKS6 (SKU5-SIMILAR 6); pectinesterase | chr1:15603617-15607966 REVERSE	-0.766
10.8.1	cell wall.pectin*esterases.PME	at5g09760	Transcript	pectinesterase family protein | chr5:3032375-3034543 FORWARD	-0.55
10.8.1	cell wall.pectin*esterases.PME	at2g47550	Transcript	pectinesterase family protein | chr2:19508980-19511792 FORWARD	-0.554
10.8.1	cell wall.pectin*esterases.PME	at1g02810	Transcript	pectinesterase family protein | chr1:618265-620480 FORWARD	-1.164
10.8.1	cell wall.pectin*esterases.PME	at1g11580	Transcript	Symbols: ATPMEPCRA, PMEPCRA | PMEPCRA (METHYLESTERASE PCR A); enzyme inhibitor/ pectinesterase | chr1:3888690-3890811 FORWARD	0.811
10.8.1	cell wall.pectin*esterases.PME	at5g04960	Transcript	pectinesterase family protein | chr5:1461907-1463969 FORWARD	-0.892
10.8.1	cell wall.pectin*esterases.PME	at5g19730	Transcript	pectinesterase family protein | chr5:6670458-6673282 FORWARD	-0.927
10.8.1	cell wall.pectin*esterases.PME	at3g14310	Transcript	Symbols: ATPME3 | ATPME3; pectinesterase | chr3:4771902-4775119 REVERSE	-0.445
10.8.2	cell wall.pectin*esterases.acetyl esterase	at5g26670	Transcript	pectinacetylesterase, putative | chr5:9318282-9320987 FORWARD	-0.906
10.8.2	cell wall.pectin*esterases.acetyl esterase	at5g45280	Transcript	pectinacetylesterase, putative | chr5:18345595-18349695 FORWARD	-0.525
10.8.2	cell wall.pectin*esterases.acetyl esterase	at4g19420	Transcript	pectinacetylesterase family protein | chr4:10587166-10590588 REVERSE	-0.586
10.8.2	cell wall.pectin*esterases.acetyl esterase	at5g23870	Transcript	pectinacetylesterase family protein | chr5:8046018-8050175 REVERSE	-0.727
10.8.2	cell wall.pectin*esterases.acetyl esterase	at1g57590	Transcript	carboxylesterase | chr1:21327360-21329763 REVERSE	-1.433
10.8.99	cell wall.pectin*esterases.misc	at5g64640	Transcript	pectinesterase family protein | chr5:25836727-25839199 FORWARD	-1.287
10.8.99	cell wall.pectin*esterases.misc	at4g02330	Transcript	Symbols: ATPMEPCRB | ATPMEPCRB; pectinesterase | chr4:1032413-1035037 FORWARD	-1.26
10.8.99	cell wall.pectin*esterases.misc	at5g53370	Transcript	Symbols: ATPMEPCRF, PMEPCRF | PMEPCRF (PECTIN METHYLESTERASE PCR FRAGMENT F); pectinesterase | chr5:21649532-21651593 REVERSE	-0.543
10.8.99	cell wall.pectin*esterases.misc	at5g04970	Transcript	pectinesterase, putative | chr5:1464145-1467041 REVERSE	-1.157
10.8.99	cell wall.pectin*esterases.misc	at5g51490	Transcript	pectinesterase family protein | chr5:20913553-20915606 REVERSE	-1.081

## Sheet: Proteolysis
BinCode	BinName	id	type	description	log2FC	pni cni koren mapman.xls
29.5	protein.degradation	at5g60750	Transcript	CAAX amino terminal protease family protein | chr5:24430891-24433360 FORWARD	0.441
29.5	protein.degradation	at4g20070	Transcript	Symbols: ATAAH | ATAAH (Arabidopsis thaliana Allantoate Amidohydrolase); allantoate deiminase/ metallopeptidase | chr4:10861455-10864696 FORWARD	0.825
29.5	protein.degradation	at4g14570	Transcript	acylaminoacyl-peptidase-related | chr4:8362184-8366653 FORWARD	-0.422
29.5	protein.degradation	at1g79320	Transcript	Symbols: AtMC6 | AtMC6 (metacaspase 6); cysteine-type endopeptidase | chr1:29836686-29837908 FORWARD	-1.072
29.5	protein.degradation	at1g23440	Transcript	pyrrolidone-carboxylate peptidase family protein | chr1:8321680-8324240 FORWARD	0.411
29.5	protein.degradation	at5g10540	Transcript	peptidase M3 family protein / thimet oligopeptidase family protein | chr5:3328065-3334971 FORWARD	0.347
29.5	protein.degradation	at4g00590	Transcript	asparaginase 2 family protein | chr4:252811-255042 FORWARD	0.555
29.5	protein.degradation	at5g13520	Transcript	peptidase M1 family protein | chr5:4341948-4344671 REVERSE	-0.451
29.5	protein.degradation	at1g06870	Transcript	signal peptidase, putative | chr1:2108593-2110986 FORWARD	-0.476
29.5	protein.degradation	at3g05230	Transcript	signal peptidase subunit family protein | chr3:1492142-1493619 FORWARD	-0.586
29.5	protein.degradation	at3g10450	Transcript	Symbols: SCPL7 | SCPL7 (SERINE CARBOXYPEPTIDASE-LIKE 7); serine-type carboxypeptidase | chr3:3249526-3252506 FORWARD	0.574
29.5	protein.degradation	at3g52500	Transcript	aspartyl protease family protein | chr3:19465499-19467386 REVERSE	-0.539
29.5	protein.degradation	at2g01470	Transcript	Symbols: STL2P, ATSEC12 | STL2P (SEC12P-LIKE 2 PROTEIN); nucleotide binding | chr2:211970-214472 REVERSE	0.39
29.5	protein.degradation	at5g64240	Transcript	Symbols: AtMC3 | AtMC3 (metacaspase 3); cysteine-type endopeptidase | chr5:25695620-25697416 FORWARD	0.731
29.5	protein.degradation	at4g10790	Transcript	UBX domain-containing protein | chr4:6640599-6643062 REVERSE	0.334
29.5	protein.degradation	at2g18600	Transcript	RUB1-conjugating enzyme, putative | chr2:8073200-8074982 REVERSE	0.92
29.5	protein.degradation	at3g51260	Transcript	Symbols: PAD1 | PAD1 (20s proteasome alpha subunit pad1); endopeptidase/ peptidase/ threonine-type endopeptidase | chr3:19030995-19033064 FORWARD	-0.391
29.5	protein.degradation	at5g43580	Transcript	serine-type endopeptidase inhibitor | chr5:17507883-17508642 REVERSE	0.973
29.5	protein.degradation	at1g67700	Transcript	unknown protein | chr1:25374230-25376034 FORWARD	0.521
29.5	protein.degradation	at1g71696	Transcript	Symbols: SOL1 | SOL1 (SUPPRESSOR OF LLP1 1); carboxypeptidase/ metallocarboxypeptidase/ zinc ion binding | chr1:26966887-26970572 FORWARD	-0.412
29.5	protein.degradation	at1g56700	Transcript	pyrrolidone-carboxylate peptidase family protein | chr1:21256176-21257973 FORWARD	0.375
29.5	protein.degradation	at2g14260	Transcript	Symbols: PIP | PIP; aminopeptidase | chr2:6041253-6043974 REVERSE	0.634
29.5	protein.degradation	at5g22860	Transcript	serine carboxypeptidase S28 family protein | chr5:7639318-7642984 REVERSE	-1.263
29.5	protein.degradation	at1g73990	Transcript	Symbols: SPPA | SPPA; serine-type endopeptidase | chr1:27824433-27828926 FORWARD	0.381
29.5	protein.degradation	at1g70550	Transcript	unknown protein | chr1:26597313-26600219 FORWARD	-0.557
29.5.1	protein.degradation.subtilases	at5g44530	Transcript	subtilase family protein | chr5:17937689-17941292 FORWARD	-0.598
29.5.1	protein.degradation.subtilases	at1g01900	Transcript	Symbols: ATSBT1.1, SBTI1.1 | SBTI1.1; serine-type endopeptidase | chr1:310316-313130 FORWARD	-0.847
29.5.1	protein.degradation.subtilases	at4g10540	Transcript	subtilase family protein | chr4:6512515-6515743 REVERSE	-0.744
29.5.1	protein.degradation.subtilases	at5g67360	Transcript	Symbols: ARA12 | ARA12; serine-type endopeptidase | chr5:26871891-26874579 REVERSE	-0.435
29.5.1	protein.degradation.subtilases	at1g20160	Transcript	Symbols: ATSBT5.2 | ATSBT5.2; identical protein binding / serine-type endopeptidase | chr1:6990794-6993891 REVERSE	-0.507
29.5.1	protein.degradation.subtilases	at4g34980	Transcript	Symbols: SLP2 | SLP2; serine-type peptidase | chr4:16656691-16659339 REVERSE	-0.279
29.5.1	protein.degradation.subtilases	at4g10550	Transcript	subtilase family protein | chr4:6516582-6519767 REVERSE	-0.521
29.5.1	protein.degradation.subtilases	at1g30600	Transcript	subtilase family protein | chr1:10841142-10845050 REVERSE	-0.466
29.5.1	protein.degradation.subtilases	at2g19170	Transcript	Symbols: SLP3 | SLP3; serine-type peptidase | chr2:8314005-8318596 REVERSE	-0.514
29.5.1	protein.degradation.subtilases	at5g59090	Transcript	Symbols: ATSBT4.12 | ATSBT4.12; identical protein binding / serine-type endopeptidase | chr5:23851905-23855275 REVERSE	-0.402
29.5.1	protein.degradation.subtilases	at4g20430	Transcript	subtilase family protein | chr4:11017656-11021280 REVERSE	-0.768
29.5.1	protein.degradation.subtilases	at2g05920	Transcript	subtilase family protein | chr2:2269515-2272229 REVERSE	-0.633
29.5.2	protein.degradation.autophagy	at4g21980	Transcript	Symbols: APG8A, ATG8A | APG8A (AUTOPHAGY 8A); APG8 activating enzyme/ APG8-specific protease/ Atg8 ligase | chr4:11655613-11657034 FORWARD	0.298
29.5.2	protein.degradation.autophagy	at4g16520	Transcript	Symbols: ATG8F | ATG8F (autophagy 8f); microtubule binding | chr4:9306663-9308462 REVERSE	0.408
29.5.2	protein.degradation.autophagy	at1g62040	Transcript	Symbols: ATG8C | ATG8C (autophagy 8c); microtubule binding | chr1:22932901-22934439 FORWARD	0.46
29.5.2	protein.degradation.autophagy	at4g04620	Transcript	Symbols: ATG8B | ATG8B (autophagy 8b); microtubule binding | chr4:2328496-2330200 REVERSE	0.383
29.5.2	protein.degradation.autophagy	at3g15580	Transcript	Symbols: ATG8I, APG8H | APG8H (AUTOPHAGY 8H); APG8 activating enzyme/ APG8-specific protease/ Atg8 ligase/ microtubule binding | chr3:5273895-5275095 REVERSE	0.362
29.5.2	protein.degradation.autophagy	at2g45170	Transcript	Symbols: ATATG8E, ATG8E | AtATG8e; microtubule binding | chr2:18624264-18625717 FORWARD	0.459
29.5.2	protein.degradation.autophagy	at1g54210	Transcript	Symbols: APG12, ATG12A | ATG12A (AUTOPHAGY 12 A); protein binding | chr1:20241245-20242563 FORWARD	0.448
29.5.3	protein.degradation.cysteine protease	at1g09850	Transcript	Symbols: XBCP3 | XBCP3 (xylem bark cysteine peptidase 3); cysteine-type endopeptidase/ cysteine-type peptidase | chr1:3201799-3204150 FORWARD	-0.676
29.5.3	protein.degradation.cysteine protease	at1g47128	Transcript	Symbols: RD21, RD21A | RD21 (responsive to dehydration 21); cysteine-type endopeptidase/ cysteine-type peptidase | chr1:17282825-17285670 REVERSE	-0.297
29.5.3	protein.degradation.cysteine protease	at4g16190	Transcript	cysteine proteinase, putative | chr4:9171467-9173105 FORWARD	0.438
29.5.3	protein.degradation.cysteine protease	at1g02305	Transcript	cathepsin B-like cysteine protease, putative | chr1:455688-458164 FORWARD	0.346
29.5.3	protein.degradation.cysteine protease	at3g19390	Transcript	cysteine proteinase, putative / thiol protease, putative | chr3:6722989-6725027 FORWARD	0.345
29.5.3	protein.degradation.cysteine protease	at1g02300	Transcript	cathepsin B-like cysteine protease, putative | chr1:453288-455463 FORWARD	0.593
29.5.3	protein.degradation.cysteine protease	at5g05110	Transcript	cysteine protease inhibitor, putative / cystatin, putative | chr5:1507419-1508867 REVERSE	0.495
29.5.3	protein.degradation.cysteine protease	at5g60190	Transcript	Ulp1 protease family protein | chr5:24234541-24236163 FORWARD	0.475
29.5.3	protein.degradation.cysteine protease	at5g03330	Transcript	OTU-like cysteine protease family protein | chr5:806964-809779 FORWARD	0.529
29.5.3	protein.degradation.cysteine protease	at3g12490	Transcript	Symbols: ATCYSB | cysteine protease inhibitor, putative / cystatin, putative | chr3:3960401-3961915 REVERSE	0.498
29.5.3	protein.degradation.cysteine protease	at1g62710	Transcript	Symbols: BETA-VPE, BETAVPE | BETA-VPE (BETA VACUOLAR PROCESSING ENZYME); cysteine-type endopeptidase | chr1:23223874-23226916 REVERSE	0.469
29.5.3	protein.degradation.cysteine protease	at3g48340	Transcript	cysteine-type endopeptidase/ cysteine-type peptidase | chr3:17897799-17899208 FORWARD	-0.744
29.5.3	protein.degradation.cysteine protease	at4g08340	Transcript	transposable element gene | chr4:5264215-5271148 REVERSE	0.651
29.5.4	protein.degradation.aspartate protease	at4g35880	Transcript	aspartyl protease family protein | chr4:16993339-16995820 FORWARD	-0.698
29.5.4	protein.degradation.aspartate protease	at1g03220	Transcript	extracellular dermal glycoprotein, putative / EDGP, putative | chr1:787122-788651 FORWARD	0.841
29.5.4	protein.degradation.aspartate protease	at4g16563	Transcript	aspartyl protease family protein | chr4:9329657-9331523 REVERSE	0.371
29.5.4	protein.degradation.aspartate protease	at1g05840	Transcript	aspartyl protease family protein | chr1:1762734-1766281 REVERSE	0.6
29.5.4	protein.degradation.aspartate protease	at4g04460	Transcript	aspartyl protease family protein | chr4:2224551-2227874 FORWARD	-0.61
29.5.4	protein.degradation.aspartate protease	at1g49050	Transcript	aspartyl protease family protein | chr1:18150538-18153361 FORWARD	0.274
29.5.4	protein.degradation.aspartate protease	at5g36260	Transcript	aspartyl protease family protein | chr5:14284955-14288333 REVERSE	-1.43
29.5.4	protein.degradation.aspartate protease	at1g01300	Transcript	aspartyl protease family protein | chr1:116943-118764 FORWARD	-0.715
29.5.4	protein.degradation.aspartate protease	at1g25510	Transcript	aspartyl protease family protein | chr1:8959186-8960848 REVERSE	-0.619
29.5.4	protein.degradation.aspartate protease	at2g39710	Transcript	aspartyl protease family protein | chr2:16561788-16563380 REVERSE	-0.894
29.5.4	protein.degradation.aspartate protease	at3g02740	Transcript	aspartyl protease family protein | chr3:590448-593186 FORWARD	0.408
29.5.5	protein.degradation.serine protease	at5g23210	Transcript	Symbols: SCPL34 | SCPL34; serine-type carboxypeptidase | chr5:7810683-7815039 FORWARD	-0.481
29.5.5	protein.degradation.serine protease	at5g47040	Transcript	Symbols: LON2 | LON2 (LON PROTEASE 2); ATP binding / ATP-dependent peptidase/ nucleoside-triphosphatase/ nucleotide binding / serine-type endopeptidase/ serine-type peptidase | chr5:19093152-19098715 REVERSE	0.356
29.5.5	protein.degradation.serine protease	at1g12410	Transcript	Symbols: CLPR2, NCLPP2, CLP2 | CLP2 (CLP PROTEASE PROTEOLYTIC SUBUNIT 2); serine-type endopeptidase | chr1:4223030-4225124 FORWARD	0.48
29.5.5	protein.degradation.serine protease	at1g11080	Transcript	Symbols: scpl31 | scpl31 (serine carboxypeptidase-like 31); serine-type carboxypeptidase | chr1:3694707-3698013 REVERSE	0.439
29.5.5	protein.degradation.serine protease	at3g12240	Transcript	Symbols: SCPL15 | SCPL15 (serine carboxypeptidase-like 15); serine-type carboxypeptidase | chr3:3902436-3904918 REVERSE	-0.533
29.5.5	protein.degradation.serine protease	at2g26390	Transcript	serpin, putative / serine protease inhibitor, putative | chr2:11229087-11230491 REVERSE	-1.399
29.5.5	protein.degradation.serine protease	at5g50920	Transcript	Symbols: CLPC, ATHSP93-V, HSP93-V, DCA1, CLPC1 | CLPC1; ATP binding / ATP-dependent peptidase/ ATPase | chr5:20715469-20720374 REVERSE	0.426
29.5.5	protein.degradation.serine protease	at2g22970	Transcript	Symbols: SCPL11 | serine carboxypeptidase S10 family protein | chr2:9774853-9778512 FORWARD	-0.479
29.5.5	protein.degradation.serine protease	at1g73300	Transcript	Symbols: scpl2 | scpl2 (serine carboxypeptidase-like 2); serine-type carboxypeptidase | chr1:27559673-27562048 REVERSE	0.517
29.5.5	protein.degradation.serine protease	at2g35770	Transcript	Symbols: scpl28 | scpl28 (serine carboxypeptidase-like 28); serine-type carboxypeptidase | chr2:15034037-15036518 REVERSE	-0.719
29.5.5	protein.degradation.serine protease	at3g03380	Transcript	Symbols: DegP7 | DegP7 (DegP protease 7); catalytic/ protein binding / serine-type endopeptidase/ serine-type peptidase | chr3:799615-808522 FORWARD	0.403
29.5.5	protein.degradation.serine protease	at5g36180	Transcript	Symbols: scpl1 | scpl1 (serine carboxypeptidase-like 1); serine-type carboxypeptidase | chr5:14239028-14242135 FORWARD	-0.563
29.5.5	protein.degradation.serine protease	at5g26860	Transcript	Symbols: LON_ARA_ARA, LON1 | LON1 (LON PROTEASE 1); ATP binding / ATP-dependent peptidase/ serine-type peptidase | chr5:9451048-9457000 FORWARD	-0.491
29.5.5	protein.degradation.serine protease	at5g53350	Transcript	Symbols: CLPX | CLPX; ATP binding / ATPase/ nucleoside-triphosphatase/ nucleotide binding / protein binding | chr5:21643898-21647707 FORWARD	0.411
29.5.5	protein.degradation.serine protease	at1g07200	Transcript	ATP-dependent Clp protease ClpB protein-related | chr1:2208719-2212546 REVERSE	0.46
29.5.5	protein.degradation.serine protease	at5g43570	Transcript	serine-type endopeptidase inhibitor | chr5:17506401-17507600 FORWARD	1.222
29.5.5	protein.degradation.serine protease	at2g22920	Transcript	Symbols: SCPL12 | serine carboxypeptidase S10 family protein | chr2:9753938-9757561 FORWARD	-0.752
29.5.5	protein.degradation.serine protease	at3g63470	Transcript	Symbols: scpl40 | scpl40 (serine carboxypeptidase-like 40); serine-type carboxypeptidase | chr3:23438474-23441060 FORWARD	-0.753
29.5.7	protein.degradation.metalloprotease	at1g59970	Transcript	matrixin family protein | chr1:22073534-22074876 FORWARD	-0.849
29.5.7	protein.degradation.metalloprotease	at2g30950	Transcript	Symbols: VAR2, FTSH2 | VAR2 (VARIEGATED 2); ATP-dependent peptidase/ ATPase/ metallopeptidase/ zinc ion binding | chr2:13174321-13177223 FORWARD	0.478
29.5.7	protein.degradation.metalloprotease	at1g06430	Transcript	Symbols: FTSH8 | FTSH8; ATP-dependent peptidase/ ATPase/ metallopeptidase/ zinc ion binding | chr1:1960058-1963011 REVERSE	0.62
29.5.7	protein.degradation.metalloprotease	at1g79560	Transcript	Symbols: EMB1047, FTSH12 | FTSH12 (FTSH PROTEASE 12); ATP-dependent peptidase/ ATPase/ metallopeptidase | chr1:29926794-29932585 FORWARD	-0.466
29.5.7	protein.degradation.metalloprotease	at1g24140	Transcript	matrixin family protein | chr1:8536045-8537387 REVERSE	-1.981
29.5.7	protein.degradation.metalloprotease	at5g35690	Transcript	LOCATED IN: cellular_component unknown; CONTAINS InterPro DOMAIN/s: WLM (InterPro:IPR013536), PUG (InterPro:IPR006567); BEST Arabidopsis thaliana protein match is: zinc ion binding (TAIR:AT1G55915.1); Has 335 Blast hits to 326 proteins in 115 species: Archae - 0; Bacteria - 24; Metazoa - 37; Fungi - 138; Plants - 58; Viruses - 2; Other Eukaryotes - 76 (source: NCBI BLink). | chr5:13864852-1386823…	0.355
29.5.7	protein.degradation.metalloprotease	at5g42320	Transcript	metallocarboxypeptidase/ zinc ion binding | chr5:16918489-16921245 REVERSE	-0.548
29.5.9	protein.degradation.AAA type	at3g28510	Transcript	AAA-type ATPase family protein | chr3:10685524-10687364 FORWARD	-0.893
29.5.9	protein.degradation.AAA type	at3g50930	Transcript	Symbols: BCS1 | BCS1 (CYTOCHROME BC1 SYNTHESIS); ATP binding / ATPase/ nucleoside-triphosphatase/ nucleotide binding | chr3:18929526-18931839 FORWARD	-2.508
29.5.9	protein.degradation.AAA type	at1g64110	Transcript	AAA-type ATPase family protein | chr1:23796719-23801725 REVERSE	-1.855
29.5.9	protein.degradation.AAA type	at5g40000	Transcript	AAA-type ATPase family protein | chr5:16011072-16012484 REVERSE	-1.767
29.5.9	protein.degradation.AAA type	at1g02890	Transcript	AAA-type ATPase family protein | chr1:645092-651906 REVERSE	0.339
29.5.9	protein.degradation.AAA type	at3g28600	Transcript	ATP binding / ATPase/ nucleoside-triphosphatase/ nucleotide binding | chr3:10722437-10723995 FORWARD	-2.34
29.5.9	protein.degradation.AAA type	at4g05380	Transcript	AAA-type ATPase family protein | chr4:2737146-2737983 FORWARD	0.779
29.5.9	protein.degradation.AAA type	at2g46620	Transcript	AAA-type ATPase family protein | chr2:19138801-19140747 REVERSE	-0.704
29.5.11	protein.degradation.ubiquitin	at1g26270	Transcript	phosphatidylinositol 3- and 4-kinase family protein | chr1:9089524-9092457 REVERSE	1.474
29.5.11	protein.degradation.ubiquitin	at1g27750	Transcript	nucleic acid binding | chr1:9657385-9661958 FORWARD	0.293
29.5.11	protein.degradation.ubiquitin	at4g24690	Transcript	ubiquitin-associated (UBA)/TS-N domain-containing protein / octicosapeptide/Phox/Bemp1 (PB1) domain-containing protein | chr4:12741033-12744533 FORWARD	0.38
29.5.11	protein.degradation.ubiquitin	at5g12120	Transcript	ubiquitin-associated (UBA)/TS-N domain-containing protein | chr5:3916048-3918659 REVERSE	0.564
29.5.11	protein.degradation.ubiquitin	at4g22290	Transcript	ubiquitin thiolesterase | chr4:11782905-11785816 REVERSE	0.969
29.5.11	protein.degradation.ubiquitin	at2g26920	Transcript	ubiquitin-associated (UBA)/TS-N domain-containing protein | chr2:11489004-11491751 FORWARD	0.413
29.5.11	protein.degradation.ubiquitin	at1g13640	Transcript	phosphatidylinositol 3- and 4-kinase family protein | chr1:4677027-4679812 REVERSE	0.355
29.5.11	protein.degradation.ubiquitin	at1g43690	Transcript	ubiquitin interaction motif-containing protein | chr1:16478247-16482837 FORWARD	-0.339
29.5.11.1	protein.degradation.ubiquitin.ubiquitin	at5g14360	Transcript	ubiquitin family protein | chr5:4630997-4631742 FORWARD	0.718
29.5.11.1	protein.degradation.ubiquitin.ubiquitin	at4g05050	Transcript	Symbols: UBQ11 | UBQ11 (UBIQUITIN 11); protein binding | chr4:2588004-2589386 REVERSE	-0.549
29.5.11.1	protein.degradation.ubiquitin.ubiquitin	at4g01000	Transcript	ubiquitin family protein | chr4:431963-433849 REVERSE	0.69
29.5.11.1	protein.degradation.ubiquitin.ubiquitin	at4g24990	Transcript	Symbols: ATGP4 | ATGP4 | chr4:12849709-12851633 REVERSE	0.353
29.5.11.1	protein.degradation.ubiquitin.ubiquitin	at5g20620	Transcript	Symbols: UBQ4 | UBQ4; protein binding | chr5:6973071-6974946 REVERSE	0.289
29.5.11.1	protein.degradation.ubiquitin.ubiquitin	at2g35635	Transcript	Symbols: UBQ7, RUB2 | UBQ7; protein binding | chr2:14980970-14982116 FORWARD	0.446
29.5.11.1	protein.degradation.ubiquitin.ubiquitin	at4g05320	Transcript	Symbols: UBQ10 | UBQ10 (POLYUBIQUITIN 10); protein binding | chr4:2718170-2720308 FORWARD	0.48
29.5.11.1	protein.degradation.ubiquitin.ubiquitin	at5g55160	Transcript	Symbols: SUM2, SUMO 2, SUMO2, ATSUMO2 | SUMO2 (SMALL UBIQUITIN-LIKE MODIFIER 2); protein binding / protein tag | chr5:22383560-22384925 REVERSE	0.349
29.5.11.1	protein.degradation.ubiquitin.ubiquitin	at3g02540	Transcript	Symbols: RAD23-3 | RAD23-3 (PUTATIVE DNA REPAIR PROTEIN RAD23-3); damaged DNA binding | chr3:532808-536342 REVERSE	0.456
29.5.11.1	protein.degradation.ubiquitin.ubiquitin	at5g03240	Transcript	Symbols: UBQ3 | UBQ3 (POLYUBIQUITIN 3); protein binding | chr5:771752-773363 REVERSE	0.624
29.5.11.3	protein.degradation.ubiquitin.E2	at5g53300	Transcript	Symbols: UBC10 | UBC10 (ubiquitin-conjugating enzyme 10); ubiquitin-protein ligase | chr5:21632514-21634229 REVERSE	0.378
29.5.11.3	protein.degradation.ubiquitin.E2	at1g63800	Transcript	Symbols: UBC5 | UBC5 (ubiquitin-conjugating enzyme 5); ubiquitin-protein ligase | chr1:23667616-23669080 REVERSE	0.336
29.5.11.3	protein.degradation.ubiquitin.E2	at5g05080	Transcript	Symbols: UBC22 | UBC22 (ubiquitin-conjugating enzyme 22); ubiquitin-protein ligase | chr5:1498553-1500784 REVERSE	0.355
29.5.11.3	protein.degradation.ubiquitin.E2	at4g36410	Transcript	Symbols: UBC17 | UBC17 (UBIQUITIN-CONJUGATING ENZYME 17); small conjugating protein ligase/ ubiquitin-protein ligase | chr4:17201922-17202988 FORWARD	0.641
29.5.11.3	protein.degradation.ubiquitin.E2	at1g70660	Transcript	Symbols: MMZ2, UEV1B | MMZ2 (MMS ZWEI HOMOLOGE 2); protein binding / ubiquitin-protein ligase | chr1:26640595-26642149 FORWARD	0.655
29.5.11.3	protein.degradation.ubiquitin.E2	at4g27960	Transcript	Symbols: UBC9 | UBC9 (UBIQUITIN CONJUGATING ENZYME 9); ubiquitin-protein ligase | chr4:13915820-13917420 REVERSE	0.585
29.5.11.3	protein.degradation.ubiquitin.E2	at3g13550	Transcript	Symbols: FUS9, EMB144, COP10, CIN4 | FUS9 (FUSCA 9); protein binding / ubiquitin-protein ligase | chr3:4423349-4424883 REVERSE	0.416
29.5.11.3	protein.degradation.ubiquitin.E2	at5g41700	Transcript	Symbols: UBC8, ATUBC8 | UBC8 (UBIQUITIN CONJUGATING ENZYME 8); protein binding / ubiquitin-protein ligase | chr5:16675842-16677509 FORWARD	0.345
29.5.11.3	protein.degradation.ubiquitin.E2	at2g02760	Transcript	Symbols: ATUBC2, UBC2 | ATUBC2 (UBIQUITING-CONJUGATING ENZYME 2); ubiquitin-protein ligase | chr2:773684-775371 FORWARD	0.268
29.5.11.3	protein.degradation.ubiquitin.E2	at3g17000	Transcript	Symbols: UBC32 | UBC32 (ubiquitin-conjugating enzyme 32); ubiquitin-protein ligase | chr3:5797179-5799683 FORWARD	0.394
29.5.11.3	protein.degradation.ubiquitin.E2	at1g14400	Transcript	Symbols: UBC1, ATUBC1 | UBC1 (UBIQUITIN CARRIER PROTEIN 1); ubiquitin-protein ligase | chr1:4927011-4928690 REVERSE	0.296
29.5.11.3	protein.degradation.ubiquitin.E2	at3g08690	Transcript	Symbols: UBC11, ATUBC11 | UBC11 (UBIQUITIN-CONJUGATING ENZYME 11); ubiquitin-protein ligase | chr3:2641056-2642688 FORWARD	0.403
29.5.11.3	protein.degradation.ubiquitin.E2	at3g52560	Transcript	Symbols: UEV1D-4 | UEV1D-4 (UBIQUITIN E2 VARIANT 1D-4); protein binding / ubiquitin-protein ligase | chr3:19494384-19496084 REVERSE	0.337
29.5.11.3	protein.degradation.ubiquitin.E2	at3g57870	Transcript	Symbols: AHUS5, EMB1637, SCE1, SCE1A, ATSCE1 | SCE1 (SUMO CONJUGATION ENZYME 1); SUMO ligase | chr3:21428496-21430200 REVERSE	0.448
29.5.11.4.1	protein.degradation.ubiquitin.E3.HECT	at4g12570	Transcript	Symbols: UPL5 | UPL5 (UBIQUITIN PROTEIN LIGASE 5); acid-amino acid ligase/ binding / ubiquitin-protein ligase | chr4:7445362-7449086 FORWARD	0.37
29.5.11.4.2	protein.degradation.ubiquitin.E3.RING	at5g01980	Transcript	zinc finger (C3HC4-type RING finger) family protein | chr5:375215-377208 FORWARD	0.517
29.5.11.4.2	protein.degradation.ubiquitin.E3.RING	at3g43430	Transcript	zinc finger (C3HC4-type RING finger) family protein | chr3:15354535-15355304 REVERSE	0.697
29.5.11.4.2	protein.degradation.ubiquitin.E3.RING	at1g23030	Transcript	armadillo/beta-catenin repeat family protein / U-box domain-containing protein | chr1:8156646-8159077 FORWARD	-0.638
29.5.11.4.2	protein.degradation.ubiquitin.E3.RING	at1g26800	Transcript	zinc finger (C3HC4-type RING finger) family protein | chr1:9285099-9286324 REVERSE	0.742
29.5.11.4.2	protein.degradation.ubiquitin.E3.RING	at2g22680	Transcript	zinc finger (C3HC4-type RING finger) family protein | chr2:9645313-9647613 FORWARD	0.902
29.5.11.4.2	protein.degradation.ubiquitin.E3.RING	at5g19430	Transcript	zinc finger (C3HC4-type RING finger) family protein | chr5:6553825-6555831 FORWARD	0.576
29.5.11.4.2	protein.degradation.ubiquitin.E3.RING	at1g55530	Transcript	zinc finger (C3HC4-type RING finger) family protein | chr1:20729182-20731283 REVERSE	0.894
29.5.11.4.2	protein.degradation.ubiquitin.E3.RING	at2g47700	Transcript	zinc finger (C3HC4-type RING finger) family protein | chr2:19552314-19554584 REVERSE	0.672
29.5.11.4.2	protein.degradation.ubiquitin.E3.RING	at2g22690	Transcript	protein binding / zinc ion binding | chr2:9649690-9651439 REVERSE	0.691
29.5.11.4.2	protein.degradation.ubiquitin.E3.RING	at1g02610	Transcript	zinc finger (C3HC4-type RING finger) family protein | chr1:553181-555854 REVERSE	0.611
29.5.11.4.2	protein.degradation.ubiquitin.E3.RING	at5g22920	Transcript	zinc finger (C3HC4-type RING finger) family protein | chr5:7664991-7667265 FORWARD	0.764
29.5.11.4.2	protein.degradation.ubiquitin.E3.RING	at3g61390	Transcript	U-box domain-containing protein | chr3:22716353-22718373 FORWARD	-1.036
29.5.11.4.2	protein.degradation.ubiquitin.E3.RING	at5g10380	Transcript	Symbols: RING1 | RING1; protein binding / ubiquitin-protein ligase/ zinc ion binding | chr5:3267635-3268813 FORWARD	-1.23
29.5.11.4.2	protein.degradation.ubiquitin.E3.RING	at4g35840	Transcript	zinc finger (C3HC4-type RING finger) family protein | chr4:16980961-16982365 FORWARD	0.639
29.5.11.4.2	protein.degradation.ubiquitin.E3.RING	at2g01735	Transcript	Symbols: RIE1 | RIE1 (RING-FINGER PROTEIN FOR EMBRYOGENESIS); protein binding / zinc ion binding | chr2:324472-326094 FORWARD	0.314
29.5.11.4.2	protein.degradation.ubiquitin.E3.RING	at5g42200	Transcript	zinc finger (C3HC4-type RING finger) family protein | chr5:16860467-16861232 FORWARD	1.436
29.5.11.4.2	protein.degradation.ubiquitin.E3.RING	at3g46620	Transcript	zinc finger (C3HC4-type RING finger) family protein | chr3:17178697-17180067 REVERSE	-1.468
29.5.11.4.2	protein.degradation.ubiquitin.E3.RING	at3g47160	Transcript	protein binding / zinc ion binding | chr3:17359988-17362118 REVERSE	0.493
29.5.11.4.2	protein.degradation.ubiquitin.E3.RING	at2g18670	Transcript	zinc finger (C3HC4-type RING finger) family protein | chr2:8093220-8095729 FORWARD	0.602
29.5.11.4.2	protein.degradation.ubiquitin.E3.RING	at1g35625	Transcript	peptidase/ protein binding / zinc ion binding | chr1:13158466-13160245 REVERSE	1.187
29.5.11.4.2	protein.degradation.ubiquitin.E3.RING	at4g37880	Transcript	protein binding / zinc ion binding | chr4:17809681-17811590 FORWARD	0.309
29.5.11.4.2	protein.degradation.ubiquitin.E3.RING	at2g34920	Transcript	Symbols: EDA18 | EDA18 (embryo sac development arrest 18); protein binding / zinc ion binding | chr2:14728027-14731156 REVERSE	-0.993
29.5.11.4.2	protein.degradation.ubiquitin.E3.RING	at4g03510	Transcript	Symbols: RMA1 | RMA1; protein binding / ubiquitin-protein ligase/ zinc ion binding | chr4:1557120-1559428 REVERSE	1.004
29.5.11.4.2	protein.degradation.ubiquitin.E3.RING	at1g10560	Transcript	Symbols: PUB18, ATPUB18 | PUB18 (PLANT U-BOX 18); ubiquitin-protein ligase | chr1:3484580-3486965 FORWARD	-1.047
29.5.11.4.2	protein.degradation.ubiquitin.E3.RING	at4g28270	Transcript	zinc finger (C3HC4-type RING finger) family protein | chr4:14007539-14009019 REVERSE	0.602
29.5.11.4.2	protein.degradation.ubiquitin.E3.RING	at5g08139	Transcript	zinc finger (C3HC4-type RING finger) family protein | chr5:2616345-2617881 FORWARD	0.813
29.5.11.4.2	protein.degradation.ubiquitin.E3.RING	at4g34100	Transcript	protein binding / zinc ion binding | chr4:16330467-16335074 FORWARD	0.366
29.5.11.4.2	protein.degradation.ubiquitin.E3.RING	at2g19610	Transcript	zinc finger (C3HC4-type RING finger) family protein | chr2:8483940-8486086 FORWARD	1.024
29.5.11.4.2	protein.degradation.ubiquitin.E3.RING	at2g39100	Transcript	zinc finger (C3HC4-type RING finger) family protein | chr2:16317438-16319387 FORWARD	0.565
29.5.11.4.2	protein.degradation.ubiquitin.E3.RING	at4g21070	Transcript	Symbols: ATBRCA1, BRCA1 | ATBRCA1; ubiquitin-protein ligase | chr4:11248078-11252724 FORWARD	-0.718
29.5.11.4.2	protein.degradation.ubiquitin.E3.RING	at1g22500	Transcript	zinc finger (C3HC4-type RING finger) family protein | chr1:7949476-7950900 FORWARD	0.361
29.5.11.4.2	protein.degradation.ubiquitin.E3.RING	at5g63760	Transcript	IBR domain-containing protein | chr5:25515878-25517833 REVERSE	0.314
29.5.11.4.2	protein.degradation.ubiquitin.E3.RING	at1g08050	Transcript	zinc finger (C3HC4-type RING finger) family protein | chr1:2498836-2501427 REVERSE	-0.48
29.5.11.4.2	protein.degradation.ubiquitin.E3.RING	at5g18650	Transcript	zinc finger (C3HC4-type RING finger) family protein | chr5:6217912-6220702 FORWARD	0.442
29.5.11.4.2	protein.degradation.ubiquitin.E3.RING	at1g45976	Transcript	Symbols: SBP1 | SBP1 (s-ribonuclease binding protein 1); protein binding / zinc ion binding | chr1:17199325-17200735 FORWARD	0.635
29.5.11.4.2	protein.degradation.ubiquitin.E3.RING	at4g27470	Transcript	zinc finger (C3HC4-type RING finger) family protein | chr4:13734999-13736518 FORWARD	0.406
29.5.11.4.2	protein.degradation.ubiquitin.E3.RING	at4g40070	Transcript	protein binding / zinc ion binding | chr4:18576418-18577774 FORWARD	1.097
29.5.11.4.2	protein.degradation.ubiquitin.E3.RING	at5g01450	Transcript	protein binding / zinc ion binding | chr5:183328-186448 REVERSE	0.345
29.5.11.4.2	protein.degradation.ubiquitin.E3.RING	at5g42940	Transcript	zinc finger (C3HC4-type RING finger) family protein | chr5:17216330-17220490 REVERSE	0.349
29.5.11.4.2	protein.degradation.ubiquitin.E3.RING	at1g05890	Transcript	zinc finger protein-related | chr1:1779357-1784529 FORWARD	0.44
29.5.11.4.2	protein.degradation.ubiquitin.E3.RING	at1g20823	Transcript	zinc finger (C3HC4-type RING finger) family protein | chr1:7238800-7239669 FORWARD	-2.372
29.5.11.4.2	protein.degradation.ubiquitin.E3.RING	at2g34000	Transcript	zinc finger protein-related | chr2:14365177-14365632 FORWARD	0.428
29.5.11.4.2	protein.degradation.ubiquitin.E3.RING	at1g76410	Transcript	Symbols: ATL8 | ATL8; protein binding / zinc ion binding | chr1:28668848-28669646 FORWARD	0.846
29.5.11.4.2	protein.degradation.ubiquitin.E3.RING	at5g40140	Transcript	armadillo/beta-catenin repeat family protein / U-box domain-containing protein | chr5:16057347-16058999 FORWARD	-0.591
29.5.11.4.2	protein.degradation.ubiquitin.E3.RING	at2g47560	Transcript	zinc finger (C3HC4-type RING finger) family protein | chr2:19511717-19512728 REVERSE	0.819
29.5.11.4.2	protein.degradation.ubiquitin.E3.RING	at5g59550	Transcript	zinc finger (C3HC4-type RING finger) family protein | chr5:23998259-23999793 REVERSE	-1.544
29.5.11.4.2	protein.degradation.ubiquitin.E3.RING	at5g58787	Transcript	zinc finger (C3HC4-type RING finger) family protein | chr5:23742450-23744604 FORWARD	0.531
29.5.11.4.2	protein.degradation.ubiquitin.E3.RING	at5g49665	Transcript	zinc finger (C3HC4-type RING finger) family protein | chr5:20167002-20169474 REVERSE	-0.37
29.5.11.4.2	protein.degradation.ubiquitin.E3.RING	at2g04240	Transcript	Symbols: XERICO | XERICO; protein binding / zinc ion binding | chr2:1461630-1462934 REVERSE	0.587
29.5.11.4.2	protein.degradation.ubiquitin.E3.RING	at1g60190	Transcript	armadillo/beta-catenin repeat family protein / U-box domain-containing protein | chr1:22198403-22200678 FORWARD	-2.186
29.5.11.4.2	protein.degradation.ubiquitin.E3.RING	at3g16720	Transcript	Symbols: ATL2 | ATL2; protein binding / zinc ion binding | chr3:5692738-5694127 FORWARD	-1.265
29.5.11.4.2	protein.degradation.ubiquitin.E3.RING	at1g71980	Transcript	protease-associated zinc finger (C3HC4-type RING finger) family protein | chr1:27097903-27100139 FORWARD	0.501
29.5.11.4.2	protein.degradation.ubiquitin.E3.RING	at2g42160	Transcript	zinc finger (ubiquitin-hydrolase) domain-containing protein | chr2:17574641-17577463 REVERSE	0.47
29.5.11.4.2	protein.degradation.ubiquitin.E3.RING	at3g05250	Transcript	zinc finger (C3HC4-type RING finger) family protein | chr3:1495597-1497469 FORWARD	0.596
29.5.11.4.2	protein.degradation.ubiquitin.E3.RING	at5g55970	Transcript	zinc finger (C3HC4-type RING finger) family protein | chr5:22667906-22669545 FORWARD	0.772
29.5.11.4.2	protein.degradation.ubiquitin.E3.RING	at3g53410	Transcript	zinc finger (C3HC4-type RING finger) family protein | chr3:19800951-19802328 REVERSE	0.511
29.5.11.4.2	protein.degradation.ubiquitin.E3.RING	at5g03200	Transcript	zinc finger (C3HC4-type RING finger) family protein | chr5:760319-761803 REVERSE	0.422
29.5.11.4.2	protein.degradation.ubiquitin.E3.RING	at3g62240	Transcript	zinc finger (C2H2 type) family protein | chr3:23033442-23036765 REVERSE	0.371
29.5.11.4.2	protein.degradation.ubiquitin.E3.RING	at2g35910	Transcript	zinc finger (C3HC4-type RING finger) family protein | chr2:15072932-15074081 REVERSE	0.707
29.5.11.4.2	protein.degradation.ubiquitin.E3.RING	at3g02340	Transcript	zinc finger (C3HC4-type RING finger) family protein | chr3:477003-478442 FORWARD	0.717
29.5.11.4.2	protein.degradation.ubiquitin.E3.RING	at4g33565	Transcript	protein binding / zinc ion binding | chr4:16136749-16138201 FORWARD	1.051
29.5.11.4.2	protein.degradation.ubiquitin.E3.RING	at1g05880	Transcript	nucleic acid binding / protein binding / structural molecule/ zinc ion binding | chr1:1775643-1778553 FORWARD	-0.605
29.5.11.4.2	protein.degradation.ubiquitin.E3.RING	at3g19910	Transcript	zinc finger (C3HC4-type RING finger) family protein | chr3:6926308-6929567 FORWARD	0.329
29.5.11.4.2	protein.degradation.ubiquitin.E3.RING	at5g05530	Transcript	zinc finger (C3HC4-type RING finger) family protein | chr5:1635478-1636191 FORWARD	0.933
29.5.11.4.2	protein.degradation.ubiquitin.E3.RING	at5g45100	Transcript	protein binding / zinc ion binding | chr5:18218699-18219960 FORWARD	-0.511
29.5.11.4.2	protein.degradation.ubiquitin.E3.RING	at3g60300	Transcript	RWD domain-containing protein | chr3:22285311-22287479 FORWARD	0.447
29.5.11.4.2	protein.degradation.ubiquitin.E3.RING	at5g62910	Transcript	protein binding / zinc ion binding | chr5:25250658-25252204 FORWARD	0.669
29.5.11.4.2	protein.degradation.ubiquitin.E3.RING	at5g60580	Transcript	zinc finger (C3HC4-type RING finger) family protein | chr5:24354057-24356962 FORWARD	0.377
29.5.11.4.2	protein.degradation.ubiquitin.E3.RING	at1g61620	Transcript	phosphoinositide binding | chr1:22737543-22739430 FORWARD	0.483
29.5.11.4.2	protein.degradation.ubiquitin.E3.RING	at3g54850	Transcript	Symbols: ATPUB14, PUB14 | PUB14; ubiquitin-protein ligase | chr3:20321422-20324020 FORWARD	0.644
29.5.11.4.2	protein.degradation.ubiquitin.E3.RING	at1g14200	Transcript	zinc finger (C3HC4-type RING finger) family protein | chr1:4854384-4855200 REVERSE	0.619
29.5.11.4.2	protein.degradation.ubiquitin.E3.RING	at4g34370	Transcript	Symbols: ATARI1, ARI1 | ARI1 (ARIADNE); protein binding / zinc ion binding | chr4:16434333-16437309 FORWARD	0.398
29.5.11.4.2	protein.degradation.ubiquitin.E3.RING	at1g01350	Transcript	nucleic acid binding / protein binding / zinc ion binding | chr1:136124-138162 FORWARD	0.31
29.5.11.4.2	protein.degradation.ubiquitin.E3.RING	at5g01830	Transcript	armadillo/beta-catenin repeat family protein / U-box domain-containing protein | chr5:320695-323169 FORWARD	-0.329
29.5.11.4.2	protein.degradation.ubiquitin.E3.RING	at5g25560	Transcript	zinc finger (C3HC4-type RING finger) family protein | chr5:8897901-8901704 FORWARD	0.415
29.5.11.4.2	protein.degradation.ubiquitin.E3.RING	at1g53190	Transcript	zinc finger (C3HC4-type RING finger) family protein | chr1:19837110-19840227 FORWARD	0.559
29.5.11.4.2	protein.degradation.ubiquitin.E3.RING	at2g44950	Transcript	Symbols: RDO4, HUB1 | HUB1 (HISTONE MONO-UBIQUITINATION 1); protein binding / protein homodimerization/ ubiquitin-protein ligase/ zinc ion binding | chr2:18542213-18548591 REVERSE	0.398
29.5.11.4.2	protein.degradation.ubiquitin.E3.RING	at5g22000	Transcript	Symbols: RHF2A | RHF2A (RING-H2 GROUP F2A); protein binding / zinc ion binding | chr5:7277322-7280255 FORWARD	0.412
29.5.11.4.2	protein.degradation.ubiquitin.E3.RING	at3g10910	Transcript	zinc finger (C3HC4-type RING finger) family protein | chr3:3412911-3414019 REVERSE	0.675
29.5.11.4.2	protein.degradation.ubiquitin.E3.RING	at5g41350	Transcript	zinc finger (C3HC4-type RING finger) family protein | chr5:16541462-16543972 REVERSE	0.342
29.5.11.4.2	protein.degradation.ubiquitin.E3.RING	at2g44410	Transcript	protein binding / zinc ion binding | chr2:18328417-18330336 FORWARD	0.555
29.5.11.4.2	protein.degradation.ubiquitin.E3.RING	at1g15100	Transcript	Symbols: RHA2A | RHA2A; protein binding / ubiquitin-protein ligase/ zinc ion binding | chr1:5193426-5194203 REVERSE	1.272
29.5.11.4.2	protein.degradation.ubiquitin.E3.RING	at3g18930	Transcript	zinc finger (C3HC4-type RING finger) family protein | chr3:6523379-6525543 REVERSE	0.846
29.5.11.4.2	protein.degradation.ubiquitin.E3.RING	at3g18773	Transcript	zinc finger (C3HC4-type RING finger) family protein | chr3:6465825-6467175 FORWARD	0.909
29.5.11.4.2	protein.degradation.ubiquitin.E3.RING	at5g43420	Transcript	zinc finger (C3HC4-type RING finger) family protein | chr5:17451669-17453124 FORWARD	-1.178
29.5.11.4.2	protein.degradation.ubiquitin.E3.RING	at5g41400	Transcript	zinc finger (C3HC4-type RING finger) family protein | chr5:16569377-16570177 REVERSE	-0.961
29.5.11.4.2	protein.degradation.ubiquitin.E3.RING	at3g12920	Transcript	protein binding / zinc ion binding | chr3:4121883-4123508 REVERSE	0.533
29.5.11.4.2	protein.degradation.ubiquitin.E3.RING	at1g67530	Transcript	armadillo/beta-catenin repeat family protein / U-box domain-containing family protein | chr1:25307658-25311308 FORWARD	0.472
29.5.11.4.2	protein.degradation.ubiquitin.E3.RING	at3g15070	Transcript	zinc finger (C3HC4-type RING finger) family protein | chr3:5070134-5073317 REVERSE	0.727
29.5.11.4.2	protein.degradation.ubiquitin.E3.RING	at4g26580	Transcript	protein binding / zinc ion binding | chr4:13411444-13413029 REVERSE	0.667
29.5.11.4.2	protein.degradation.ubiquitin.E3.RING	at2g45530	Transcript	zinc finger (C3HC4-type RING finger) family protein | chr2:18756478-18757513 FORWARD	1.291
29.5.11.4.2	protein.degradation.ubiquitin.E3.RING	at1g75400	Transcript	protein binding / zinc ion binding | chr1:28296919-28299686 FORWARD	0.424
29.5.11.4.2	protein.degradation.ubiquitin.E3.RING	at1g32530	Transcript	zinc finger (C3HC4-type RING finger) family protein | chr1:11759459-11762607 REVERSE	0.561
29.5.11.4.2	protein.degradation.ubiquitin.E3.RING	at3g61180	Transcript	zinc finger (C3HC4-type RING finger) family protein | chr3:22645566-22647667 FORWARD	0.362
29.5.11.4.2	protein.degradation.ubiquitin.E3.RING	at4g21350	Transcript	Symbols: B80, PUB8 | PUB8 (PLANT U-BOX 8); binding / protein binding / ubiquitin-protein ligase/ zinc ion binding | chr4:11356143-11357267 REVERSE	0.57
29.5.11.4.2	protein.degradation.ubiquitin.E3.RING	at5g18340	Transcript	U-box domain-containing protein | chr5:6070640-6072310 REVERSE	1.012
29.5.11.4.3.1	protein.degradation.ubiquitin.E3.SCF.SKP	at5g59140	Transcript	SKP1 family protein | chr5:23874411-23875695 REVERSE	0.34
29.5.11.4.3.1	protein.degradation.ubiquitin.E3.SCF.SKP	at5g57900	Transcript	Symbols: SKIP1 | SKIP1 (SKP1 INTERACTING PARTNER 1); protein binding | chr5:23449711-23450933 REVERSE	0.487
29.5.11.4.3.1	protein.degradation.ubiquitin.E3.SCF.SKP	at5g42190	Transcript	Symbols: ASK2, SKP1B | ASK2 (ARABIDOPSIS SKP1-LIKE 2); protein binding / ubiquitin-protein ligase | chr5:16854191-16855645 REVERSE	0.406
29.5.11.4.3.2	protein.degradation.ubiquitin.E3.SCF.FBOX	at1g15670	Transcript	kelch repeat-containing F-box family protein | chr1:5389952-5391490 FORWARD	0.775
29.5.11.4.3.2	protein.degradation.ubiquitin.E3.SCF.FBOX	at3g54480	Transcript	Symbols: SKIP5, SKP5 | SKIP5 (SKP1/ASK-INTERACTING PROTEIN 5) | chr3:20170685-20173416 REVERSE	0.404
29.5.11.4.3.2	protein.degradation.ubiquitin.E3.SCF.FBOX	at2g39940	Transcript	Symbols: COI1 | COI1 (CORONATINE INSENSITIVE 1); protein binding / ubiquitin-protein ligase | chr2:16672493-16675748 REVERSE	0.407
29.5.11.4.3.2	protein.degradation.ubiquitin.E3.SCF.FBOX	at4g03030	Transcript	kelch repeat-containing F-box family protein | chr4:1335729-1337368 REVERSE	0.574
29.5.11.4.3.2	protein.degradation.ubiquitin.E3.SCF.FBOX	at5g45360	Transcript	F-box family protein | chr5:18384521-18386785 REVERSE	0.631
29.5.11.4.3.2	protein.degradation.ubiquitin.E3.SCF.FBOX	at3g48880	Transcript	F-box family protein | chr3:18126962-18129189 FORWARD	0.303
29.5.11.4.3.2	protein.degradation.ubiquitin.E3.SCF.FBOX	at3g12350	Transcript	F-box family protein | chr3:3931564-3933356 FORWARD	0.393
29.5.11.4.3.2	protein.degradation.ubiquitin.E3.SCF.FBOX	at1g80470	Transcript	FUNCTIONS IN: molecular_function unknown; INVOLVED IN: biological_process unknown; LOCATED IN: cellular_component unknown; CONTAINS InterPro DOMAIN/s: FBD (InterPro:IPR013596), Cyclin-like F-box (InterPro:IPR001810), FBD-like (InterPro:IPR006566), Leucine-rich repeat 2 (InterPro:IPR013101); BEST Arabidopsis thaliana protein match is: F-box family protein (TAIR:AT1G16930.1); Has 1270 Blast hits to…	1.05
29.5.11.4.3.2	protein.degradation.ubiquitin.E3.SCF.FBOX	at5g57360	Transcript	Symbols: ZTL, LKP1, ADO1, FKL2 | ZTL (ZEITLUPE); protein binding / ubiquitin-protein ligase | chr5:23241427-23244590 FORWARD	0.563
29.5.11.4.3.2	protein.degradation.ubiquitin.E3.SCF.FBOX	at1g67190	Transcript	F-box family protein | chr1:25132574-25134431 FORWARD	0.559
29.5.11.4.3.2	protein.degradation.ubiquitin.E3.SCF.FBOX	at3g61590	Transcript	Symbols: HWS, HS | HWS (HAWAIIAN SKIRT); ubiquitin-protein ligase | chr3:22791962-22794330 FORWARD	-0.877
29.5.11.4.3.2	protein.degradation.ubiquitin.E3.SCF.FBOX	at5g18780	Transcript	F-box family protein | chr5:6264610-6266097 FORWARD	0.431
29.5.11.4.3.2	protein.degradation.ubiquitin.E3.SCF.FBOX	at3g61350	Transcript	Symbols: SKIP4 | SKIP4 (SKP1 INTERACTING PARTNER 4) | chr3:22702684-22704481 FORWARD	0.573
29.5.11.4.3.2	protein.degradation.ubiquitin.E3.SCF.FBOX	at3g16740	Transcript	F-box family protein | chr3:5699333-5700826 FORWARD	0.443
29.5.11.4.3.2	protein.degradation.ubiquitin.E3.SCF.FBOX	at1g23780	Transcript	F-box family protein | chr1:8406686-8408525 REVERSE	0.507
29.5.11.4.3.2	protein.degradation.ubiquitin.E3.SCF.FBOX	at1g67480	Transcript	kelch repeat-containing F-box family protein | chr1:25276295-25278718 FORWARD	0.572
29.5.11.4.3.2	protein.degradation.ubiquitin.E3.SCF.FBOX	at1g80440	Transcript	kelch repeat-containing F-box family protein | chr1:30241607-30243071 FORWARD	0.43
29.5.11.4.3.2	protein.degradation.ubiquitin.E3.SCF.FBOX	at4g39570	Transcript	kelch repeat-containing F-box family protein | chr4:18384100-18385544 REVERSE	-1.215
29.5.11.4.3.2	protein.degradation.ubiquitin.E3.SCF.FBOX	at4g21510	Transcript	F-box family protein | chr4:11445849-11447163 REVERSE	1.043
29.5.11.4.3.2	protein.degradation.ubiquitin.E3.SCF.FBOX	at2g42620	Transcript	Symbols: MAX2, ORE9, PP2 | MAX2 (MORE AXILLARY BRANCHES 2); ubiquitin-protein ligase | chr2:17756140-17758468 FORWARD	1.168
29.5.11.4.3.2	protein.degradation.ubiquitin.E3.SCF.FBOX	at1g10890	Transcript	unknown protein | chr1:3627726-3630765 FORWARD	0.425
29.5.11.4.3.2	protein.degradation.ubiquitin.E3.SCF.FBOX	at3g57590	Transcript	FUNCTIONS IN: molecular_function unknown; INVOLVED IN: biological_process unknown; CONTAINS InterPro DOMAIN/s: Cyclin-like F-box (InterPro:IPR001810), F-box associated type 3 (InterPro:IPR013187), F-box associated type 1 (InterPro:IPR017451); BEST Arabidopsis thaliana protein match is: F-box family protein (TAIR:AT3G57580.1); Has 891 Blast hits to 856 proteins in 41 species: Archae - 0; Bacteria …	0.491
29.5.11.4.3.2	protein.degradation.ubiquitin.E3.SCF.FBOX	at5g42460	Transcript	FUNCTIONS IN: molecular_function unknown; INVOLVED IN: biological_process unknown; LOCATED IN: cellular_component unknown; CONTAINS InterPro DOMAIN/s: Cyclin-like F-box (InterPro:IPR001810), F-box associated (InterPro:IPR006527), F-box associated type 1 (InterPro:IPR017451); BEST Arabidopsis thaliana protein match is: F-box family protein (TAIR:AT2G17830.1); Has 799 Blast hits to 768 proteins in …	0.701
29.5.11.4.3.2	protein.degradation.ubiquitin.E3.SCF.FBOX	at5g43190	Transcript	F-box family protein (FBX6) | chr5:17340138-17341569 REVERSE	0.375
29.5.11.4.3.2	protein.degradation.ubiquitin.E3.SCF.FBOX	at4g15475	Transcript	F-box family protein (FBL4) | chr4:8845875-8848869 FORWARD	0.319
29.5.11.4.3.2	protein.degradation.ubiquitin.E3.SCF.FBOX	at1g16250	Transcript	kelch repeat-containing F-box family protein | chr1:5556989-5559520 FORWARD	0.673
29.5.11.4.3.2	protein.degradation.ubiquitin.E3.SCF.FBOX	at1g55000	Transcript	peptidoglycan-binding LysM domain-containing protein | chr1:20514634-20516468 FORWARD	0.907
29.5.11.4.3.2	protein.degradation.ubiquitin.E3.SCF.FBOX	at4g00755	Transcript	F-box family protein | chr4:325065-327008 FORWARD	0.398
29.5.11.4.3.2	protein.degradation.ubiquitin.E3.SCF.FBOX	at4g10925	Transcript	F-box family protein | chr4:6702743-6704603 REVERSE	0.504
29.5.11.4.3.2	protein.degradation.ubiquitin.E3.SCF.FBOX	at2g26030	Transcript	F-box family protein | chr2:11091334-11093156 REVERSE	0.572
29.5.11.4.3.2	protein.degradation.ubiquitin.E3.SCF.FBOX	at1g47056	Transcript	Symbols: VFB1 | VFB1 (VIER F-BOX PROTEINE 1); ubiquitin-protein ligase | chr1:17276103-17277659 REVERSE	0.652
29.5.11.4.3.2	protein.degradation.ubiquitin.E3.SCF.FBOX	at4g12560	Transcript	F-box family protein | chr4:7441764-7443754 FORWARD	0.44
29.5.11.4.3.2	protein.degradation.ubiquitin.E3.SCF.FBOX	at5g56420	Transcript	F-box family protein | chr5:22850584-22852740 REVERSE	0.529
29.5.11.4.3.2	protein.degradation.ubiquitin.E3.SCF.FBOX	at1g76920	Transcript	F-box family protein (FBX3) | chr1:28892062-28893676 FORWARD	0.512
29.5.11.4.3.2	protein.degradation.ubiquitin.E3.SCF.FBOX	at3g06380	Transcript	Symbols: ATTLP9, TLP9 | ATTLP9 (TUBBY-LIKE PROTEIN 9); phosphoric diester hydrolase/ protein binding / transcription factor | chr3:1936124-1938221 FORWARD	0.372
29.5.11.4.3.2	protein.degradation.ubiquitin.E3.SCF.FBOX	at1g06630	Transcript	FUNCTIONS IN: molecular_function unknown; INVOLVED IN: biological_process unknown; LOCATED IN: cellular_component unknown; EXPRESSED IN: 24 plant structures; EXPRESSED DURING: 13 growth stages; CONTAINS InterPro DOMAIN/s: Cyclin-like F-box (InterPro:IPR001810), Leucine-rich repeat 2 (InterPro:IPR013101); BEST Arabidopsis thaliana protein match is: F-box family protein (TAIR:AT3G60040.1); Has 1188…	0.546
29.5.11.4.3.2	protein.degradation.ubiquitin.E3.SCF.FBOX	at3g14710	Transcript	F-box family protein | chr3:4941545-4943055 FORWARD	1.381
29.5.11.4.3.2	protein.degradation.ubiquitin.E3.SCF.FBOX	at4g33210	Transcript	F-box family protein (FBL15) | chr4:16015971-16020697 REVERSE	0.44
29.5.11.4.3.2	protein.degradation.ubiquitin.E3.SCF.FBOX	at1g21410	Transcript	Symbols: SKP2A | SKP2A | chr1:7497141-7499579 FORWARD	0.639
29.5.11.4.3.2	protein.degradation.ubiquitin.E3.SCF.FBOX	at1g23390	Transcript	kelch repeat-containing F-box family protein | chr1:8309112-8310649 REVERSE	0.649
29.5.11.4.3.2	protein.degradation.ubiquitin.E3.SCF.FBOX	at2g17036	Transcript	F-box family protein | chr2:7403856-7405219 FORWARD	1.225
29.5.11.4.3.2	protein.degradation.ubiquitin.E3.SCF.FBOX	at4g02440	Transcript	Symbols: EID1 | EID1 (EMPFINDLICHER IM DUNKELROTEN LICHT 1); ubiquitin-protein ligase | chr4:1072481-1073779 FORWARD	0.696
29.5.11.4.3.2	protein.degradation.ubiquitin.E3.SCF.FBOX	at3g06570	Transcript	kelch repeat-containing F-box family protein | chr3:2047305-2048553 REVERSE	0.664
29.5.11.4.3.2	protein.degradation.ubiquitin.E3.SCF.FBOX	at3g63220	Transcript	kelch repeat-containing F-box family protein | chr3:23357392-23359148 REVERSE	0.575
29.5.11.4.3.2	protein.degradation.ubiquitin.E3.SCF.FBOX	at1g55590	Transcript	F-box family protein | chr1:20769320-20771871 REVERSE	0.595
29.5.11.4.3.2	protein.degradation.ubiquitin.E3.SCF.FBOX	at2g44900	Transcript	armadillo/beta-catenin repeat family protein / F-box family protein | chr2:18511719-18516408 REVERSE	0.335
29.5.11.4.3.2	protein.degradation.ubiquitin.E3.SCF.FBOX	at1g80570	Transcript	F-box family protein (FBL14) | chr1:30290454-30292418 FORWARD	0.585
29.5.11.4.3.2	protein.degradation.ubiquitin.E3.SCF.FBOX	at3g18320	Transcript	F-box family protein | chr3:6289227-6290383 REVERSE	0.676
29.5.11.4.3.2	protein.degradation.ubiquitin.E3.SCF.FBOX	at4g39550	Transcript	kelch repeat-containing F-box family protein | chr4:18380526-18381905 REVERSE	0.726
29.5.11.4.3.2	protein.degradation.ubiquitin.E3.SCF.FBOX	at4g24390	Transcript	F-box family protein (FBX14) | chr4:12613590-12616117 REVERSE	-0.529
29.5.11.4.3.2	protein.degradation.ubiquitin.E3.SCF.FBOX	at4g14103	Transcript	F-box family protein | chr4:8126948-8128336 FORWARD	-0.796
29.5.11.4.3.2	protein.degradation.ubiquitin.E3.SCF.FBOX	at5g25350	Transcript	Symbols: EBF2 | EBF2 (EIN3-BINDING F BOX PROTEIN 2); protein binding | chr5:8794252-8797020 REVERSE	1.206
29.5.11.4.3.2	protein.degradation.ubiquitin.E3.SCF.FBOX	at1g70590	Transcript	F-box family protein | chr1:26618321-26620388 FORWARD	0.406
29.5.11.4.3.2	protein.degradation.ubiquitin.E3.SCF.FBOX	at3g07870	Transcript	F-box family protein | chr3:2510783-2512394 FORWARD	0.814
29.5.11.4.3.2	protein.degradation.ubiquitin.E3.SCF.FBOX	at4g05460	Transcript	F-box family protein (FBL20) | chr4:2760881-2762445 REVERSE	0.417
29.5.11.4.3.2	protein.degradation.ubiquitin.E3.SCF.FBOX	at5g22700	Transcript	F-box family protein | chr5:7545516-7547595 REVERSE	0.467
29.5.11.4.3.2	protein.degradation.ubiquitin.E3.SCF.FBOX	at3g23880	Transcript	F-box family protein | chr3:8621986-8623162 REVERSE	1.028
29.5.11.4.3.2	protein.degradation.ubiquitin.E3.SCF.FBOX	at5g24040	Transcript	F-box family protein | chr5:8126045-8127336 REVERSE	-0.838
29.5.11.4.3.2	protein.degradation.ubiquitin.E3.SCF.FBOX	at1g53320	Transcript	Symbols: AtTLP7 | AtTLP7 (TUBBY LIKE PROTEIN 7); phosphoric diester hydrolase/ transcription factor | chr1:19891014-19893504 REVERSE	0.34
29.5.11.4.3.2	protein.degradation.ubiquitin.E3.SCF.FBOX	at1g30200	Transcript	F-box family protein | chr1:10625029-10627105 FORWARD	0.391
29.5.11.4.3.2	protein.degradation.ubiquitin.E3.SCF.FBOX	at3g52030	Transcript	F-box family protein / WD-40 repeat family protein | chr3:19301872-19304227 FORWARD	0.379
29.5.11.4.3.2	protein.degradation.ubiquitin.E3.SCF.FBOX	at1g26930	Transcript	kelch repeat-containing F-box family protein | chr1:9336057-9337786 REVERSE	0.331
29.5.11.4.3.2	protein.degradation.ubiquitin.E3.SCF.FBOX	at2g18915	Transcript	Symbols: LKP2, ADO2 | LKP2 (LOV KELCH PROTEIN 2); protein binding / ubiquitin-protein ligase | chr2:8194572-8197483 REVERSE	0.779
29.5.11.4.3.2	protein.degradation.ubiquitin.E3.SCF.FBOX	at4g39560	Transcript	kelch repeat-containing F-box family protein | chr4:18382291-18383803 REVERSE	0.599
29.5.11.4.3.2	protein.degradation.ubiquitin.E3.SCF.FBOX	at1g22040	Transcript	kelch repeat-containing F-box family protein | chr1:7767924-7770055 FORWARD	0.415
29.5.11.4.3.3	protein.degradation.ubiquitin.E3.SCF.cullin	at4g02570	Transcript	Symbols: ATCUL1, CUL1, AXR6 | ATCUL1 (ARABIDOPSIS THALIANA CULLIN 1); protein binding | chr4:1128622-1133696 FORWARD	0.262
29.5.11.4.3.4	protein.degradation.ubiquitin.E3.SCF.RBX	at5g20570	Transcript	Symbols: ROC1, RBX1, HRT1, ATRBX1 | RBX1 (RING-BOX 1); protein binding | chr5:6956660-6958311 REVERSE	0.365
29.5.11.4.4	protein.degradation.ubiquitin.E3.APC	at5g05560	Transcript	Symbols: EMB2771 | EMB2771 (EMBRYO DEFECTIVE 2771); ubiquitin-protein ligase | chr5:1641452-1654756 FORWARD	-0.42
29.5.11.4.5.1	protein.degradation.ubiquitin.E3.BTB/POZ Cullin3.Cullin3	at1g26830	Transcript	Symbols: CUL3A, ATCUL3A, ATCUL3, CUL3 | ATCUL3 (ARABIDOPSIS THALIANA CULLIN 3); protein binding / ubiquitin-protein ligase | chr1:9295736-9298541 FORWARD	0.352
29.5.11.4.5.2	protein.degradation.ubiquitin.E3.BTB/POZ Cullin3.BTB/POZ	at3g48360	Transcript	Symbols: BT2, ATBT2 | BT2 (BTB AND TAZ DOMAIN PROTEIN 2); protein binding / transcription factor/ transcription regulator | chr3:17908192-17910525 REVERSE	0.512
29.5.11.4.5.2	protein.degradation.ubiquitin.E3.BTB/POZ Cullin3.BTB/POZ	at5g63160	Transcript	Symbols: BT1 | BT1 (BTB AND TAZ DOMAIN PROTEIN 1); protein binding / transcription regulator | chr5:25333263-25335485 REVERSE	0.689
29.5.11.4.5.2	protein.degradation.ubiquitin.E3.BTB/POZ Cullin3.BTB/POZ	at1g21780	Transcript	BTB/POZ domain-containing protein | chr1:7652029-7654014 FORWARD	0.466
29.5.11.4.5.2	protein.degradation.ubiquitin.E3.BTB/POZ Cullin3.BTB/POZ	at3g06190	Transcript	Symbols: ATBPM2, BPM2 | BPM2 (BTB-POZ AND MATH DOMAIN 2); protein binding | chr3:1874291-1876913 REVERSE	0.551
29.5.11.4.5.2	protein.degradation.ubiquitin.E3.BTB/POZ Cullin3.BTB/POZ	at5g19000	Transcript	Symbols: ATBPM1 | ATBPM1 (BTB-POZ and MATH domain 1); protein binding | chr5:6342267-6344794 FORWARD	0.367
29.5.11.5	protein.degradation.ubiquitin.ubiquitin protease	at5g46740	Transcript	Symbols: UBP21 | UBP21 (UBIQUITIN-SPECIFIC PROTEASE 21); ubiquitin thiolesterase/ ubiquitin-specific protease | chr5:18965271-18968742 REVERSE	-0.621
29.5.11.5	protein.degradation.ubiquitin.ubiquitin protease	at2g22310	Transcript	Symbols: ATUBP4, UBP4 | ATUBP4 (ARABIDOPSIS THALIANA UBIQUITIN-SPECIFIC PROTEASE 4); ubiquitin-specific protease | chr2:9476578-9478959 REVERSE	0.516
29.5.11.5	protein.degradation.ubiquitin.ubiquitin protease	at4g17908	Transcript	pseudogene of ubiquitin-specific protease | chr4:9950633-9951125 FORWARD	1.798
29.5.11.20	protein.degradation.ubiquitin.proteasom	at2g39990	Transcript	Symbols: EIF2 | EIF2; translation initiation factor | chr2:16698092-16700012 REVERSE	0.248
29.5.11.20	protein.degradation.ubiquitin.proteasom	at3g03060	Transcript	ATP binding / ATPase/ nucleoside-triphosphatase/ nucleotide binding | chr3:692056-695648 FORWARD	-0.683
29.5.11.20	protein.degradation.ubiquitin.proteasom	at3g22630	Transcript	Symbols: PBD1, PRCGB | PBD1 (20S PROTEASOME BETA SUBUNIT D1); peptidase/ threonine-type endopeptidase | chr3:8009540-8010844 REVERSE	0.372
29.5.11.20	protein.degradation.ubiquitin.proteasom	at3g53970	Transcript	proteasome inhibitor-related | chr3:19985139-19987339 FORWARD	0.314

## Sheet: PR proteins
BinCode	BinName	id	type	description	log2FC	pni cni koren mapman.xls
20.1.7	stress.biotic.PR-proteins	at5g58120	Transcript	disease resistance protein (TIR-NBS-LRR class), putative | chr5:23517492-23521067 FORWARD	-1.675
20.1.7	stress.biotic.PR-proteins	at5g05400	Transcript	disease resistance protein (CC-NBS-LRR class), putative | chr5:1597745-1600369 REVERSE	0.37
20.1.7	stress.biotic.PR-proteins	at5g46470	Transcript	disease resistance protein (TIR-NBS-LRR class), putative | chr5:18842701-18849741 FORWARD	-0.38
20.1.7	stress.biotic.PR-proteins	at1g66090	Transcript	disease resistance protein (TIR-NBS class), putative | chr1:24602146-24604763 FORWARD	-2.305
20.1.7	stress.biotic.PR-proteins	at3g04210	Transcript	disease resistance protein (TIR-NBS class), putative | chr3:1105963-1108069 REVERSE	-1.677
20.1.7	stress.biotic.PR-proteins	at5g40100	Transcript	disease resistance protein (TIR-NBS-LRR class), putative | chr5:16043929-16047355 FORWARD	0.399
20.1.7	stress.biotic.PR-proteins	at1g64160	Transcript	disease resistance-responsive family protein / dirigent family protein | chr1:23814010-23814839 FORWARD	0.831
20.1.7	stress.biotic.PR-proteins	at4g11190	Transcript	disease resistance-responsive family protein / dirigent family protein | chr4:6826677-6827383 FORWARD	-2.77
20.1.7	stress.biotic.PR-proteins	at1g69550	Transcript	disease resistance protein (TIR-NBS class), putative | chr1:26151002-26153555 REVERSE	-0.911
20.1.7	stress.biotic.PR-proteins	at1g10920	Transcript	Symbols: LOV1 | LOV1; ATP binding | chr1:3644420-3647768 REVERSE	1.189
20.1.7	stress.biotic.PR-proteins	at4g19530	Transcript	disease resistance protein (TIR-NBS-LRR class), putative | chr4:10651744-10657282 FORWARD	1.067
20.1.7	stress.biotic.PR-proteins	at1g17600	Transcript	disease resistance protein (TIR-NBS-LRR class), putative | chr1:6053250-6056572 REVERSE	0.863
20.1.7	stress.biotic.PR-proteins	at1g15890	Transcript	disease resistance protein (CC-NBS-LRR class), putative | chr1:5461317-5464223 FORWARD	0.419
20.1.7	stress.biotic.PR-proteins	at4g14370	Transcript	phosphoinositide binding | chr4:8279641-8283263 REVERSE	-1.059
20.1.7	stress.biotic.PR-proteins	at4g19520	Transcript	disease resistance protein (TIR-NBS-LRR class), putative | chr4:10642658-10647079 REVERSE	-1.038
20.1.7	stress.biotic.PR-proteins	at5g41740	Transcript	disease resistance protein (TIR-NBS-LRR class), putative | chr5:16688626-16693119 FORWARD	-2.967
20.1.7	stress.biotic.PR-proteins	at3g04220	Transcript	disease resistance protein (TIR-NBS-LRR class), putative | chr3:1109118-1112188 REVERSE	-0.887
20.1.7	stress.biotic.PR-proteins	at5g63020	Transcript	disease resistance protein (CC-NBS-LRR class), putative | chr5:25283063-25286002 REVERSE	0.513
20.1.7	stress.biotic.PR-proteins	at4g09420	Transcript	disease resistance protein (TIR-NBS class), putative | chr4:5962181-5963791 REVERSE	0.567
20.1.7	stress.biotic.PR-proteins	at2g39430	Transcript	disease resistance-responsive protein-related / dirigent protein-related | chr2:16463347-16464531 FORWARD	-0.441
20.1.7	stress.biotic.PR-proteins	at2g17060	Transcript	disease resistance protein (TIR-NBS-LRR class), putative | chr2:7422411-7426877 FORWARD	-0.526
20.1.7	stress.biotic.PR-proteins	at3g17210	Transcript	Symbols: ATHS1, HS1 | HS1 (HEAT STABLE PROTEIN 1) | chr3:5882284-5883200 FORWARD	0.395
20.1.7	stress.biotic.PR-proteins	at1g72950	Transcript	disease resistance protein (TIR-NBS class), putative | chr1:27444585-27445980 FORWARD	-1.906
20.1.7	stress.biotic.PR-proteins	at1g55210	Transcript	disease resistance response | chr1:20597869-20598708 REVERSE	-0.523
20.1.7	stress.biotic.PR-proteins	at5g45240	Transcript	transmembrane receptor | chr5:18313706-18319089 FORWARD	-1.073
20.1.7	stress.biotic.PR-proteins	at5g41750	Transcript	disease resistance protein (TIR-NBS-LRR class), putative | chr5:16693909-16698943 FORWARD	-2.533
20.1.7	stress.biotic.PR-proteins	at1g72920	Transcript	disease resistance protein (TIR-NBS class), putative | chr1:27437928-27439091 FORWARD	-1.177
20.1.7	stress.biotic.PR-proteins	at5g23400	Transcript	disease resistance family protein / LRR family protein | chr5:7880335-7882634 FORWARD	-0.816
20.1.7	stress.biotic.PR-proteins	at5g42500	Transcript	disease resistance-responsive family protein | chr5:16994240-16994930 REVERSE	-0.723
20.1.7	stress.biotic.PR-proteins	at1g72910	Transcript	disease resistance protein (TIR-NBS class), putative | chr1:27435614-27437144 FORWARD	-2.055
20.1.7	stress.biotic.PR-proteins	at2g15080	Transcript	Symbols: AtRLP19 | AtRLP19 (Receptor Like Protein 19); kinase/ protein binding | chr2:6533687-6536995 FORWARD	-1.598
20.1.7	stress.biotic.PR-proteins	at3g55230	Transcript	disease resistance-responsive family protein | chr3:20471791-20472889 FORWARD	-0.439
20.1.7	stress.biotic.PR-proteins	at1g72900	Transcript	disease resistance protein (TIR-NBS class), putative | chr1:27432195-27433782 FORWARD	-0.934
20.1.7	stress.biotic.PR-proteins	at1g33590	Transcript	disease resistance protein-related / LRR protein-related | chr1:12177777-12179413 FORWARD	-0.485
20.1.7	stress.biotic.PR-proteins	at4g11170	Transcript	disease resistance protein (TIR-NBS-LRR class), putative | chr4:6811127-6817130 FORWARD	-1.275
20.1.7	stress.biotic.PR-proteins	at5g42510	Transcript	disease resistance-responsive family protein | chr5:16998268-16998816 REVERSE	-1.031
20.1.7	stress.biotic.PR-proteins	at4g11210	Transcript	disease resistance-responsive family protein / dirigent family protein | chr4:6832691-6833245 FORWARD	-1.292
20.1.7.6	stress.biotic.PR-proteins.proteinase inhibitors	at3g04320	Transcript	endopeptidase inhibitor | chr3:1143791-1144661 FORWARD	-0.608
20.1.7.6	stress.biotic.PR-proteins.proteinase inhibitors	at5g43570	Transcript	serine-type endopeptidase inhibitor | chr5:17506401-17507600 FORWARD	1.222
20.1.7.6.1	stress.biotic.PR-proteins.proteinase inhibitors.trypsin inhibitor	at2g43535	Transcript	trypsin inhibitor, putative | chr2:18070973-18071676 FORWARD	0.42
20.1.7.6.1	stress.biotic.PR-proteins.proteinase inhibitors.trypsin inhibitor	at1g73260	Transcript	trypsin and protease inhibitor family protein / Kunitz family protein | chr1:27547274-27548190 REVERSE	0.903
20.1.7.6.1	stress.biotic.PR-proteins.proteinase inhibitors.trypsin inhibitor	at1g72500	Transcript	inter-alpha-trypsin inhibitor heavy chain-related | chr1:27295336-27298556 REVERSE	-0.461
20.1.7.6.1	stress.biotic.PR-proteins.proteinase inhibitors.trypsin inhibitor	at3g04330	Transcript	trypsin and protease inhibitor family protein / Kunitz family protein | chr3:1145757-1146365 FORWARD	-1.565
20.1.7.12	stress.biotic.PR-proteins.plant defensins	at1g13609	Transcript	Encodes a defensin-like (DEFL) family protein. | chr1:4662721-4663192 FORWARD	-0.708
20.1.7.12	stress.biotic.PR-proteins.plant defensins	at3g59930	Transcript	Encodes a defensin-like (DEFL) family protein. | chr3:22139551-22140320 REVERSE	0.65
20.1.7.12	stress.biotic.PR-proteins.plant defensins	at4g22212	Transcript	Encodes a defensin-like (DEFL) family protein. | chr4:11753986-11754688 FORWARD	-0.604
20.1.7.12	stress.biotic.PR-proteins.plant defensins	at2g43510	Transcript	Symbols: ATTI1 | ATTI1; serine-type endopeptidase inhibitor | chr2:18067172-18067802 FORWARD	1.032

## Sheet: Beta glucanase
BinCode	BinName	id	type	description	log2FC	pni cni koren mapman.xls
26.4	misc.beta 1,3 glucan hydrolases	at5g55180	Transcript	glycosyl hydrolase family 17 protein | chr5:22388782-22390714 FORWARD	-0.829
26.4	misc.beta 1,3 glucan hydrolases	at5g35740	Transcript	glycosyl hydrolase family protein 17 | chr5:13910418-13911160 REVERSE	-0.725
26.4.1	misc.beta 1,3 glucan hydrolases.glucan endo-1,3-beta-glucosidase	at2g16230	Transcript	catalytic/ cation binding / hydrolase, hydrolyzing O-glycosyl compounds | chr2:7035463-7038326 REVERSE	-1.052
26.4.1	misc.beta 1,3 glucan hydrolases.glucan endo-1,3-beta-glucosidase	at3g04010	Transcript	glycosyl hydrolase family 17 protein | chr3:1036841-1039482 REVERSE	-0.472
26.4.1	misc.beta 1,3 glucan hydrolases.glucan endo-1,3-beta-glucosidase	at1g66250	Transcript	glycosyl hydrolase family 17 protein | chr1:24692894-24695515 FORWARD	-0.615
26.4.1	misc.beta 1,3 glucan hydrolases.glucan endo-1,3-beta-glucosidase	at5g42100	Transcript	Symbols: ATBG_PPAP, ATBG_PAP, BG_PPAP | ATBG_PAP; glucan endo-1,3-beta-D-glucosidase/ hydrolase, hydrolyzing O-glycosyl compounds | chr5:16829151-16831219 REVERSE	-0.464
26.4.1	misc.beta 1,3 glucan hydrolases.glucan endo-1,3-beta-glucosidase	at3g13560	Transcript	glycosyl hydrolase family 17 protein | chr3:4425227-4428179 REVERSE	-0.841
26.4.1	misc.beta 1,3 glucan hydrolases.glucan endo-1,3-beta-glucosidase	at3g07320	Transcript	glycosyl hydrolase family 17 protein | chr3:2332022-2334074 REVERSE	-0.883
26.4.1	misc.beta 1,3 glucan hydrolases.glucan endo-1,3-beta-glucosidase	at4g16260	Transcript	catalytic/ cation binding / hydrolase, hydrolyzing O-glycosyl compounds | chr4:9200010-9201552 REVERSE	0.468
26.4.1	misc.beta 1,3 glucan hydrolases.glucan endo-1,3-beta-glucosidase	at1g64760	Transcript	glycosyl hydrolase family 17 protein | chr1:24054173-24056414 REVERSE	-1.448
26.4.1	misc.beta 1,3 glucan hydrolases.glucan endo-1,3-beta-glucosidase	at2g01630	Transcript	glycosyl hydrolase family 17 protein / beta-1,3-glucanase, putative | chr2:279282-282123 REVERSE	-0.37

## Sheet: ERF Transcription factors
BinCode	BinName	id	type	description	log2FC	pni cni koren mapman.xls
27.3.3	RNA.regulation of transcription.AP2/EREBP, APETALA2/Ethylene-responsive element binding protein family	at2g28550	Transcript	Symbols: RAP2.7, TOE1 | RAP2.7 (RELATED TO AP2.7); DNA binding / transcription factor | chr2:12225951-12228543 REVERSE	-0.537
27.3.3	RNA.regulation of transcription.AP2/EREBP, APETALA2/Ethylene-responsive element binding protein family	at5g60120	Transcript	Symbols: TOE2 | TOE2; DNA binding / transcription factor | chr5:24207786-24211724 FORWARD	-0.55
27.3.3	RNA.regulation of transcription.AP2/EREBP, APETALA2/Ethylene-responsive element binding protein family	at4g25470	Transcript	Symbols: CBF2, DREB1C, FTQ4, ATCBF2 | CBF2 (C-REPEAT/DRE BINDING FACTOR 2); DNA binding / transcription activator/ transcription factor | chr4:13015277-13016220 REVERSE	-2.627
27.3.3	RNA.regulation of transcription.AP2/EREBP, APETALA2/Ethylene-responsive element binding protein family	at1g72360	Transcript	ethylene-responsive element-binding protein, putative | chr1:27241812-27242827 FORWARD	1.645
27.3.3	RNA.regulation of transcription.AP2/EREBP, APETALA2/Ethylene-responsive element binding protein family	at5g21960	Transcript	AP2 domain-containing transcription factor, putative | chr5:7258363-7259308 REVERSE	-2.794
27.3.3	RNA.regulation of transcription.AP2/EREBP, APETALA2/Ethylene-responsive element binding protein family	at1g19210	Transcript	AP2 domain-containing transcription factor, putative | chr1:6626822-6627530 REVERSE	-3.841
27.3.3	RNA.regulation of transcription.AP2/EREBP, APETALA2/Ethylene-responsive element binding protein family	at5g51990	Transcript	Symbols: CBF4, DREB1D | CBF4 (C- REPEAT-BINDING FACTOR 4); DNA binding / transcription activator/ transcription factor | chr5:21117113-21117787 REVERSE	-4.32
27.3.3	RNA.regulation of transcription.AP2/EREBP, APETALA2/Ethylene-responsive element binding protein family	at5g53290	Transcript	Symbols: CRF3 | CRF3 (CYTOKININ RESPONSE FACTOR 3); DNA binding / transcription factor | chr5:21617813-21619267 REVERSE	-0.662
27.3.3	RNA.regulation of transcription.AP2/EREBP, APETALA2/Ethylene-responsive element binding protein family	at1g13260	Transcript	Symbols: RAV1 | RAV1; DNA binding / transcription factor/ transcription repressor | chr1:4542168-4543742 FORWARD	0.523
27.3.3	RNA.regulation of transcription.AP2/EREBP, APETALA2/Ethylene-responsive element binding protein family	at1g77640	Transcript	AP2 domain-containing transcription factor, putative | chr1:29178737-29179675 FORWARD	-1.316
27.3.3	RNA.regulation of transcription.AP2/EREBP, APETALA2/Ethylene-responsive element binding protein family	at1g71450	Transcript	AP2 domain-containing transcription factor, putative | chr1:26927038-26928056 FORWARD	-2.793
27.3.3	RNA.regulation of transcription.AP2/EREBP, APETALA2/Ethylene-responsive element binding protein family	at5g25810	Transcript	Symbols: tny | tny (TINY); DNA binding / transcription factor | chr5:8986771-8987787 REVERSE	-1.07
27.3.3	RNA.regulation of transcription.AP2/EREBP, APETALA2/Ethylene-responsive element binding protein family	at1g53170	Transcript	Symbols: ATERF-8, ATERF8, ERF8 | ERF8; DNA binding / transcription factor/ transcription repressor | chr1:19821337-19822252 REVERSE	-0.901
27.3.3	RNA.regulation of transcription.AP2/EREBP, APETALA2/Ethylene-responsive element binding protein family	at1g12610	Transcript	Symbols: DDF1 | DDF1 (DWARF AND DELAYED FLOWERING 1); DNA binding / sequence-specific DNA binding / transcription factor | chr1:4289944-4291017 REVERSE	-3.258
27.3.3	RNA.regulation of transcription.AP2/EREBP, APETALA2/Ethylene-responsive element binding protein family	at2g41710	Transcript	ovule development protein, putative | chr2:17400022-17403050 REVERSE	0.55
27.3.3	RNA.regulation of transcription.AP2/EREBP, APETALA2/Ethylene-responsive element binding protein family	at2g40340	Transcript	AP2 domain-containing transcription factor, putative (DRE2B) | chr2:16848438-16850487 REVERSE	1.598
27.3.3	RNA.regulation of transcription.AP2/EREBP, APETALA2/Ethylene-responsive element binding protein family	at2g47520	Transcript	AP2 domain-containing transcription factor, putative | chr2:19502802-19503569 REVERSE	3.234
27.3.3	RNA.regulation of transcription.AP2/EREBP, APETALA2/Ethylene-responsive element binding protein family	at1g46768	Transcript	Symbols: RAP2.1 | RAP2.1 (related to AP2 1); DNA binding / transcription factor | chr1:17265701-17266536 REVERSE	0.3
27.3.3	RNA.regulation of transcription.AP2/EREBP, APETALA2/Ethylene-responsive element binding protein family	at4g39780	Transcript	AP2 domain-containing transcription factor, putative | chr4:18457957-18459180 REVERSE	0.621
27.3.3	RNA.regulation of transcription.AP2/EREBP, APETALA2/Ethylene-responsive element binding protein family	at1g43160	Transcript	Symbols: RAP2.6 | RAP2.6 (related to AP2 6); DNA binding / transcription factor | chr1:16263813-16264818 FORWARD	0.915
27.3.3	RNA.regulation of transcription.AP2/EREBP, APETALA2/Ethylene-responsive element binding protein family	at1g63030	Transcript	Symbols: ddf2 | ddf2 (DWARF AND DELAYED FLOWERING 2); DNA binding / transcription factor | chr1:23367407-23368410 REVERSE	-4.102
27.3.3	RNA.regulation of transcription.AP2/EREBP, APETALA2/Ethylene-responsive element binding protein family	at1g22985	Transcript	AP2 domain-containing transcription factor, putative | chr1:8135213-8135920 REVERSE	0.599
27.3.3	RNA.regulation of transcription.AP2/EREBP, APETALA2/Ethylene-responsive element binding protein family	at1g74930	Transcript	Symbols: ORA47 | ORA47; DNA binding / transcription factor | chr1:28144132-28145049 FORWARD	-3.14
27.3.3	RNA.regulation of transcription.AP2/EREBP, APETALA2/Ethylene-responsive element binding protein family	at4g25490	Transcript	Symbols: CBF1, DREB1B, ATCBF1 | CBF1 (C-REPEAT/DRE BINDING FACTOR 1); DNA binding / transcription activator/ transcription factor | chr4:13021780-13022725 REVERSE	-3.864
27.3.3	RNA.regulation of transcription.AP2/EREBP, APETALA2/Ethylene-responsive element binding protein family	at1g44830	Transcript	AP2 domain-containing transcription factor TINY, putative | chr1:16933792-16934511 FORWARD	-1.797
27.3.3	RNA.regulation of transcription.AP2/EREBP, APETALA2/Ethylene-responsive element binding protein family	at5g13330	Transcript	Symbols: Rap2.6L | Rap2.6L (related to AP2 6L); DNA binding / transcription factor | chr5:4272060-4274660 FORWARD	0.394
27.3.3	RNA.regulation of transcription.AP2/EREBP, APETALA2/Ethylene-responsive element binding protein family	at4g06746	Transcript	Symbols: RAP2.9 | RAP2.9 (related to AP2 9); DNA binding / transcription factor | chr4:4073962-4074545 REVERSE	0.952
27.3.3	RNA.regulation of transcription.AP2/EREBP, APETALA2/Ethylene-responsive element binding protein family	at4g32800	Transcript	AP2 domain-containing transcription factor TINY, putative | chr4:15819524-15820871 FORWARD	-1.747
27.3.3	RNA.regulation of transcription.AP2/EREBP, APETALA2/Ethylene-responsive element binding protein family	at5g64750	Transcript	Symbols: ABR1 | ABR1 (ABA REPRESSOR1); DNA binding / transcription factor | chr5:25891506-25893888 FORWARD	0.96
27.3.3	RNA.regulation of transcription.AP2/EREBP, APETALA2/Ethylene-responsive element binding protein family	at1g21910	Transcript	AP2 domain-containing transcription factor family protein | chr1:7696536-7697699 FORWARD	-1.902
27.3.3	RNA.regulation of transcription.AP2/EREBP, APETALA2/Ethylene-responsive element binding protein family	at3g60490	Transcript	AP2 domain-containing transcription factor TINY, putative | chr3:22349527-22350371 FORWARD	1.82
