# Supplementary material for: Paraburkholderia phytofirmans PsJN triggers local and systemic transcriptional reprogramming in Arabidopsis thaliana and increases resistance against Botrytis cinerea
Source: Front Plant Sci. 2025 Jun 3;16:1554036. doi: 10.3389/fpls.2025.1554036 (PMC12170591; doi:10.3389/fpls.2025.1554036)
Supplement: Supplementary file 6 [file Table4.xls]

## Sheet: Signalling
BinCode	BinName	id	type	description	log2FC	pb cb list mapman.xls
30.1.1	signalling.in sugar and nutrient physiology	at1g35140	Transcript	Symbols: PHI-1, EXL7 | PHI-1 (PHOSPHATE-INDUCED 1) | chr1:12851997-12853128 FORWARD	0.926
30.1.1	signalling.in sugar and nutrient physiology	at4g08950	Transcript	Symbols: EXO | EXO (EXORDIUM) | chr4:5740297-5741524 FORWARD	0.826
30.2.1	signalling.receptor kinases.leucine rich repeat I	at5g59670	Transcript	leucine-rich repeat protein kinase, putative | chr5:24041494-24045652 FORWARD	-0.929
30.2.8.2	signalling.receptor kinases.leucine rich repeat VIII-2	at1g56120	Transcript	kinase | chr1:20987288-20993072 REVERSE	-0.741
30.2.12	signalling.receptor kinases.leucine rich repeat XII	at5g20480	Transcript	Symbols: EFR | EFR (EF-TU RECEPTOR); ATP binding / kinase/ protein serine/threonine kinase | chr5:6922480-6925887 FORWARD	-0.493
30.2.16	signalling.receptor kinases.Catharanthus roseus-like RLK1	at5g38990	Transcript	protein kinase family protein | chr5:15608814-15611598 FORWARD	-0.311
30.2.17	signalling.receptor kinases.DUF 26	at4g23260	Transcript	ATP binding / protein kinase/ protein serine/threonine kinase/ protein tyrosine kinase | chr4:12167354-12170086 REVERSE	-0.382
30.2.17	signalling.receptor kinases.DUF 26	at4g23320	Transcript	protein kinase family protein | chr4:12189182-12191626 REVERSE	-1.066
30.2.25	signalling.receptor kinases.wall associated kinase	at1g21270	Transcript	Symbols: WAK2 | WAK2; ATP binding / calcium ion binding / protein kinase/ protein serine/threonine kinase | chr1:7444931-7447549 FORWARD	-0.398
30.3	signalling.calcium	at1g52410	Transcript	Symbols: TSA1 | TSA1 (TSK-ASSOCIATING PROTEIN 1); calcium ion binding / protein binding | chr1:19520728-19525624 FORWARD	-0.475
30.3	signalling.calcium	at1g62480	Transcript	vacuolar calcium-binding protein-related | chr1:23128705-23129759 FORWARD	0.512
30.3	signalling.calcium	at3g13460	Transcript	Symbols: ECT2 | ECT2; protein binding | chr3:4384714-4388525 REVERSE	0.232
30.3	signalling.calcium	at2g41090	Transcript	calmodulin-like calcium-binding protein, 22 kDa (CaBP-22) | chr2:17135721-17136852 FORWARD	-0.6
30.4	signalling.phosphinositides	at2g03890	Transcript	phosphatidylinositol 3- and 4-kinase family protein | chr2:1185522-1188545 FORWARD	0.278
30.7	signalling.14-3-3 proteins	at1g34760	Transcript	Symbols: GRF11, GF14 OMICRON | GRF11 (GENERAL REGULATORY FACTOR 11); ATPase binding / amino acid binding / protein binding / protein phosphorylated amino acid binding | chr1:12743848-12745648 REVERSE	0.49
30.11	signalling.light	at1g14280	Transcript	Symbols: PKS2 | PKS2 (PHYTOCHROME KINASE SUBSTRATE 2) | chr1:4877627-4879149 FORWARD	0.633
30.11	signalling.light	at3g45780	Transcript	Symbols: PHOT1, NPH1, JK224, RPT1 | PHOT1 (PHOTOTROPIN 1); FMN binding / blue light photoreceptor/ kinase/ protein binding / protein serine/threonine kinase | chr3:16816866-16824210 FORWARD	0.41
30.11	signalling.light	at2g47590	Transcript	Symbols: PHR2 | PHR2 (photolyase/blue-light receptor 2); DNA photolyase | chr2:19521797-19524063 FORWARD	-0.483
30.11	signalling.light	at1g02340	Transcript	Symbols: HFR1, RSF1, FBI1, REP1 | HFR1 (LONG HYPOCOTYL IN FAR-RED); DNA binding / protein binding / transcription factor | chr1:465718-467844 REVERSE	1.167
30.11	signalling.light	at3g18890	Transcript	binding / catalytic/ coenzyme binding | chr3:6511023-6514994 FORWARD	-0.684
30.11	signalling.light	at2g30520	Transcript	Symbols: RPT2 | RPT2 (ROOT PHOTOTROPISM 2); protein binding | chr2:13002742-13005600 REVERSE	0.359
30.11	signalling.light	at4g18810	Transcript	binding / catalytic/ transcription repressor | chr4:10322438-10325770 REVERSE	-0.775
20.1.3.1	stress.biotic.signalling.MLO-like	at3g45290	Transcript	Symbols: MLO3, ATMLO3 | MLO3 (MILDEW RESISTANCE LOCUS O 3); calmodulin binding | chr3:16617544-16621370 FORWARD	0.818

## Sheet: Cell wall
BinCode	BinName	id	type	description	log2FC	pb cb list mapman.xls
10.1.2	cell wall.precursor synthesis.UGE	at1g12780	Transcript	Symbols: UGE1 | UGE1 (UDP-D-glucose/UDP-D-galactose 4-epimerase 1); UDP-glucose 4-epimerase/ protein dimerization | chr1:4355926-4358328 REVERSE	0.392
10.6.2	cell wall.degradation.mannan-xylose-arabinose-fucose	at5g49360	Transcript	Symbols: BXL1, ATBXL1 | BXL1 (BETA-XYLOSIDASE 1); hydrolase, hydrolyzing O-glycosyl compounds | chr5:20011879-20016742 REVERSE	0.483
10.6.2	cell wall.degradation.mannan-xylose-arabinose-fucose	at5g64570	Transcript	Symbols: XYL4, ATBXL4 | XYL4; hydrolase, hydrolyzing O-glycosyl compounds / xylan 1,4-beta-xylosidase | chr5:25810115-25813335 REVERSE	0.663
10.6.2	cell wall.degradation.mannan-xylose-arabinose-fucose	at4g30270	Transcript	Symbols: MERI5B, MERI-5, SEN4 | MERI5B (meristem-5); hydrolase, acting on glycosyl bonds / xyloglucan:xyloglucosyl transferase | chr4:14819192-14820592 REVERSE	0.425
10.7	cell wall.modification	at4g14130	Transcript	Symbols: XTR7 | XTR7 (XYLOGLUCAN ENDOTRANSGLYCOSYLASE 7); hydrolase, acting on glycosyl bonds / hydrolase, hydrolyzing O-glycosyl compounds / xyloglucan:xyloglucosyl transferase | chr4:8137051-8138281 REVERSE	1.541

## Sheet: Proteolysis
BinCode	BinName	id	type	description	log2FC	pb cb list mapman.xls
29.5.2	protein.degradation.autophagy	at4g04620	Transcript	Symbols: ATG8B | ATG8B (autophagy 8b); microtubule binding | chr4:2328496-2330200 REVERSE	0.435
29.5.3	protein.degradation.cysteine protease	at4g11320	Transcript	cysteine proteinase, putative | chr4:6887254-6889059 FORWARD	-1.127
29.5.5	protein.degradation.serine protease	at1g07200	Transcript	ATP-dependent Clp protease ClpB protein-related | chr1:2208719-2212546 REVERSE	0.47
29.5.9	protein.degradation.AAA type	at2g18193	Transcript	AAA-type ATPase family protein | chr2:7917505-7919277 REVERSE	-0.97
29.5.11.1	protein.degradation.ubiquitin.ubiquitin	at5g03240	Transcript	Symbols: UBQ3 | UBQ3 (POLYUBIQUITIN 3); protein binding | chr5:771752-773363 REVERSE	0.445
29.5.11.3	protein.degradation.ubiquitin.E2	at5g41700	Transcript	Symbols: UBC8, ATUBC8 | UBC8 (UBIQUITIN CONJUGATING ENZYME 8); protein binding / ubiquitin-protein ligase | chr5:16675842-16677509 FORWARD	0.338
29.5.11.3	protein.degradation.ubiquitin.E2	at1g64230	Transcript	Symbols: UBC28 | ubiquitin-conjugating enzyme, putative | chr1:23833563-23835536 FORWARD	0.416
29.5.11.4.2	protein.degradation.ubiquitin.E3.RING	at2g15580	Transcript	zinc finger (C3HC4-type RING finger) family protein | chr2:6797638-6798939 FORWARD	0.334
29.5.11.4.2	protein.degradation.ubiquitin.E3.RING	at1g76410	Transcript	Symbols: ATL8 | ATL8; protein binding / zinc ion binding | chr1:28668848-28669646 FORWARD	0.871
29.5.11.4.2	protein.degradation.ubiquitin.E3.RING	at3g60300	Transcript	RWD domain-containing protein | chr3:22285311-22287479 FORWARD	0.385

## Sheet: PR proteins
BinCode	BinName	id	type	description	log2FC	pb cb list mapman.xls
20.1.7	stress.biotic.PR-proteins	at3g04210	Transcript	disease resistance protein (TIR-NBS class), putative | chr3:1105963-1108069 REVERSE	-0.351
20.1.7.12	stress.biotic.PR-proteins.plant defensins	at1g13609	Transcript	Encodes a defensin-like (DEFL) family protein. | chr1:4662721-4663192 FORWARD	-1.918
20.1.7.12	stress.biotic.PR-proteins.plant defensins	at5g44430	Transcript	Symbols: PDF1.2c | PDF1.2c (plant defensin 1.2c) | chr5:17908945-17909507 REVERSE	-0.476
20.1.7.12	stress.biotic.PR-proteins.plant defensins	at5g44420	Transcript	Symbols: PDF1.2, PDF1.2A, LCR77 | PDF1.2 | chr5:17907069-17907598 REVERSE	-0.388
20.1.7.12	stress.biotic.PR-proteins.plant defensins	at1g13608	Transcript	Encodes a defensin-like (DEFL) family protein. | chr1:4661682-4662029 FORWARD	-2.709
20.1.7.12	stress.biotic.PR-proteins.plant defensins	at2g26010	Transcript	Symbols: PDF1.3 | PDF1.3 (plant defensin 1.3) | chr2:11087348-11087944 FORWARD	-0.363
20.1.7.12	stress.biotic.PR-proteins.plant defensins	at2g26020	Transcript	Symbols: PDF1.2b | PDF1.2b (plant defensin 1.2b) | chr2:11089250-11089597 FORWARD	-0.419
20.1.7.12	stress.biotic.PR-proteins.plant defensins	at1g13607	Transcript	Encodes a defensin-like (DEFL) family protein. | chr1:4660778-4661218 FORWARD	-2.529

## Sheet: Beta glucanase
BinCode	BinName	id	type	description	log2FC	pb cb list mapman.xls
26.4.1	misc.beta 1,3 glucan hydrolases.glucan endo-1,3-beta-glucosidase	at3g57240	Transcript	Symbols: BG3 | BG3 (BETA-1,3-GLUCANASE 3); cellulase/ hydrolase, hydrolyzing O-glycosyl compounds | chr3:21181742-21183075 REVERSE	-1.386

## Sheet: ERF Transcription factors
BinCode	BinName	id	type	description	log2FC	pb cb list mapman.xls
27.3.3	RNA.regulation of transcription.AP2/EREBP, APETALA2/Ethylene-responsive element binding protein family	at4g25470	Transcript	Symbols: CBF2, DREB1C, FTQ4, ATCBF2 | CBF2 (C-REPEAT/DRE BINDING FACTOR 2); DNA binding / transcription activator/ transcription factor | chr4:13015277-13016220 REVERSE	1.705
27.3.3	RNA.regulation of transcription.AP2/EREBP, APETALA2/Ethylene-responsive element binding protein family	at1g22190	Transcript	AP2 domain-containing transcription factor, putative | chr1:7835782-7837288 FORWARD	0.633
27.3.3	RNA.regulation of transcription.AP2/EREBP, APETALA2/Ethylene-responsive element binding protein family	at1g77640	Transcript	AP2 domain-containing transcription factor, putative | chr1:29178737-29179675 FORWARD	1.434
27.3.3	RNA.regulation of transcription.AP2/EREBP, APETALA2/Ethylene-responsive element binding protein family	at3g16770	Transcript	Symbols: RAP2.3, ATEBP, ERF72 | ATEBP (ETHYLENE-RESPONSIVE ELEMENT BINDING PROTEIN); DNA binding / protein binding / transcription activator/ transcription factor | chr3:5705662-5707023 FORWARD	0.55
27.3.3	RNA.regulation of transcription.AP2/EREBP, APETALA2/Ethylene-responsive element binding protein family	at1g36060	Transcript	AP2 domain-containing transcription factor, putative | chr1:13454496-13456331 REVERSE	0.883
27.3.3	RNA.regulation of transcription.AP2/EREBP, APETALA2/Ethylene-responsive element binding protein family	at1g33760	Transcript	AP2 domain-containing transcription factor, putative | chr1:12237878-12238598 FORWARD	1.046
