# Supplementary material for: Paraburkholderia phytofirmans PsJN triggers local and systemic transcriptional reprogramming in Arabidopsis thaliana and increases resistance against Botrytis cinerea
Source: Front Plant Sci. 2025 Jun 3;16:1554036. doi: 10.3389/fpls.2025.1554036 (PMC12170591; doi:10.3389/fpls.2025.1554036)
Supplement: Supplementary file 7 [file Table5.xls]

## Sheet: Signalling
BinCode	BinName	id	type	description	log2FC	pb cb koren mapman.xls
30.1.1	signalling.in sugar and nutrient physiology	at3g04110	Transcript	Symbols: GLR1, ATGLR1.1, GLR1.1 | GLR1.1 (GLUTAMATE RECEPTOR 1.1); cation channel/ intracellular ligand-gated ion channel | chr3:1077328-1080405 FORWARD	0.592
30.1.1	signalling.in sugar and nutrient physiology	at5g64260	Transcript	Symbols: EXL2 | EXL2 (EXORDIUM LIKE 2) | chr5:25703929-25705316 FORWARD	-0.328
30.1.1	signalling.in sugar and nutrient physiology	at5g27100	Transcript	Symbols: ATGLR2.1, GLR2.1 | ATGLR2.1; intracellular ligand-gated ion channel | chr5:9535059-9538333 REVERSE	0.332
30.1.1	signalling.in sugar and nutrient physiology	at3g54040	Transcript	photoassimilate-responsive protein-related | chr3:20013761-20015437 REVERSE	0.451
30.1.1	signalling.in sugar and nutrient physiology	at2g24720	Transcript	Symbols: ATGLR2.2, GLR2.2 | ATGLR2.2; intracellular ligand-gated ion channel | chr2:10522783-10525840 REVERSE	0.354
30.1.1	signalling.in sugar and nutrient physiology	at2g24710	Transcript	Symbols: ATGLR2.3, GLR2.3 | ATGLR2.3; intracellular ligand-gated ion channel | chr2:10516880-10520549 REVERSE	0.322
30.2.1	signalling.receptor kinases.leucine rich repeat I	at1g07550	Transcript	leucine-rich repeat protein kinase, putative | chr1:2322653-2326561 REVERSE	0.42
30.2.1	signalling.receptor kinases.leucine rich repeat I	at5g59680	Transcript	leucine-rich repeat protein kinase, putative | chr5:24046792-24050801 FORWARD	0.518
30.2.1	signalling.receptor kinases.leucine rich repeat I	at2g14510	Transcript	leucine-rich repeat protein kinase, putative | chr2:6171133-6175052 REVERSE	0.437
30.2.1	signalling.receptor kinases.leucine rich repeat I	at1g07560	Transcript	leucine-rich repeat protein kinase, putative | chr1:2327320-2331096 FORWARD	0.581
30.2.3	signalling.receptor kinases.leucine rich repeat III	at1g10850	Transcript	ATP binding / protein binding / protein kinase/ protein serine/threonine kinase | chr1:3611747-3614613 FORWARD	-0.486
30.2.3	signalling.receptor kinases.leucine rich repeat III	at5g43020	Transcript	leucine-rich repeat transmembrane protein kinase, putative | chr5:17255291-17257742 REVERSE	-0.479
30.2.3	signalling.receptor kinases.leucine rich repeat III	at5g16590	Transcript	Symbols: LRR1 | LRR1; ATP binding / kinase/ protein serine/threonine kinase | chr5:5431681-5434134 FORWARD	-0.31
30.2.8.1	signalling.receptor kinases.leucine rich repeat VIII-1	at5g49770	Transcript	leucine-rich repeat transmembrane protein kinase, putative | chr5:20222669-20227267 FORWARD	0.602
30.2.8.1	signalling.receptor kinases.leucine rich repeat VIII-1	at5g49780	Transcript	ATP binding / kinase/ protein serine/threonine kinase | chr5:20229256-20233095 FORWARD	0.667
30.2.8.1	signalling.receptor kinases.leucine rich repeat VIII-1	at5g37450	Transcript	leucine-rich repeat transmembrane protein kinase, putative | chr5:14852801-14857098 REVERSE	0.538
30.2.10	signalling.receptor kinases.leucine rich repeat X	at1g72300	Transcript	leucine-rich repeat transmembrane protein kinase, putative | chr1:27217477-27221123 REVERSE	0.532
30.2.11	signalling.receptor kinases.leucine rich repeat XI	at1g09970	Transcript	Symbols: LRR XI-23 | LRR XI-23; ATP binding / kinase/ protein kinase/ protein serine/threonine kinase | chr1:3252317-3255654 FORWARD	0.234
30.2.11	signalling.receptor kinases.leucine rich repeat XI	at4g20140	Transcript	Symbols: GSO1 | GSO1 (GASSHO1); ATP binding / protein binding / protein kinase/ protein serine/threonine kinase/ protein tyrosine kinase | chr4:10884197-10888270 FORWARD	0.33
30.2.11	signalling.receptor kinases.leucine rich repeat XI	at1g75820	Transcript	Symbols: CLV1, FAS3, FLO5 | CLV1 (CLAVATA 1); ATP binding / kinase/ protein serine/threonine kinase/ receptor signaling protein serine/threonine kinase | chr1:28463462-28466971 REVERSE	0.316
30.2.11	signalling.receptor kinases.leucine rich repeat XI	at5g12940	Transcript	leucine-rich repeat family protein | chr5:4087712-4089004 FORWARD	-0.439
30.2.16	signalling.receptor kinases.Catharanthus roseus-like RLK1	at5g54380	Transcript	Symbols: THE1 | THE1 (THESEUS1); kinase/ protein kinase | chr5:22077092-22079880 REVERSE	-0.58
30.2.17	signalling.receptor kinases.DUF 26	at4g21410	Transcript	protein kinase family protein | chr4:11402314-11405056 REVERSE	0.228
30.2.17	signalling.receptor kinases.DUF 26	at4g23180	Transcript	Symbols: CRK10, RLK4 | CRK10 (CYSTEINE-RICH RLK10); ATP binding / kinase/ protein kinase/ protein serine/threonine kinase/ protein tyrosine kinase | chr4:12138137-12140921 FORWARD	-0.615
30.2.17	signalling.receptor kinases.DUF 26	at4g04540	Transcript	protein kinase family protein | chr4:2259580-2262138 FORWARD	-1.608
30.2.17	signalling.receptor kinases.DUF 26	at4g05200	Transcript	protein kinase family protein | chr4:2679723-2682309 REVERSE	0.413
30.2.20	signalling.receptor kinases.wheat LRK10 like	at1g66930	Transcript	serine/threonine protein kinase family protein | chr1:24970523-24973069 FORWARD	0.69
30.2.22	signalling.receptor kinases.proline extensin like	at3g24400	Transcript	pseudogene, protein kinase family, contains Pfam PF00069: Protein kinase domain; blastp match of 72% identity and 1.7e-148 P-value to GP|13397640|emb|CAC34703.1||AX088876 unnamed protein product {Brassica napus} | chr3:8858484-8861822 REVERSE	0.958
30.2.25	signalling.receptor kinases.wall associated kinase	at1g19390	Transcript	wall-associated kinase, putative | chr1:6700772-6703368 REVERSE	0.659
30.2.25	signalling.receptor kinases.wall associated kinase	at1g21210	Transcript	Symbols: WAK4 | WAK4 (wall associated kinase 4); ATP binding / calcium ion binding / protein kinase/ protein serine/threonine kinase | chr1:7424653-7427041 FORWARD	0.453
30.2.26	signalling.receptor kinases.crinkly like	at5g47850	Transcript	Symbols: CCR4 | CCR4 (ARABIDOPSIS THALIANA CRINKLY4 RELATED 4); kinase | chr5:19378701-19381082 REVERSE	-3.345
30.2.99	signalling.receptor kinases.misc	at1g51800	Transcript	leucine-rich repeat protein kinase, putative | chr1:19214148-19217970 FORWARD	0.269
30.2.99	signalling.receptor kinases.misc	at1g70130	Transcript	lectin protein kinase, putative | chr1:26409743-26411801 REVERSE	-2.35
30.2.99	signalling.receptor kinases.misc	at1g51840	Transcript	protein kinase-related | chr1:19249449-19250709 REVERSE	0.549
30.2.99	signalling.receptor kinases.misc	at1g51860	Transcript	leucine-rich repeat protein kinase, putative | chr1:19257634-19261479 REVERSE	0.294
30.2.99	signalling.receptor kinases.misc	at3g05990	Transcript	leucine-rich repeat family protein | chr3:1796852-1799870 REVERSE	0.267
30.2.99	signalling.receptor kinases.misc	at3g46330	Transcript	Symbols: MEE39 | MEE39 (maternal effect embryo arrest 39); kinase | chr3:17020747-17025011 REVERSE	0.453
30.2.99	signalling.receptor kinases.misc	at1g51890	Transcript	leucine-rich repeat protein kinase, putative | chr1:19274802-19278528 REVERSE	0.351
30.2.99	signalling.receptor kinases.misc	at3g46270	Transcript	receptor protein kinase-related | chr3:17000641-17004251 REVERSE	0.404
30.2.99	signalling.receptor kinases.misc	at2g28960	Transcript	leucine-rich repeat protein kinase, putative | chr2:12437914-12442347 REVERSE	0.459
30.2.99	signalling.receptor kinases.misc	at1g51830	Transcript	ATP binding / kinase/ protein serine/threonine kinase | chr1:19243025-19246010 REVERSE	0.429
30.2.99	signalling.receptor kinases.misc	at5g59260	Transcript	lectin protein kinase, putative | chr5:23907901-23909925 REVERSE	0.379
30.2.99	signalling.receptor kinases.misc	at1g51790	Transcript	kinase | chr1:19206711-19211417 REVERSE	0.378
30.2.99	signalling.receptor kinases.misc	at2g28970	Transcript	leucine-rich repeat protein kinase, putative | chr2:12443919-12448163 FORWARD	0.528
30.2.99	signalling.receptor kinases.misc	at2g28990	Transcript	leucine-rich repeat protein kinase, putative | chr2:12455055-12459541 FORWARD	0.288
30.3	signalling.calcium	at1g09210	Transcript	calreticulin 2 (CRT2) | chr1:2972842-2976750 REVERSE	-0.246
30.3	signalling.calcium	at3g20410	Transcript	Symbols: CPK9 | CPK9 (calmodulin-domain protein kinase 9); calmodulin-dependent protein kinase/ kinase | chr3:7116201-7119121 FORWARD	0.218
30.3	signalling.calcium	at4g00820	Transcript	Symbols: iqd17 | iqd17 (IQ-domain 17); calmodulin binding | chr4:349116-351550 FORWARD	-0.318
30.3	signalling.calcium	at3g13600	Transcript	calmodulin-binding family protein | chr3:4445102-4447383 FORWARD	-0.857
30.3	signalling.calcium	at5g57010	Transcript	calmodulin-binding family protein | chr5:23068037-23070412 FORWARD	-1.186
30.3	signalling.calcium	at4g17615	Transcript	Symbols: CBL1, ATCBL1, SCABP5 | CBL1 (CALCINEURIN B-LIKE PROTEIN 1); calcium ion binding | chr4:9816452-9819312 FORWARD	-0.801
30.3	signalling.calcium	at3g59690	Transcript	Symbols: IQD13 | IQD13 (IQ-domain 13); calmodulin binding | chr3:22048754-22051673 FORWARD	0.566
30.4	signalling.phosphinositides	at2g03890	Transcript	phosphatidylinositol 3- and 4-kinase family protein | chr2:1185522-1188545 FORWARD	0.205
30.4.3	signalling.phosphinositides.bis(5''-nucleosyl)-tetraphosphatase	at1g30110	Transcript	Symbols: ATNUDX25 | ATNUDX25 (ARABIDOPSIS THALIANA NUDIX HYDROLASE HOMOLOG 25); bis(5'-nucleosyl)-tetraphosphatase (asymmetrical) | chr1:10582074-10584080 FORWARD	0.454
30.5	signalling.G-proteins	at4g35380	Transcript	guanine nucleotide exchange family protein | chr4:16819883-16826061 FORWARD	0.376
30.5	signalling.G-proteins	at1g07620	Transcript	FUNCTIONS IN: molecular_function unknown; INVOLVED IN: biological_process unknown; LOCATED IN: cellular_component unknown; CONTAINS InterPro DOMAIN/s: GTP-binding protein Obg/CgtA (InterPro:IPR014100); BEST Arabidopsis thaliana protein match is: unknown protein (TAIR:AT5G02390.1); Has 447 Blast hits to 405 proteins in 72 species: Archae - 0; Bacteria - 6; Metazoa - 43; Fungi - 29; Plants - 122; V…	0.345
30.5	signalling.G-proteins	at5g59150	Transcript	Symbols: ATRABA2D, ATRAB-A2D | ATRABA2D (HOARABIDOPSIS RAB GTPASE HOMOLOG A2D); GTP binding | chr5:23876586-23878429 FORWARD	0.293
30.6	signalling.MAP kinases	at5g58350	Transcript	Symbols: WNK4, ZIK2 | WNK4 (WITH NO K (=LYSINE) 4); kinase/ protein kinase | chr5:23584789-23587801 FORWARD	0.322
30.6	signalling.MAP kinases	at4g23050	Transcript	protein kinase, putative | chr4:12080060-12084256 FORWARD	0.397
30.6	signalling.MAP kinases	at5g41990	Transcript	Symbols: WNK8, ATWNK8 | WNK8 (WITH NO LYSINE (K) KINASE 8); kinase/ protein kinase | chr5:16794967-16798006 REVERSE	0.234
30.11	signalling.light	at5g64330	Transcript	Symbols: NPH3, RPT3, JK218 | NPH3 (NON-PHOTOTROPIC HYPOCOTYL 3); protein binding / signal transducer | chr5:25727337-25730358 FORWARD	-0.366
30.11	signalling.light	at3g22380	Transcript	Symbols: TIC | TIC (TIME FOR COFFEE) | chr3:7912905-7919510 FORWARD	0.254
30.11	signalling.light	at2g40080	Transcript	Symbols: ELF4 | ELF4 (EARLY FLOWERING 4) | chr2:16734294-16734912 REVERSE	-0.482
30.11	signalling.light	at1g51790	Transcript	kinase | chr1:19206711-19211417 REVERSE	0.378
20.1.3	stress.biotic.signalling	at5g09980	Transcript	Symbols: PROPEP4 | PROPEP4 (Elicitor peptide 4 precursor) | chr5:3122731-3123964 FORWARD	-0.854
20.1.3	stress.biotic.signalling	at2g22000	Transcript	Symbols: PROPEP6 | PROPEP6 (Elicitor peptide 6 precursor) | chr2:9362312-9363203 FORWARD	0.813
20.1.3.1	stress.biotic.signalling.MLO-like	at1g61560	Transcript	Symbols: MLO6, ATMLO6 | MLO6 (MILDEW RESISTANCE LOCUS O 6); calmodulin binding | chr1:22708697-22712044 REVERSE	0.395

## Sheet: Cell wall
BinCode	BinName	id	type	description	log2FC	pb cb koren mapman.xls
10.1.4	cell wall.precursor synthesis.UGD	at3g29360	Transcript	UDP-glucose 6-dehydrogenase, putative | chr3:11267091-11269229 REVERSE	-0.3
10.1.6	cell wall.precursor synthesis.GAE	at3g23820	Transcript	Symbols: GAE6 | GAE6 (UDP-D-GLUCURONATE 4-EPIMERASE 6); UDP-glucuronate 4-epimerase/ catalytic | chr3:8603444-8605462 FORWARD	-0.271
10.1.9	cell wall.precursor synthesis.MUR4	at5g44480	Transcript	Symbols: DUR | DUR (DEFECTIVE UGE IN ROOT); UDP-glucose 4-epimerase/ binding / catalytic/ coenzyme binding | chr5:17921515-17923643 FORWARD	0.355
10.2	cell wall.cellulose synthesis	at5g03760	Transcript	Symbols: ATCSLA09, CSLA09, ATCSLA9, CSLA9, RAT4 | ATCSLA09; mannan synthase/ transferase, transferring glycosyl groups | chr5:985675-990549 REVERSE	-0.481
10.3	cell wall.hemicellulose synthesis	at5g20260	Transcript	catalytic | chr5:6836806-6839382 REVERSE	-1.572
10.3.2	cell wall.hemicellulose synthesis.glucuronoxylan	at5g22940	Transcript	Symbols: F8H | F8H (FRA8 HOMOLOG); catalytic | chr5:7676938-7679179 FORWARD	-0.539
10.3.2	cell wall.hemicellulose synthesis.glucuronoxylan	at2g28110	Transcript	Symbols: FRA8, IRX7 | FRA8 (FRAGILE FIBER 8); glucuronosyltransferase/ transferase | chr2:11977944-11979837 REVERSE	0.28
10.5.1	cell wall.cell wall proteins.AGPs	at3g11700	Transcript	Symbols: FLA18 | FLA18 (FASCICLIN-LIKE ARABINOGALACTAN PROTEIN 18 PRECURSOR) | chr3:3698839-3701493 FORWARD	-0.344
10.5.1	cell wall.cell wall proteins.AGPs	at5g55730	Transcript	Symbols: FLA1 | FLA1 (FASCICLIN-LIKE ARAB INOGALACTAN 1) | chr5:22558148-22560461 REVERSE	-0.572
10.5.1	cell wall.cell wall proteins.AGPs	at1g03870	Transcript	Symbols: FLA9 | FLA9 (FASCICLIN-LIKE ARABINOOGALACTAN 9) | chr1:982506-983540 REVERSE	-0.312
10.5.1	cell wall.cell wall proteins.AGPs	at4g37450	Transcript	Symbols: AGP18, ATAGP18 | AGP18 (ARABINOGALACTAN PROTEIN 18) | chr4:17605758-17606755 REVERSE	-0.532
10.5.1	cell wall.cell wall proteins.AGPs	at2g14890	Transcript	Symbols: AGP9 | AGP9 (ARABINOGALACTAN PROTEIN 9) | chr2:6399621-6401059 FORWARD	-0.511
10.5.1	cell wall.cell wall proteins.AGPs	at5g44130	Transcript	Symbols: FLA13 | FLA13 (FASCICLIN-LIKE ARABINOGALACTAN PROTEIN 13 PRECURSOR) | chr5:17761090-17762003 FORWARD	-1.062
10.5.1	cell wall.cell wall proteins.AGPs	at5g06390	Transcript	Symbols: FLA17 | FLA17 (FASCICLIN-LIKE ARABINOGALACTAN PROTEIN 17 PRECURSOR) | chr5:1952851-1955788 FORWARD	-0.338
10.5.1	cell wall.cell wall proteins.AGPs	at5g53250	Transcript	Symbols: AGP22, ATAGP22 | AGP22 (ARABINOGALACTAN PROTEIN 22) | chr5:21603620-21604231 FORWARD	-0.881
10.5.1	cell wall.cell wall proteins.AGPs	at3g13520	Transcript	Symbols: AGP12, ATAGP12 | AGP12 (ARABINOGALACTAN PROTEIN 12) | chr3:4408925-4409440 FORWARD	-0.39
10.5.3	cell wall.cell wall proteins.LRR	at1g26250	Transcript	proline-rich extensin, putative | chr1:9083838-9085464 FORWARD	0.437
10.5.3	cell wall.cell wall proteins.LRR	at4g06744	Transcript	leucine-rich repeat family protein / extensin family protein | chr4:4070813-4072305 REVERSE	0.306
10.5.3	cell wall.cell wall proteins.LRR	at3g22800	Transcript	leucine-rich repeat family protein / extensin family protein | chr3:8062888-8064556 REVERSE	0.331
10.5.4	cell wall.cell wall proteins.HRGP	at1g26240	Transcript	proline-rich extensin-like family protein | chr1:9078140-9079576 REVERSE	0.298
10.6.1	cell wall.degradation.cellulases and beta -1,4-glucanases	at5g20950	Transcript	glycosyl hydrolase family 3 protein | chr5:7107376-7111349 REVERSE	-0.283
10.6.2	cell wall.degradation.mannan-xylose-arabinose-fucose	at4g30270	Transcript	Symbols: MERI5B, MERI-5, SEN4 | MERI5B (meristem-5); hydrolase, acting on glycosyl bonds / xyloglucan:xyloglucosyl transferase | chr4:14819192-14820592 REVERSE	-0.319
10.6.3	cell wall.degradation.pectate lyases and polygalacturonases	at5g14650	Transcript	polygalacturonase, putative / pectinase, putative | chr5:4724450-4726513 FORWARD	-0.88
10.6.3	cell wall.degradation.pectate lyases and polygalacturonases	at1g04680	Transcript	pectate lyase family protein | chr1:1303529-1307884 REVERSE	-0.59
10.6.3	cell wall.degradation.pectate lyases and polygalacturonases	at2g41850	Transcript	Symbols: PGAZAT, ADPG2 | PGAZAT (POLYGALACTURONASE ABSCISSION ZONE A. THALIANA); polygalacturonase | chr2:17461655-17464161 REVERSE	-1.815
10.7	cell wall.modification	at4g28250	Transcript	Symbols: ATEXPB3, EXPB3, ATHEXP BETA 1.6 | ATEXPB3 (ARABIDOPSIS THALIANA EXPANSIN B3) | chr4:14000038-14002069 REVERSE	-0.578
10.7	cell wall.modification	at1g11545	Transcript	xyloglucan:xyloglucosyl transferase, putative / xyloglucan endotransglycosylase, putative / endo-xyloglucan transferase, putative | chr1:3878550-3880361 REVERSE	-0.44
10.7	cell wall.modification	at2g06850	Transcript	Symbols: EXGT-A1, EXT | EXGT-A1 (ENDOXYLOGLUCAN TRANSFERASE); hydrolase, acting on glycosyl bonds / xyloglucan:xyloglucosyl transferase | chr2:2763526-2765720 FORWARD	-0.371
10.7	cell wall.modification	at2g18800	Transcript	Symbols: ATXTH21, XTH21 | XTH21 (XYLOGLUCAN ENDOTRANSGLUCOSYLASE/HYDROLASE 21); hydrolase, acting on glycosyl bonds / xyloglucan endotransglucosylase | chr2:8144912-8146265 FORWARD	-0.94
10.7	cell wall.modification	at2g03090	Transcript	Symbols: ATEXPA15, EXP15, ATEXP15, ATHEXP ALPHA 1.3 | ATEXPA15 (ARABIDOPSIS THALIANA EXPANSIN A15) | chr2:916854-918643 REVERSE	-0.931
10.7	cell wall.modification	at4g30280	Transcript	Symbols: ATXTH18, XTH18 | XTH18 (XYLOGLUCAN ENDOTRANSGLUCOSYLASE/HYDROLASE 18); hydrolase, acting on glycosyl bonds / hydrolase, hydrolyzing O-glycosyl compounds / xyloglucan:xyloglucosyl transferase | chr4:14825808-14827047 REVERSE	-0.952
10.7	cell wall.modification	at4g30290	Transcript	Symbols: ATXTH19, XTH19 | XTH19 (XYLOGLUCAN ENDOTRANSGLUCOSYLASE/HYDROLASE 19); hydrolase, acting on glycosyl bonds / hydrolase, hydrolyzing O-glycosyl compounds / xyloglucan:xyloglucosyl transferase | chr4:14828712-14830016 REVERSE	-0.809
10.7	cell wall.modification	at1g65310	Transcript	Symbols: ATXTH17, XTH17 | XTH17 (XYLOGLUCAN ENDOTRANSGLUCOSYLASE/HYDROLASE 17); hydrolase, acting on glycosyl bonds / hydrolase, hydrolyzing O-glycosyl compounds / xyloglucan:xyloglucosyl transferase | chr1:24257216-24258473 FORWARD	-1.112
10.7	cell wall.modification	at1g65680	Transcript	Symbols: ATEXPB2, EXPB2, ATHEXP BETA 1.4 | ATEXPB2 (ARABIDOPSIS THALIANA EXPANSIN B2) | chr1:24427266-24428399 FORWARD	-1.926
10.8.1	cell wall.pectin*esterases.PME	at3g10720	Transcript	pectinesterase, putative | chr3:3354482-3357614 REVERSE	-0.41
10.8.1	cell wall.pectin*esterases.PME	at1g41830	Transcript	Symbols: SKS6 | SKS6 (SKU5-SIMILAR 6); pectinesterase | chr1:15603617-15607966 REVERSE	-0.415
10.8.1	cell wall.pectin*esterases.PME	at2g47550	Transcript	pectinesterase family protein | chr2:19508980-19511792 FORWARD	-0.418
10.8.2	cell wall.pectin*esterases.acetyl esterase	at5g45280	Transcript	pectinacetylesterase, putative | chr5:18345595-18349695 FORWARD	-0.379
10.8.2	cell wall.pectin*esterases.acetyl esterase	at4g19420	Transcript	pectinacetylesterase family protein | chr4:10587166-10590588 REVERSE	-0.542
10.8.2	cell wall.pectin*esterases.acetyl esterase	at1g57590	Transcript	carboxylesterase | chr1:21327360-21329763 REVERSE	-1.146
10.8.99	cell wall.pectin*esterases.misc	at2g45220	Transcript	pectinesterase family protein | chr2:18644084-18646447 REVERSE	-0.342
10.8.99	cell wall.pectin*esterases.misc	at4g02330	Transcript	Symbols: ATPMEPCRB | ATPMEPCRB; pectinesterase | chr4:1032413-1035037 FORWARD	-0.706

## Sheet: Proteolysis
BinCode	BinName	id	type	description	log2FC	pb cb koren mapman.xls
29.5.1	protein.degradation.subtilases	at1g32970	Transcript	subtilase family protein | chr1:11948721-11951982 REVERSE	-1.174
29.5.1	protein.degradation.subtilases	at4g10550	Transcript	subtilase family protein | chr4:6516582-6519767 REVERSE	0.328
29.5.1	protein.degradation.subtilases	at4g10510	Transcript	subtilase family protein | chr4:6495955-6499010 FORWARD	0.384
29.5.1	protein.degradation.subtilases	at2g19170	Transcript	Symbols: SLP3 | SLP3; serine-type peptidase | chr2:8314005-8318596 REVERSE	-0.48
29.5.1	protein.degradation.subtilases	at5g59090	Transcript	Symbols: ATSBT4.12 | ATSBT4.12; identical protein binding / serine-type endopeptidase | chr5:23851905-23855275 REVERSE	0.21
29.5.3	protein.degradation.cysteine protease	at4g16500	Transcript	cysteine protease inhibitor family protein / cystatin family protein | chr4:9301388-9302022 REVERSE	-0.407
29.5.3	protein.degradation.cysteine protease	at1g09730	Transcript	Ulp1 protease family protein | chr1:3147667-3154236 REVERSE	0.218
29.5.3	protein.degradation.cysteine protease	at4g35350	Transcript	Symbols: XCP1 | XCP1 (XYLEM CYSTEINE PEPTIDASE 1); cysteine-type endopeptidase/ cysteine-type peptidase | chr4:16810482-16812009 FORWARD	-0.325
29.5.3	protein.degradation.cysteine protease	at5g60360	Transcript	Symbols: AALP | AALP (Arabidopsis aleurain-like protease); cysteine-type peptidase | chr5:24279897-24282368 FORWARD	0.177
29.5.3	protein.degradation.cysteine protease	at3g48340	Transcript	cysteine-type endopeptidase/ cysteine-type peptidase | chr3:17897799-17899208 FORWARD	-0.474
29.5.4	protein.degradation.aspartate protease	at3g51340	Transcript	aspartic-type endopeptidase | chr3:19057013-19060036 REVERSE	0.466
29.5.4	protein.degradation.aspartate protease	at1g11910	Transcript	aspartyl protease family protein | chr1:4016784-4020983 REVERSE	0.17
29.5.4	protein.degradation.aspartate protease	at3g20015	Transcript	aspartic-type endopeptidase | chr3:6978477-6980368 REVERSE	0.629
29.5.4	protein.degradation.aspartate protease	at3g51330	Transcript	aspartyl protease family protein | chr3:19053368-19056224 REVERSE	0.271
29.5.4	protein.degradation.aspartate protease	at1g03230	Transcript	extracellular dermal glycoprotein, putative / EDGP, putative | chr1:790091-791592 FORWARD	-0.298
29.5.4	protein.degradation.aspartate protease	at3g51350	Transcript	aspartyl protease family protein | chr3:19060322-19063510 REVERSE	0.258
29.5.5	protein.degradation.serine protease	at1g11080	Transcript	Symbols: scpl31 | scpl31 (serine carboxypeptidase-like 31); serine-type carboxypeptidase | chr1:3694707-3698013 REVERSE	0.286
29.5.5	protein.degradation.serine protease	at1g73310	Transcript	Symbols: scpl4 | scpl4 (serine carboxypeptidase-like 4); serine-type carboxypeptidase | chr1:27562815-27565177 REVERSE	0.339
29.5.9	protein.degradation.AAA type	at5g57480	Transcript	AAA-type ATPase family protein | chr5:23279406-23280968 REVERSE	0.727
29.5.11	protein.degradation.ubiquitin	at5g02310	Transcript	Symbols: PRT6 | PRT6 (PROTEOLYSIS 6); ubiquitin-protein ligase | chr5:474279-482783 FORWARD	0.195
29.5.11	protein.degradation.ubiquitin	at3g62250	Transcript	Symbols: UBQ5 | UBQ5 (ubiquitin 5); protein binding / structural constituent of ribosome | chr3:23037094-23037797 FORWARD	-0.22
29.5.11	protein.degradation.ubiquitin	at4g24690	Transcript	ubiquitin-associated (UBA)/TS-N domain-containing protein / octicosapeptide/Phox/Bemp1 (PB1) domain-containing protein | chr4:12741033-12744533 FORWARD	0.17
29.5.11.1	protein.degradation.ubiquitin.ubiquitin	at4g05320	Transcript	Symbols: UBQ10 | UBQ10 (POLYUBIQUITIN 10); protein binding | chr4:2718170-2720308 FORWARD	0.291
29.5.11.1	protein.degradation.ubiquitin.ubiquitin	at2g30100	Transcript	ubiquitin family protein | chr2:12847828-12852092 FORWARD	0.424
29.5.11.1	protein.degradation.ubiquitin.ubiquitin	at5g03240	Transcript	Symbols: UBQ3 | UBQ3 (POLYUBIQUITIN 3); protein binding | chr5:771752-773363 REVERSE	0.24
29.5.11.3	protein.degradation.ubiquitin.E2	at2g33770	Transcript	Symbols: UBC24, ATUBC24, PHO2 | PHO2 (PHOSPHATE 2); ubiquitin-protein ligase | chr2:14277558-14283040 REVERSE	0.4
29.5.11.4.1	protein.degradation.ubiquitin.E3.HECT	at5g02880	Transcript	Symbols: UPL4 | UPL4; ubiquitin-protein ligase | chr5:662064-669107 FORWARD	0.223
29.5.11.4.2	protein.degradation.ubiquitin.E3.RING	at2g35000	Transcript	zinc finger (C3HC4-type RING finger) family protein | chr2:14751574-14753319 REVERSE	0.382
29.5.11.4.2	protein.degradation.ubiquitin.E3.RING	at3g62690	Transcript	Symbols: ATL5 | ATL5 (ATL5); protein binding / zinc ion binding | chr3:23185348-23186701 REVERSE	0.529
29.5.11.4.2	protein.degradation.ubiquitin.E3.RING	at1g35625	Transcript	peptidase/ protein binding / zinc ion binding | chr1:13158466-13160245 REVERSE	0.774
29.5.11.4.2	protein.degradation.ubiquitin.E3.RING	at5g47050	Transcript	protein binding / zinc ion binding | chr5:19106340-19108348 FORWARD	0.332
29.5.11.4.2	protein.degradation.ubiquitin.E3.RING	at2g25410	Transcript	protein binding / zinc ion binding | chr2:10814470-10815994 FORWARD	0.732
29.5.11.4.2	protein.degradation.ubiquitin.E3.RING	at4g40070	Transcript	protein binding / zinc ion binding | chr4:18576418-18577774 FORWARD	0.488
29.5.11.4.2	protein.degradation.ubiquitin.E3.RING	at5g01450	Transcript	protein binding / zinc ion binding | chr5:183328-186448 REVERSE	0.293
29.5.11.4.2	protein.degradation.ubiquitin.E3.RING	at1g05890	Transcript	zinc finger protein-related | chr1:1779357-1784529 FORWARD	0.177
29.5.11.4.2	protein.degradation.ubiquitin.E3.RING	at3g60080	Transcript	zinc finger (C3HC4-type RING finger) family protein | chr3:22187308-22188795 FORWARD	0.392
29.5.11.4.2	protein.degradation.ubiquitin.E3.RING	at2g46495	Transcript	zinc finger (C3HC4-type RING finger) family protein | chr2:19080254-19085704 REVERSE	0.757
29.5.11.4.2	protein.degradation.ubiquitin.E3.RING	at1g28040	Transcript	protein binding / zinc ion binding | chr1:9773580-9775481 REVERSE	0.565
29.5.11.4.2	protein.degradation.ubiquitin.E3.RING	at3g06330	Transcript	zinc finger (C3HC4-type RING finger) family protein | chr3:1917240-1919925 FORWARD	0.358
29.5.11.4.2	protein.degradation.ubiquitin.E3.RING	at4g17680	Transcript	protein binding / zinc ion binding | chr4:9842872-9844095 REVERSE	-1.113
29.5.11.4.2	protein.degradation.ubiquitin.E3.RING	at1g62370	Transcript	zinc finger (C3HC4-type RING finger) family protein | chr1:23072575-23073189 FORWARD	0.578
29.5.11.4.3.2	protein.degradation.ubiquitin.E3.SCF.FBOX	at1g15670	Transcript	kelch repeat-containing F-box family protein | chr1:5389952-5391490 FORWARD	0.494
29.5.11.4.3.2	protein.degradation.ubiquitin.E3.SCF.FBOX	at5g01720	Transcript	F-box family protein (FBL3) | chr5:266723-270483 REVERSE	0.433
29.5.11.4.3.2	protein.degradation.ubiquitin.E3.SCF.FBOX	at1g68050	Transcript	Symbols: ADO3, FKF1 | FKF1 (FLAVIN-BINDING, KELCH REPEAT, F BOX 1); signal transducer/ two-component sensor/ ubiquitin-protein ligase | chr1:25508676-25510889 FORWARD	-0.517
29.5.11.4.3.2	protein.degradation.ubiquitin.E3.SCF.FBOX	at5g27920	Transcript	F-box family protein | chr5:9941905-9944778 REVERSE	0.226

## Sheet: PR proteins
BinCode	BinName	id	type	description	log2FC	pb cb koren mapman.xls
20.1.7	stress.biotic.PR-proteins	at5g05400	Transcript	disease resistance protein (CC-NBS-LRR class), putative | chr5:1597745-1600369 REVERSE	0.358
20.1.7	stress.biotic.PR-proteins	at1g66090	Transcript	disease resistance protein (TIR-NBS class), putative | chr1:24602146-24604763 FORWARD	-1.92
20.1.7	stress.biotic.PR-proteins	at3g05360	Transcript	Symbols: AtRLP30 | AtRLP30 (Receptor Like Protein 30); kinase/ protein binding | chr3:1530735-1533288 REVERSE	0.495
20.1.7	stress.biotic.PR-proteins	at1g10920	Transcript	Symbols: LOV1 | LOV1; ATP binding | chr1:3644420-3647768 REVERSE	-0.537
20.1.7	stress.biotic.PR-proteins	at5g46260	Transcript	disease resistance protein (TIR-NBS-LRR class), putative | chr5:18759102-18763358 REVERSE	0.315
20.1.7	stress.biotic.PR-proteins	at2g17060	Transcript	disease resistance protein (TIR-NBS-LRR class), putative | chr2:7422411-7426877 FORWARD	0.583
20.1.7	stress.biotic.PR-proteins	at2g17050	Transcript	disease resistance protein (TIR-NBS-LRR class), putative | chr2:7410835-7415610 REVERSE	0.727
20.1.7	stress.biotic.PR-proteins	at2g26380	Transcript	disease resistance protein-related / LRR protein-related | chr2:11226615-11228057 REVERSE	-2.297
20.1.7	stress.biotic.PR-proteins	at1g33590	Transcript	disease resistance protein-related / LRR protein-related | chr1:12177777-12179413 FORWARD	-0.408
20.1.7.6.1	stress.biotic.PR-proteins.proteinase inhibitors.trypsin inhibitor	at1g73260	Transcript	trypsin and protease inhibitor family protein / Kunitz family protein | chr1:27547274-27548190 REVERSE	0.233
20.1.7.6.1	stress.biotic.PR-proteins.proteinase inhibitors.trypsin inhibitor	at1g72500	Transcript	inter-alpha-trypsin inhibitor heavy chain-related | chr1:27295336-27298556 REVERSE	0.326
20.1.7.12	stress.biotic.PR-proteins.plant defensins	at1g13609	Transcript	Encodes a defensin-like (DEFL) family protein. | chr1:4662721-4663192 FORWARD	-1.089
20.1.7.12	stress.biotic.PR-proteins.plant defensins	at4g22212	Transcript	Encodes a defensin-like (DEFL) family protein. | chr4:11753986-11754688 FORWARD	-0.273

## Sheet: Beta glucanase
BinCode	BinName	id	type	description	log2FC	pb cb koren mapman.xls
26.4	misc.beta 1,3 glucan hydrolases	at4g18340	Transcript	glycosyl hydrolase family 17 protein | chr4:10130050-10132061 REVERSE	-0.304
26.4.1	misc.beta 1,3 glucan hydrolases.glucan endo-1,3-beta-glucosidase	at2g05790	Transcript	glycosyl hydrolase family 17 protein | chr2:2199219-2201486 FORWARD	-0.29
26.4.1	misc.beta 1,3 glucan hydrolases.glucan endo-1,3-beta-glucosidase	at4g16260	Transcript	catalytic/ cation binding / hydrolase, hydrolyzing O-glycosyl compounds | chr4:9200010-9201552 REVERSE	0.322
26.4.1	misc.beta 1,3 glucan hydrolases.glucan endo-1,3-beta-glucosidase	at1g64760	Transcript	glycosyl hydrolase family 17 protein | chr1:24054173-24056414 REVERSE	-0.912

## Sheet: ERF Transcription factors
BinCode	BinName	id	type	description	log2FC	pb cb koren mapman.xls
27.3.3	RNA.regulation of transcription.AP2/EREBP, APETALA2/Ethylene-responsive element binding protein family	at1g53910	Transcript	Symbols: RAP2.12 | RAP2.12; DNA binding / transcription factor | chr1:20135112-20136970 FORWARD	0.262
27.3.3	RNA.regulation of transcription.AP2/EREBP, APETALA2/Ethylene-responsive element binding protein family	at5g21960	Transcript	AP2 domain-containing transcription factor, putative | chr5:7258363-7259308 REVERSE	-1.722
27.3.3	RNA.regulation of transcription.AP2/EREBP, APETALA2/Ethylene-responsive element binding protein family	at5g53290	Transcript	Symbols: CRF3 | CRF3 (CYTOKININ RESPONSE FACTOR 3); DNA binding / transcription factor | chr5:21617813-21619267 REVERSE	-0.61
27.3.3	RNA.regulation of transcription.AP2/EREBP, APETALA2/Ethylene-responsive element binding protein family	at1g77640	Transcript	AP2 domain-containing transcription factor, putative | chr1:29178737-29179675 FORWARD	-0.869
27.3.3	RNA.regulation of transcription.AP2/EREBP, APETALA2/Ethylene-responsive element binding protein family	at4g39780	Transcript	AP2 domain-containing transcription factor, putative | chr4:18457957-18459180 REVERSE	0.539
27.3.3	RNA.regulation of transcription.AP2/EREBP, APETALA2/Ethylene-responsive element binding protein family	at1g43160	Transcript	Symbols: RAP2.6 | RAP2.6 (related to AP2 6); DNA binding / transcription factor | chr1:16263813-16264818 FORWARD	0.519
27.3.3	RNA.regulation of transcription.AP2/EREBP, APETALA2/Ethylene-responsive element binding protein family	at1g78080	Transcript	Symbols: RAP2.4 | RAP2.4 (related to AP2 4); DNA binding / transcription factor | chr1:29364249-29366073 FORWARD	0.211
27.3.3	RNA.regulation of transcription.AP2/EREBP, APETALA2/Ethylene-responsive element binding protein family	at1g44830	Transcript	AP2 domain-containing transcription factor TINY, putative | chr1:16933792-16934511 FORWARD	-1.675
27.3.3	RNA.regulation of transcription.AP2/EREBP, APETALA2/Ethylene-responsive element binding protein family	at3g25730	Transcript	AP2 domain-containing transcription factor, putative | chr3:9396420-9397747 FORWARD	0.486
