# Supplementary material for: Paraburkholderia phytofirmans PsJN triggers local and systemic transcriptional reprogramming in Arabidopsis thaliana and increases resistance against Botrytis cinerea
Source: Front Plant Sci. 2025 Jun 3;16:1554036. doi: 10.3389/fpls.2025.1554036 (PMC12170591; doi:10.3389/fpls.2025.1554036)
Supplement: Supplementary file 8 [file Table6.xls]

## Sheet: Sheet1
	Comparison		miRNA	Fold Change	Putative targets	Pathways
Effect of PsJN	PNI vs CNI	leaves	ath-miR8183	4.08	AT5G06700, IPK2BETA, AT1G32120, UBP17, AT5G11350, AT5G01160, SBT1.3, AT2G29370	Protein degradation and DNA synthesis
		roots	N/A
	PB vs CB	leaves	ath-miR163	0.66	AT5G38100, PXMT1, ZYP1a, AT1G66690, AT3G44840, FDM1, AT1G66720, AT3G44870, FAMT, AT1G66710, AT5G38096	Hormone metabolism, DNA synthesis, posttranslational modification of proteins and cell division
			ath-miR845a	0.44	MIR829, AT3G03995
		roots	ath-miR158a-3p	0.7	EXO70E2, BUB3.2, FUT2, AT1G12615, FT1, AT3G03580, AT1G64100, AT1G09040, DAG2, Phox4, AT5MAT, AT4G38350, AT4G17565, ACR4, BGLU10, AT1G62860	Transcription regulation
			ath-miR159c	0.57	MYB120, RER1B, MYB65, MYB33, AT2G34010, MYB104, ACS8, MYB97, DUO1, MYB101, SPL
			ath-miR161.1	1.42	AT1G63400, AT1G63630, AT1G63080, MIR161, AT1G63230, AT1G63130, AT1G63150, AT1G64583, AT2G16880, AT1G06580, AT5G41170, AT5G16640, RPF3, AT1G62910, AT1G62860, PGR3, RPF2
Effect of B. cinerea	CB vs CNI	leaves	ath-miR157a-3p	2.78	AT4G40000, SSI2, NET1A, OHP2	Regulation of transcription and protein synthesis and degradation. Putative target genes are involved in development, stress responses, RNA processing, cell wall biogenesis and organization, regulation of cellular component biogenesis and phenylpropanoid metabolic process
			ath-miR158b	1.76	DAG2, EXO70E2, BUB3.2, FUT2, AT1G22490, AT1G12615, FT1, AT3G03580, AT1G64100, AT5G37072, AT4G38350, AT1G62860
			ath-miR161.1	0.49	AT1G63400, AT1G63630, AT1G63080, MIR161, AT1G63230, AT1G63130, AT1G63150, AT1G64583, AT2G16880, AT1G06580, AT5G41170, AT5G16640, RPF3, AT1G62910, AT1G62860, PGR3, RPF2
			ath-miR161.2	4.05	AT1G63400, AT5G65560, AT1G63630, AT1G63230, AT5G55840, AT1G64583, EMB2654, AT4G26800, AT5G16640, AT5G41170, RPF3, AT1G62910, AT1G63070, AT1G61180, AT3G16710, AT1G63080, AT1G62590, MIR161, AT1G63130, TTL2, AT1G63330, AT1G64100, AT1G62914, AT1G63150, AT1G06580, AT2G25570, AT2G25565, AT1G62860, RPF2
			ath-miR166a-5p	0.5	N/A
			ath-miR167c-3p	1.9	MIR167d, MIR167a, MIR167b
			ath-miR168a-3p	1.59	AT5G07140, AT5G17780, AT3G07195
			ath-miR168b-3p	2.11	JMJ14, CYP714A1, AT5G39350
			ath-miR169f-3p	3.23	AT1G73710, AT1G13470
			ath-miR169g-3p	0.52	MIR169f, MIR169b, AT1G24560, MIR169g, MIR169c
			ath-miR170-5p	0.6	AT2G06790
			ath-miR1888a	0.24	MIR1888a, IBS1, AT1G76110, MIR1888b, AT2G35658, AT2G41770, AT1G18090, AT1G35740, GLIP7, AT1G28620, CYP76C6
			ath-miR319c	0.59	ALDH22A1, SUT4, MYB65, TCP4, TCP10, MYB33, AT5G67090, MIR319c, AT3G06450, MYB104
			ath-miR390a-3p	1.87	MIR390a, MIR390b, VPS11
			ath-miR3932b-5p	0.51	AT4G06608, AT1G33910, AT4G33080, AT2G14070, AT5G41840
			ath-miR396b-5p	1.67	ASG4, ACHT5, AT2G34530, AT1G75295, RD21B, LSU2, AT3G01790, UGT73C7, ACI1, AT3G19400, FLU, AT1G23880, PPR40, HAF2, RNEE/G, AT2G35040, RAP2.12, AT1G05030, BIO1, AT1G23600, PUB23, AT5G58980, AT5G41100, AT4G27595, AT1G80060, MIR396b, MIR396a, ACS9
			ath-miR5020b	0.3	ARPC3, PIL5, MIR832, AT2G26882, AT4G19191
			ath-miR5634	0.34	AT5G52010, AT3G22660, MIR5634, AL7, AT5G67130, AT4G30760, AT1G74220, AT4G21950, VCS, AT4G30750, AT5G10630, AT4G17950
			ath-miR858b	8.27	MYB65, MYB80, MYB12, MYB83, MYB20, MYB104, MYB111, MYB13, TT2, MYB40, MYB37, MYB42, MYBL2, CLC-B, MYB63, MYB93, MYB84
			ath-miR863-5p	0.5	AT5G45570, MCM3, CID3, AT1G74840, AT3G32966, IMPA-7, AT5G56350, MIR863, AT1G28630, AT5G49430, AT4G08430, AT5G28810, ATH13
		roots	ath-miR398b-5p	0.01	PGM, NCRK, AT3G09720, AT2G04090, CP29, AT5G14550, AT2G04070, AT2G04100, AT1G20910, AT5G37910, APD1	Regulation of transcription, transport and signaling
	PB vs PNI	leaves	ath-miR157a-3p	2.31	AT4G40000, SSI2, NET1A, OHP2	Signaling, defense, transcription regulation, proteolysis and hemicellulose synthesis
			ath-miR158a-3p	1.46	EXO70E2, BUB3.2, FUT2, AT1G12615, FT1, AT3G03580, AT1G64100, AT1G09040, DAG2, Phox4, AT5MAT, AT4G38350, AT4G17565, ACR4, BGLU10, AT1G62860
			ath-miR158a-5p	1.69	AT1G19390, AT1G48745, AT1G63610, AT5G27395, AT3G47580, AT4G26120, AT5G22080, AT5G63490, SEC15A, SYP51, PAR2, TPPG
			ath-miR161.1	0.68	AT1G63400, AT1G63630, AT1G63080, MIR161, AT1G63230, AT1G63130, AT1G63150, AT1G64583, AT2G16880, AT1G06580, AT5G41170, AT5G16640, RPF3, AT1G62910, AT1G62860, PGR3, RPF2
			ath-miR161.2	3.53	AT1G63400, AT5G65560, AT1G63630, AT1G63230, AT5G55840, AT1G64583, EMB2654, AT4G26800, AT5G16640, AT5G41170, RPF3, AT1G62910, AT1G63070, AT1G61180, AT3G16710, AT1G63080, AT1G62590, MIR161, AT1G63130, TTL2, AT1G63330, AT1G64100, AT1G62914, AT1G63150, AT1G06580, AT2G25570, AT2G25565, AT1G62860, RPF2
			ath-miR166a-5p	0.53	N/A
			ath-miR167c-3p	2.19	MIR167d, MIR167a, MIR167b
			ath-miR168a-5p	1.46	AGO1
			ath-miR168b-3p	1.92	JMJ14, CYP714A1, AT5G39350
			ath-miR169f-3p	2.09	AT1G73710, AT1G13470
			ath-miR319c	0.57	ALDH22A1, SUT4, MYB65, TCP4, TCP10, MYB33, AT5G67090, MIR319c, AT3G06450, MYB104
			ath-miR398b-5p	8.1	PGM, NCRK, AT3G09720, AT2G04090, CP29, AT5G14550, AT2G04070, AT2G04100, AT1G20910, AT5G37910, APD1
			ath-miR5020b	0.38	ARPC3, PIL5, MIR832, AT2G26882, AT4G19191
			ath-miR5634	0.45	AT5G52010, AT3G22660, MIR5634, AL7, AT5G67130, AT4G30760, AT1G74220, AT4G21950, VCS, AT4G30750, AT5G10630, AT4G17950
			ath-miR5659	0.52	MIR5659
			ath-miR8183	0.31	AT5G06700, IPK2BETA, AT1G32120, UBP17, AT5G11350, AT5G01160, SBT1.3, AT2G29370
			ath-miR822-3p	0.53	AT5G55770, MIR822, AT5G55780, AT3G19810, AT2G13900, AT1G66450, AT4G10370, AT2G02620, AT5G02330, AT5G02350, AT3G10840, AT1G66440, AT1G44020
			ath-miR824-5p	4.35	AT3G05470, AT3G52535, AT4G28000, AT4G24413, AGL16, MIR824
			ath-miR845a	0.54	MIR829, AT3G03995
			ath-miR866-3p	0.56	ARF2, AT5G64640, AT1G09680, ALY2, GPDHC1, CHX20, AT5G38130, AT4G10730, VSR7, AT3G57730, AT4G38010, XI-I, CRK28, AT3G43240, AT5G52650, AT1G20230, AT2G22070, AT5G11960, AT2G33280, GSL1, AT2G43465, AT1G24310, AT5G18370, AT1G07203, AT3G15010, AT1G57835, AT4G33600, SBT3.12
		roots	N/A
