# Supplementary material for: Paraburkholderia phytofirmans PsJN triggers local and systemic transcriptional reprogramming in Arabidopsis thaliana and increases resistance against Botrytis cinerea
Source: Front Plant Sci. 2025 Jun 3;16:1554036. doi: 10.3389/fpls.2025.1554036 (PMC12170591; doi:10.3389/fpls.2025.1554036)
Supplement: Supplementary file 9 [file Table7.xlsx]

## Sheet: Sheet1
Sample	Total sRNA	Mapped sRNA	+' Mapped sRNA	-' Mapped sRNA
SCNI1	16361525 (100.00%)	15137173 (92.52%)	12997353 (79.44%)	2139820 (13.08%)
SCNI2	65392779 (100.00%)	61294816 (93.73%)	53473319 (81.77%)	7821497 (11.96%)
SCNI3	19804608 (100.00%)	18363527 (92.72%)	15858903 (80.08%)	2504624 (12.65%)
SPNI1	15916182 (100.00%)	14857265 (93.35%)	12939574 (81.30%)	1917691 (12.05%)
SPNI2	21926656 (100.00%)	20588347 (93.90%)	17256907 (78.70%)	3331440 (15.19%)
SPNI3	18700933 (100.00%)	17402028 (93.05%)	14942098 (79.90%)	2459930 (13.15%)
SCB1	16814805 (100.00%)	13438084 (79.92%)	11048092 (65.70%)	2389992 (14.21%)
SCB2	24737902 (100.00%)	19788291 (79.99%)	17041508 (68.89%)	2746783 (11.10%)
SCB3	16441099 (100.00%)	13691785 (83.28%)	12089885 (73.53%)	1601900 (9.74%)
SPB1	14983792 (100.00%)	12233612 (81.65%)	10615100 (70.84%)	1618512 (10.80%)
SPB2	16207927 (100.00%)	12199007 (75.27%)	9992689 (61.65%)	2206318 (13.61%)
SPB3	20149021 (100.00%)	16773766 (83.25%)	14451780 (71.72%)	2321986 (11.52%)
